# Supplementary material for: Co-crystal structure, Hirshfeld surface analysis and DFT studies of 3,4-ethyl­ene­dioxy­thio­phene solvated bis­[1,3-bis­(penta­fluoro­phen­yl)propane-1,3-dionato]copper(II)
Source: Acta Crystallogr E Crystallogr Commun. 2020 May 15;76(Pt 6):820–5. doi: 10.1107/S2056989020006155 (PMC7273995; doi:10.1107/S2056989020006155)
Supplement: Supplementary file 1 [file e-76-00820-sup1.cif]

##############################################################################
#                                                                            #
# This CIF contains the data in a paper accepted for publication in          #
# Acta Crystallographica Section E. It conforms to the requirements of       #
# Notes for Authors for Acta Crystallographica Section E, and has been       #
# peer reviewed under the auspices of the IUCr Commission on Journals.       #
#                                                                            #
# Full details of the Crystallographic Information File format               #
# are given in the paper "The Crystallographic Information File (CIF):       #
# a New Standard Archive File for Crystallography" by S. R. Hall, F. H.      #
# Allen and I. D. Brown [Acta Cryst. (1991), A47, 655-685].                  #
#                                                                            #
# The current version of the core CIF dictionary is obtainable from          #
# ftp://ftp.iucr.org/pub/cif_core.dic.                                       #
#                                                                            #
# Software is freely available for graphical display of the structure(s)     #
# in this CIF. For information consult the CIF software page                 #
# http://www.iucr.org/resources/cif/software.                                #
#                                                                            #
# This file may be used for bona fide research purposes within the           #
# scientific community so long as proper attribution is given to the journal # 
# article from which it was obtained.                                        #
#                                                                            #
##############################################################################
data_global
_audit_creation_method     'SHELXL-2018/3'
_journal_date_recd_electronic     2020-04-15
_journal_date_accepted     2020-05-06
_journal_name_full     'Acta Crystallographica, Section E'
_journal_year     2020
_journal_volume     76
_journal_issue      6
_journal_page_first     820
_journal_page_last     825
_journal_paper_category     GM
_journal_paper_doi     10.1107/S2056989020006155
_journal_coeditor_code     TX2020
_publ_contact_author_name     'Dr. Akiko Hori'
_publ_contact_author_address
;
Department of Applied Chemistry
Graduate School of Engineering and Science
Shibaura Institute of Technology
307 Fukasaku
Minuma-ku
Saitama-shi
Saitama 337-8570
Japan
;
_publ_contact_author_email     ahori@shibaura-it.ac.jp
_publ_contact_author_fax     '+81-48-687-5013'
_publ_contact_author_phone     '+81-48-720-6350'
_publ_section_title
;
Co-crystal structure, Hirshfeld surface analysis and DFT studies of
3,4-ethylenedioxythiophene solvated
bis[1,3-bis(pentafluorophenyl)propane-1,3-dionato]copper(II)
;
loop_
    _publ_author_name
    _publ_author_address
    'Yusuke Habuka'
;
Department of Applied Chemistry
Graduate School of Engineering & Science
Shibaura Institute of Technology
307 Fukasaku
Minuma-ku
Saitama-shi
Saitama 337-8570
Japan
;
    'Emily Ami Takeuchi'
;
Department of Applied Chemistry
Graduate School of Engineering & Science
Shibaura Institute of Technology
307 Fukasaku
Minuma-ku
Saitama-shi
Saitama 337-8570
Japan
Center for Natural and Human Sciences (CCNH)
Federal University of ABC
Santo Andre
Sao Paulo 09210-580
Brazil
;
    'Akiko Hori'
;
Department of Applied Chemistry
Graduate School of Engineering & Science
Shibaura Institute of Technology
307 Fukasaku
Minuma-ku
Saitama-shi
Saitama 337-8570
Japan
;
_publ_section_synopsis
;
The title complex, Cu(<i>L</i>)~2~ or [Cu(C~15~HF~10~O~2~)~2~], comprising one
copper ion and two fully fluorinated ligands (<i>L</i>^-^), was crystallized
with 3,4-ethylenedioxythiophene (EDOT, C~6~H~6~O~2~S) as a guest molecule to
give in a dichloromethane solution a unique co-crystal,
Cu(<i>L</i>)~2~\\cdot3C~6~H~6~O~2~S.
;
data_I
_chemical_name_systematic
;
Bis[1,3-bis(pentafluorophenyl)propane-1,3-dionato]copper(II)
3,4-ethylenedioxythiophene trisolvate
;
_chemical_name_common     ?
_chemical_formula_moiety     'C30 H2 Cu F20 O4, 3(C6 H6 O2 S)'
_chemical_formula_sum     'C48 H20 Cu F20 O10 S3'
_chemical_formula_iupac     '[Cu (C15 H F10 O2)2], 3(C6 H6 O2 S)'
_chemical_formula_weight     1296.36
_chemical_melting_point     ?
_space_group_crystal_system     monoclinic
_space_group_name_H-M_alt     'P 21/c'
_space_group_name_Hall     '-P 2ybc'
loop_
    _space_group_symop_operation_xyz
    'x, y, z'
    '-x, y+1/2, -z+1/2'
    '-x, -y, -z'
    'x, -y-1/2, z-1/2'
_cell_length_a     7.7343(3)
_cell_length_b     46.8973(16)
_cell_length_c     13.2580(5)
_cell_angle_alpha     90
_cell_angle_beta     99.2110(10)
_cell_angle_gamma     90
_cell_volume     4746.9(3)
_cell_formula_units_Z     4
_cell_measurement_reflns_used     9808
_cell_measurement_theta_min     2.61
_cell_measurement_theta_max     26.39
_cell_measurement_temperature     100
_exptl_crystal_description     prismatic
_exptl_crystal_colour     green
_exptl_crystal_size_max     0.172
_exptl_crystal_size_mid     0.166
_exptl_crystal_size_min     0.107
_exptl_crystal_density_diffrn     1.814
_exptl_crystal_density_meas     ?
_exptl_crystal_density_method     'not measured'
_exptl_crystal_F_000     2580
_exptl_absorpt_coefficient_mu     0.733
_exptl_absorpt_correction_type     multi-scan
_exptl_absorpt_process_details
;
(SADABS; Bruker, 2018)
;
_exptl_absorpt_correction_T_min     0.88
_exptl_absorpt_correction_T_max     0.93
_diffrn_ambient_temperature     100
_diffrn_source     ?
_diffrn_radiation_type     MoK\a
_diffrn_radiation_wavelength     0.71073
_diffrn_measurement_device_type     'Bruker D8 Goniometer'
_diffrn_measurement_method     '\f and \w scans'
_diffrn_detector_area_resol_mean     7.3910
_diffrn_reflns_number     54634
_diffrn_reflns_av_R_equivalents     0.0424
_diffrn_reflns_av_unetI/netI     0.0248
_diffrn_reflns_theta_min     2.332
_diffrn_reflns_theta_max     25.027
_diffrn_reflns_theta_full     25.027
_diffrn_measured_fraction_theta_max     0.998
_diffrn_measured_fraction_theta_full     0.998
_diffrn_reflns_limit_h_min     -9
_diffrn_reflns_limit_h_max     9
_diffrn_reflns_limit_k_min     -55
_diffrn_reflns_limit_k_max     55
_diffrn_reflns_limit_l_min     -15
_diffrn_reflns_limit_l_max     15
_refine_special_details     ?
_reflns_number_total     8367
_reflns_number_gt     7663
_reflns_threshold_expression     'I > 2\s(I)'
_refine_ls_structure_factor_coef     Fsqd
_refine_ls_matrix_type     full
_refine_ls_R_factor_all     0.0537
_refine_ls_R_factor_gt     0.0490
_refine_ls_wR_factor_gt     0.1028
_refine_ls_wR_factor_ref     0.1059
_refine_ls_goodness_of_fit_ref     1.058
_refine_ls_restrained_S_all     1.098
_refine_ls_number_reflns     8367
_refine_ls_number_parameters     821
_refine_ls_number_restraints     236
_refine_ls_hydrogen_treatment     constr
_refine_ls_weighting_scheme     calc
_refine_ls_weighting_details
             'w=1/[\s^2^(Fo^2^)+(0.0217P)^2^+17.5257P] where P=(Fo^2^+2Fc^2^)/3'
_atom_sites_solution_hydrogens     geom
_atom_sites_solution_primary     ?
_atom_sites_solution_secondary     ?
_refine_ls_shift/su_max     0.001
_refine_ls_shift/su_mean     0.000
_refine_diff_density_max     1.736
_refine_diff_density_min     -1.693
_refine_ls_extinction_method     none
_refine_ls_extinction_coef     .
loop_
    _atom_type_symbol
    _atom_type_description
    _atom_type_scat_dispersion_real
    _atom_type_scat_dispersion_imag
    _atom_type_scat_source
    'C' 'C' 0.0033 0.0016
                         'International Tables Vol C Tables 4.2.6.8 and 6.1.1.4'
    'H' 'H' 0.0000 0.0000
                         'International Tables Vol C Tables 4.2.6.8 and 6.1.1.4'
    'Cu' 'Cu' 0.3201 1.2651
                         'International Tables Vol C Tables 4.2.6.8 and 6.1.1.4'
    'F' 'F' 0.0171 0.0103
                         'International Tables Vol C Tables 4.2.6.8 and 6.1.1.4'
    'O' 'O' 0.0106 0.0060
                         'International Tables Vol C Tables 4.2.6.8 and 6.1.1.4'
    'S' 'S' 0.1246 0.1234
                         'International Tables Vol C Tables 4.2.6.8 and 6.1.1.4'
_computing_data_collection
;
APEX3 (Bruker, 2018)
;
_computing_cell_refinement
;
APEX3 (Bruker, 2018)
;
_computing_data_reduction
;
SAINT (Bruker, 2018)
;
_computing_structure_solution
;
<i>SHELXT2014/5</i> (Sheldrick, 2015a)
;
_computing_structure_refinement
;
<i>SHELXL2018/3</i> (Sheldrick, 2015b)
;
_computing_molecular_graphics
;
<i>shelXle</i> (H\"ubschle et al., 2011)
;
_computing_publication_material     ?
loop_
    _atom_site_type_symbol
    _atom_site_label
    _atom_site_fract_x
    _atom_site_fract_y
    _atom_site_fract_z
    _atom_site_U_iso_or_equiv
    _atom_site_adp_type
    _atom_site_calc_flag
    _atom_site_occupancy
    _atom_site_disorder_assembly
    _atom_site_disorder_group
    C C1 0.7594(4) 0.57893(7) 0.7738(3) 0.0197(7) Uani d 1 . .
    C C2 0.7513(5) 0.56890(7) 0.8708(3) 0.0239(7) Uani d 1 . .
    C C3 0.5906(5) 0.56378(7) 0.8994(2) 0.0230(7) Uani d 1 . .
    C C4 0.4391(4) 0.56870(7) 0.8317(3) 0.0202(7) Uani d 1 . .
    C C5 0.4504(4) 0.57829(6) 0.7348(2) 0.0161(6) Uani d 1 . .
    C C6 0.6098(4) 0.58382(6) 0.7030(2) 0.0147(6) Uani d 1 . .
    C C7 0.6196(4) 0.59398(6) 0.5964(2) 0.0147(6) Uani d 1 . .
    C C8 0.5525(4) 0.57585(7) 0.5164(2) 0.0167(6) Uani d 1 . .
    H H8 0.504456 0.558107 0.532651 0.020 Uiso calc 1 . .
    C C9 0.5522(4) 0.58236(6) 0.4136(2) 0.0161(6) Uani d 1 . .
    C C10 0.4813(4) 0.56082(7) 0.3334(2) 0.0181(7) Uani d 1 . .
    C C11 0.3819(5) 0.56923(7) 0.2409(3) 0.0223(7) Uani d 1 . .
    C C12 0.3197(5) 0.55012(8) 0.1642(3) 0.0263(8) Uani d 1 . .
    C C13 0.3578(5) 0.52165(8) 0.1781(3) 0.0289(8) Uani d 1 . .
    C C14 0.4521(5) 0.51230(7) 0.2688(3) 0.0270(8) Uani d 1 . .
    C C15 0.5126(4) 0.53170(7) 0.3443(3) 0.0215(7) Uani d 1 . .
    C C16 0.5439(4) 0.69479(7) 0.1554(3) 0.0211(7) Uani d 1 . .
    C C17 0.5208(5) 0.70298(8) 0.0544(3) 0.0244(7) Uani d 1 . .
    C C18 0.6640(5) 0.71125(8) 0.0115(3) 0.0265(8) Uani d 1 . .
    C C19 0.8283(5) 0.71115(7) 0.0703(3) 0.0234(7) Uani d 1 . .
    C C20 0.8482(4) 0.70269(7) 0.1712(2) 0.0194(7) Uani d 1 . .
    C C21 0.7071(4) 0.69421(6) 0.2165(2) 0.0177(7) Uani d 1 . .
    C C22 0.7309(4) 0.68348(7) 0.3249(2) 0.0178(7) Uani d 1 . .
    C C23 0.8210(4) 0.70030(7) 0.4022(2) 0.0201(7) Uani d 1 . .
    H H23 0.868645 0.717911 0.384186 0.024 Uiso calc 1 . .
    C C24 0.8448(4) 0.69249(7) 0.5051(2) 0.0173(7) Uani d 1 . .
    C C25 0.9650(4) 0.71009(6) 0.5807(2) 0.0171(7) Uani d 1 . .
    C C26 0.9238(4) 0.71685(7) 0.6765(3) 0.0203(7) Uani d 1 . .
    C C27 1.0395(5) 0.73123(7) 0.7492(2) 0.0217(7) Uani d 1 . .
    C C28 1.2028(5) 0.73887(7) 0.7288(3) 0.0242(8) Uani d 1 . .
    C C29 1.2486(4) 0.73251(7) 0.6353(3) 0.0215(7) Uani d 1 . .
    C C30 1.1306(4) 0.71850(7) 0.5624(2) 0.0185(7) Uani d 1 . .
    Cu Cu1 0.68190(5) 0.63872(2) 0.46222(3) 0.01411(10) Uani d 1 . .
    F F1 0.9178(2) 0.58323(5) 0.74715(16) 0.0310(5) Uani d 1 . .
    F F2 0.8979(3) 0.56388(5) 0.93711(16) 0.0374(5) Uani d 1 . .
    F F3 0.5815(3) 0.55400(5) 0.99358(14) 0.0313(5) Uani d 1 . .
    F F4 0.2828(3) 0.56383(5) 0.85960(15) 0.0323(5) Uani d 1 . .
    F F5 0.3000(2) 0.58185(4) 0.66859(14) 0.0241(4) Uani d 1 . .
    F F6 0.3354(3) 0.59659(4) 0.22499(15) 0.0325(5) Uani d 1 . .
    F F7 0.2237(3) 0.55922(5) 0.07760(15) 0.0357(5) Uani d 1 . .
    F F8 0.3024(3) 0.50278(5) 0.10381(17) 0.0414(6) Uani d 1 . .
    F F9 0.4876(3) 0.48451(4) 0.28398(18) 0.0411(6) Uani d 1 . .
    F F10 0.6066(3) 0.52110(4) 0.43069(15) 0.0271(5) Uani d 1 . .
    F F11 0.4006(3) 0.68757(5) 0.19509(15) 0.0315(5) Uani d 1 . .
    F F12 0.3608(3) 0.70347(5) -0.00156(16) 0.0382(5) Uani d 1 . .
    F F13 0.6433(3) 0.71930(6) -0.08624(16) 0.0436(6) Uani d 1 . .
    F F14 0.9691(3) 0.71899(5) 0.02976(16) 0.0380(6) Uani d 1 . .
    F F15 1.0123(2) 0.70194(4) 0.22413(14) 0.0262(4) Uani d 1 . .
    F F16 0.7661(3) 0.71015(4) 0.69951(15) 0.0281(5) Uani d 1 . .
    F F17 0.9945(3) 0.73766(4) 0.83999(15) 0.0310(5) Uani d 1 . .
    F F18 1.3151(3) 0.75249(5) 0.79938(16) 0.0344(5) Uani d 1 . .
    F F19 1.4079(3) 0.73923(5) 0.61553(17) 0.0317(5) Uani d 1 . .
    F F20 1.1831(2) 0.71248(4) 0.47335(14) 0.0232(4) Uani d 1 . .
    O O1 0.6911(3) 0.61812(4) 0.58985(16) 0.0160(5) Uani d 1 . .
    O O2 0.6045(3) 0.60555(5) 0.37963(16) 0.0174(5) Uani d 1 . .
    O O3 0.6659(3) 0.65885(5) 0.33475(16) 0.0183(5) Uani d 1 . .
    O O4 0.7762(3) 0.67114(4) 0.54204(16) 0.0161(5) Uani d 1 . .
    C C31 0.1008(4) 0.64236(7) 0.6576(3) 0.0206(7) Uani d 1 . .
    H H31 -0.006458 0.635978 0.676158 0.025 Uiso calc 1 . .
    C C32 0.1423(4) 0.64075(7) 0.5623(2) 0.0175(6) Uani d 1 . .
    C C33 0.3118(4) 0.65181(7) 0.5562(2) 0.0174(7) Uani d 1 . .
    C C34 0.3973(4) 0.66157(7) 0.6465(3) 0.0217(7) Uani d 1 . .
    H H34 0.511792 0.669515 0.656735 0.026 Uiso calc 1 . .
    C C35 0.1249(4) 0.62454(7) 0.3939(3) 0.0224(7) Uani d 1 . .
    H H35A 0.039407 0.621591 0.330723 0.027 Uiso calc 1 . .
    H H35B 0.194058 0.606808 0.407871 0.027 Uiso calc 1 . .
    C C36 0.2450(4) 0.64868(7) 0.3781(2) 0.0203(7) Uani d 1 . .
    H H36A 0.299577 0.644895 0.316742 0.024 Uiso calc 1 . .
    H H36B 0.176752 0.666565 0.366393 0.024 Uiso calc 1 . .
    O O5 0.0319(3) 0.63026(5) 0.47813(17) 0.0219(5) Uani d 1 . .
    O O6 0.3806(3) 0.65200(5) 0.46638(17) 0.0196(5) Uani d 1 . .
    S S1 0.26923(11) 0.65754(2) 0.74025(6) 0.02224(19) Uani d 1 . .
    C C37A 0.6149(13) 0.63435(13) -0.0633(7) 0.081(2) Uani d 0.691(4) A 1
    H H37A 0.563149 0.637854 -0.132152 0.097 Uiso calc 0.691(4) A 1
    C C38A 0.8040(15) 0.63579(9) -0.0290(9) 0.065(2) Uani d 0.691(4) A 1
    C C39A 0.8335(12) 0.63070(10) 0.0769(6) 0.0505(18) Uani d 0.691(4) A 1
    C C40A 0.6864(13) 0.62610(15) 0.1133(9) 0.070(2) Uani d 0.691(4) A 1
    H H40A 0.682749 0.622829 0.183669 0.084 Uiso calc 0.691(4) A 1
    C C41A 1.1061(13) 0.6324(2) -0.0266(6) 0.076(2) Uani d 0.691(4) A 1
    H H41A 1.200067 0.640480 -0.060666 0.091 Uiso calc 0.691(4) A 1
    H H41B 1.116849 0.611377 -0.026951 0.091 Uiso calc 0.691(4) A 1
    C C42A 1.1269(11) 0.64274(16) 0.0798(5) 0.0560(18) Uani d 0.691(4) A 1
    H H42A 1.245676 0.637829 0.115366 0.067 Uiso calc 0.691(4) A 1
    H H42B 1.115506 0.663764 0.079751 0.067 Uiso calc 0.691(4) A 1
    O O7A 0.9340(10) 0.64083(11) -0.0833(4) 0.0793(18) Uani d 0.691(4) A 1
    O O8A 1.0018(9) 0.63079(13) 0.1331(6) 0.0464(17) Uani d 0.691(4) A 1
    S S2A 0.5036(4) 0.62657(5) 0.0220(3) 0.0935(11) Uani d 0.691(4) A 1
    C C37B 0.7270(17) 0.6447(2) -0.1070(9) 0.026(2) Uani d 0.309(4) A 2
    H H37B 0.629116 0.642764 -0.159856 0.032 Uiso calc 0.309(4) A 2
    C C38B 0.741(2) 0.6349(2) -0.0184(14) 0.027(3) Uani d 0.309(4) A 2
    C C39B 0.9021(17) 0.6392(2) 0.0503(10) 0.026(2) Uani d 0.309(4) A 2
    C C40B 1.0267(17) 0.6549(2) 0.0030(10) 0.033(3) Uani d 0.309(4) A 2
    H H40B 1.142956 0.659473 0.033626 0.040 Uiso calc 0.309(4) A 2
    C C41B 0.644(2) 0.6146(4) 0.1222(13) 0.044(3) Uani d 0.309(4) A 2
    H H41C 0.619068 0.631998 0.159730 0.053 Uiso calc 0.309(4) A 2
    H H41D 0.562812 0.599481 0.138370 0.053 Uiso calc 0.309(4) A 2
    C C42B 0.823(2) 0.6056(3) 0.1583(11) 0.048(3) Uani d 0.309(4) A 2
    H H42C 0.854016 0.589377 0.116939 0.058 Uiso calc 0.309(4) A 2
    H H42D 0.835506 0.599434 0.230543 0.058 Uiso calc 0.309(4) A 2
    O O7B 0.6071(13) 0.6205(2) 0.0122(8) 0.043(2) Uani d 0.309(4) A 2
    O O8B 0.9395(18) 0.6302(3) 0.1485(12) 0.035(3) Uani d 0.309(4) A 2
    S S2B 0.9318(6) 0.66369(8) -0.1156(3) 0.0442(12) Uani d 0.309(4) A 2
    C C43 0.0201(7) 0.50447(11) 0.7530(4) 0.0524(12) Uani d 1 . .
    H H43 -0.018735 0.523709 0.751083 0.063 Uiso calc 1 . .
    C C44 -0.0114(5) 0.48559(9) 0.6737(3) 0.0328(9) Uani d 1 . .
    C C45 0.0687(5) 0.45912(10) 0.6969(3) 0.0356(9) Uani d 1 . .
    C C46 0.1565(7) 0.45771(13) 0.7943(3) 0.0626(16) Uani d 1 . .
    H H46 0.218746 0.441339 0.822400 0.075 Uiso calc 1 . .
    C C47 -0.1409(5) 0.46667(9) 0.5206(3) 0.0311(9) Uani d 1 . .
    H H47A -0.179232 0.472340 0.448601 0.037 Uiso calc 1 . .
    H H47B -0.239788 0.456524 0.543732 0.037 Uiso calc 1 . .
    C C48 0.0045(6) 0.44703(8) 0.5246(3) 0.0366(9) Uani d 1 . .
    H H48A -0.031048 0.430597 0.479103 0.044 Uiso calc 1 . .
    H H48B 0.103712 0.456699 0.500110 0.044 Uiso calc 1 . .
    O O9 -0.1054(4) 0.49163(6) 0.5800(2) 0.0412(7) Uani d 1 . .
    O O10 0.0591(4) 0.43703(6) 0.6276(2) 0.0443(7) Uani d 1 . .
    S S3 0.14290(18) 0.48766(4) 0.85819(10) 0.0653(4) Uani d 1 . .
loop_
    _atom_site_aniso_label
    _atom_site_aniso_U_11
    _atom_site_aniso_U_22
    _atom_site_aniso_U_33
    _atom_site_aniso_U_12
    _atom_site_aniso_U_13
    _atom_site_aniso_U_23
    C1 0.0169(16) 0.0194(16) 0.0221(17) -0.0026(13) 0.0010(13) 0.0019(13)
    C2 0.0243(18) 0.0256(18) 0.0186(17) -0.0002(14) -0.0061(14) 0.0014(14)
    C3 0.035(2) 0.0201(17) 0.0139(16) -0.0022(15) 0.0036(14) -0.0006(13)
    C4 0.0212(17) 0.0202(17) 0.0207(17) -0.0016(13) 0.0079(13) -0.0019(13)
    C5 0.0164(16) 0.0140(15) 0.0167(16) 0.0006(12) -0.0011(12) -0.0003(12)
    C6 0.0187(16) 0.0098(14) 0.0154(15) -0.0015(12) 0.0020(12) -0.0012(12)
    C7 0.0105(14) 0.0151(15) 0.0182(16) 0.0031(12) 0.0016(12) 0.0011(12)
    C8 0.0193(16) 0.0120(15) 0.0184(16) -0.0036(12) 0.0022(13) -0.0003(12)
    C9 0.0137(15) 0.0145(16) 0.0197(16) 0.0020(12) 0.0008(12) -0.0023(13)
    C10 0.0191(16) 0.0183(16) 0.0167(16) -0.0003(13) 0.0025(13) -0.0035(13)
    C11 0.0261(18) 0.0197(17) 0.0204(17) 0.0034(14) 0.0019(14) -0.0033(14)
    C12 0.0258(19) 0.034(2) 0.0176(17) 0.0021(15) -0.0022(14) -0.0024(15)
    C13 0.032(2) 0.028(2) 0.0238(18) -0.0012(16) -0.0025(15) -0.0154(15)
    C14 0.032(2) 0.0165(17) 0.031(2) 0.0015(14) 0.0003(16) -0.0069(15)
    C15 0.0210(17) 0.0215(17) 0.0201(17) 0.0011(14) -0.0025(13) -0.0037(14)
    C16 0.0208(17) 0.0191(17) 0.0236(17) -0.0019(13) 0.0040(14) 0.0001(14)
    C17 0.0236(18) 0.0260(18) 0.0217(17) 0.0009(14) -0.0023(14) 0.0026(14)
    C18 0.036(2) 0.0291(19) 0.0136(16) 0.0021(16) 0.0011(15) 0.0077(14)
    C19 0.0261(18) 0.0240(18) 0.0215(17) -0.0026(14) 0.0078(14) 0.0052(14)
    C20 0.0217(17) 0.0149(16) 0.0204(16) -0.0024(13) 0.0000(13) 0.0005(13)
    C21 0.0250(17) 0.0112(15) 0.0172(16) -0.0025(13) 0.0038(13) 0.0002(12)
    C22 0.0173(16) 0.0178(16) 0.0188(16) -0.0008(13) 0.0044(13) 0.0012(13)
    C23 0.0242(17) 0.0163(16) 0.0193(16) -0.0065(13) 0.0023(13) 0.0008(13)
    C24 0.0163(16) 0.0138(15) 0.0226(17) 0.0005(12) 0.0058(13) -0.0029(13)
    C25 0.0213(17) 0.0112(15) 0.0190(16) -0.0029(12) 0.0039(13) 0.0016(12)
    C26 0.0209(17) 0.0166(16) 0.0243(17) 0.0003(13) 0.0060(14) -0.0007(13)
    C27 0.033(2) 0.0153(16) 0.0167(16) 0.0019(14) 0.0044(14) -0.0025(13)
    C28 0.0309(19) 0.0133(16) 0.0254(18) -0.0023(14) -0.0047(15) -0.0032(14)
    C29 0.0193(17) 0.0165(16) 0.0287(18) -0.0025(13) 0.0033(14) 0.0006(14)
    C30 0.0238(17) 0.0137(15) 0.0187(16) 0.0000(13) 0.0058(13) -0.0002(13)
    Cu1 0.0160(2) 0.01277(19) 0.01372(19) -0.00238(14) 0.00286(14) -0.00015(15)
    F1 0.0151(10) 0.0467(13) 0.0298(11) -0.0041(9) -0.0011(8) 0.0100(10)
    F2 0.0266(11) 0.0555(15) 0.0250(11) 0.0015(10) -0.0108(9) 0.0114(10)
    F3 0.0435(13) 0.0369(12) 0.0134(9) 0.0006(10) 0.0042(9) 0.0057(9)
    F4 0.0260(11) 0.0471(13) 0.0263(11) -0.0014(10) 0.0118(9) 0.0063(10)
    F5 0.0156(9) 0.0345(11) 0.0211(10) 0.0014(8) -0.0002(8) 0.0049(8)
    F6 0.0462(13) 0.0219(11) 0.0243(11) 0.0109(9) -0.0097(9) -0.0028(8)
    F7 0.0414(13) 0.0422(13) 0.0187(10) 0.0043(10) -0.0100(9) -0.0043(9)
    F8 0.0543(15) 0.0360(13) 0.0294(12) -0.0026(11) -0.0068(11) -0.0208(10)
    F9 0.0602(16) 0.0167(11) 0.0412(13) 0.0042(10) -0.0074(11) -0.0109(10)
    F10 0.0333(11) 0.0185(10) 0.0253(10) 0.0031(8) -0.0076(9) -0.0014(8)
    F11 0.0209(10) 0.0467(13) 0.0270(11) -0.0044(9) 0.0046(9) 0.0059(10)
    F12 0.0258(11) 0.0569(15) 0.0278(11) -0.0003(10) -0.0077(9) 0.0093(11)
    F13 0.0419(14) 0.0681(17) 0.0195(11) -0.0015(12) 0.0010(10) 0.0185(11)
    F14 0.0329(12) 0.0576(15) 0.0250(11) -0.0105(11) 0.0098(9) 0.0122(10)
    F15 0.0215(10) 0.0346(11) 0.0217(10) -0.0065(9) 0.0007(8) 0.0056(9)
    F16 0.0272(11) 0.0320(11) 0.0280(11) -0.0053(9) 0.0137(9) -0.0078(9)
    F17 0.0468(13) 0.0271(11) 0.0201(10) -0.0019(10) 0.0088(9) -0.0092(9)
    F18 0.0379(13) 0.0307(12) 0.0301(12) -0.0077(10) -0.0080(10) -0.0086(9)
    F19 0.0208(11) 0.0341(12) 0.0399(13) -0.0107(9) 0.0037(9) -0.0027(10)
    F20 0.0252(10) 0.0256(10) 0.0208(10) -0.0040(8) 0.0100(8) -0.0015(8)
    O1 0.0170(11) 0.0142(11) 0.0162(11) -0.0026(9) 0.0014(9) 0.0004(9)
    O2 0.0213(12) 0.0161(11) 0.0150(11) -0.0010(9) 0.0035(9) -0.0015(9)
    O3 0.0220(12) 0.0165(11) 0.0163(11) -0.0056(9) 0.0026(9) 0.0000(9)
    O4 0.0182(11) 0.0157(11) 0.0154(11) -0.0027(9) 0.0051(9) -0.0010(9)
    C31 0.0172(16) 0.0221(17) 0.0230(17) 0.0004(13) 0.0047(13) 0.0009(14)
    C32 0.0159(16) 0.0167(16) 0.0194(16) 0.0023(13) 0.0016(13) -0.0002(13)
    C33 0.0151(15) 0.0193(16) 0.0184(16) 0.0038(13) 0.0051(13) 0.0018(13)
    C34 0.0166(16) 0.0272(18) 0.0217(17) 0.0008(14) 0.0043(13) -0.0008(14)
    C35 0.0213(17) 0.0259(18) 0.0210(17) -0.0008(14) 0.0063(14) -0.0072(14)
    C36 0.0200(17) 0.0234(17) 0.0172(16) 0.0025(13) 0.0018(13) -0.0010(13)
    O5 0.0159(11) 0.0301(13) 0.0200(12) -0.0033(10) 0.0037(9) -0.0073(10)
    O6 0.0147(11) 0.0276(13) 0.0172(11) -0.0006(9) 0.0046(9) -0.0011(10)
    S1 0.0212(4) 0.0292(5) 0.0160(4) 0.0024(3) 0.0019(3) -0.0007(3)
    C37A 0.100(5) 0.031(3) 0.083(4) 0.006(3) -0.075(4) -0.007(3)
    C38A 0.093(5) 0.028(3) 0.057(4) -0.002(3) -0.042(4) -0.001(3)
    C39A 0.066(4) 0.029(3) 0.046(4) 0.007(3) -0.024(3) -0.008(3)
    C40A 0.069(5) 0.044(4) 0.086(5) 0.013(4) -0.022(4) -0.036(4)
    C41A 0.109(5) 0.072(4) 0.042(4) -0.027(4) -0.003(4) 0.008(3)
    C42A 0.076(4) 0.054(4) 0.033(3) -0.014(3) -0.010(3) 0.011(3)
    O7A 0.129(4) 0.057(3) 0.036(3) -0.016(3) -0.035(3) 0.015(2)
    O8A 0.056(4) 0.047(3) 0.030(3) -0.003(3) -0.013(3) 0.006(2)
    S2A 0.0765(18) 0.0582(14) 0.127(2) 0.0261(12) -0.0414(16) -0.0615(15)
    C37B 0.033(5) 0.028(5) 0.017(4) 0.013(4) -0.001(4) -0.006(4)
    C38B 0.026(5) 0.031(5) 0.027(5) 0.001(4) 0.016(4) -0.007(4)
    C39B 0.027(4) 0.027(4) 0.024(5) 0.004(4) 0.006(4) 0.000(4)
    C40B 0.036(5) 0.025(5) 0.038(5) -0.001(4) 0.002(4) 0.001(4)
    C41B 0.050(6) 0.054(6) 0.033(5) -0.014(5) 0.022(5) -0.009(5)
    C42B 0.061(6) 0.049(5) 0.034(5) -0.014(5) 0.004(5) 0.001(5)
    O7B 0.025(4) 0.064(5) 0.048(4) -0.018(4) 0.033(4) -0.028(4)
    O8B 0.041(6) 0.035(5) 0.024(5) -0.002(4) -0.006(5) 0.000(4)
    S2B 0.070(3) 0.031(2) 0.0374(19) -0.0014(16) 0.0282(17) 0.0000(15)
    C43 0.067(3) 0.048(3) 0.045(3) -0.010(2) 0.017(2) -0.005(2)
    C44 0.031(2) 0.036(2) 0.030(2) -0.0056(17) 0.0020(16) 0.0027(17)
    C45 0.026(2) 0.053(3) 0.028(2) 0.0078(18) 0.0036(16) 0.0055(18)
    C46 0.054(3) 0.107(5) 0.025(2) 0.047(3) 0.000(2) 0.000(2)
    C47 0.0203(18) 0.048(2) 0.0249(19) -0.0103(16) 0.0036(15) -0.0028(17)
    C48 0.054(3) 0.027(2) 0.026(2) -0.0040(18) -0.0025(18) 0.0016(16)
    O9 0.0491(18) 0.0391(16) 0.0335(15) 0.0116(14) 0.0009(13) 0.0044(13)
    O10 0.058(2) 0.0410(17) 0.0328(16) 0.0137(15) 0.0037(14) 0.0049(13)
    S3 0.0512(8) 0.1075(12) 0.0347(6) 0.0080(7) -0.0008(5) -0.0211(7)
_geom_special_details
;
 All esds (except the esd in the dihedral angle between two l.s. planes)
 are estimated using the full covariance matrix.  The cell esds are taken
 into account individually in the estimation of esds in distances, angles
 and torsion angles; correlations between esds in cell parameters are only
 used when they are defined by crystal symmetry.  An approximate (isotropic)
 treatment of cell esds is used for estimating esds involving l.s. planes.
;
loop_
    _geom_bond_atom_site_label_1
    _geom_bond_atom_site_label_2
    _geom_bond_site_symmetry_2
    _geom_bond_distance
    _geom_bond_publ_flag
    C1 F1 . 1.344(4) ?
    C1 C2 . 1.380(5) ?
    C1 C6 . 1.387(4) ?
    C2 F2 . 1.340(4) ?
    C2 C3 . 1.377(5) ?
    C3 F3 . 1.343(4) ?
    C3 C4 . 1.377(5) ?
    C4 F4 . 1.340(4) ?
    C4 C5 . 1.377(5) ?
    C5 F5 . 1.350(4) ?
    C5 C6 . 1.390(4) ?
    C6 C7 . 1.505(4) ?
    C7 O1 . 1.269(4) ?
    C7 C8 . 1.393(4) ?
    C8 C9 . 1.396(4) ?
    C8 H8 . 0.9500 ?
    C9 O2 . 1.268(4) ?
    C9 C10 . 1.505(4) ?
    C10 C15 . 1.390(5) ?
    C10 C11 . 1.396(5) ?
    C11 F6 . 1.340(4) ?
    C11 C12 . 1.383(5) ?
    C12 F7 . 1.334(4) ?
    C12 C13 . 1.373(5) ?
    C13 F8 . 1.342(4) ?
    C13 C14 . 1.375(5) ?
    C14 F9 . 1.340(4) ?
    C14 C15 . 1.378(5) ?
    C15 F10 . 1.349(4) ?
    C16 F11 . 1.343(4) ?
    C16 C17 . 1.378(5) ?
    C16 C21 . 1.387(5) ?
    C17 F12 . 1.337(4) ?
    C17 C18 . 1.379(5) ?
    C18 F13 . 1.335(4) ?
    C18 C19 . 1.380(5) ?
    C19 F14 . 1.341(4) ?
    C19 C20 . 1.380(5) ?
    C20 F15 . 1.348(4) ?
    C20 C21 . 1.386(5) ?
    C21 C22 . 1.505(4) ?
    C22 O3 . 1.274(4) ?
    C22 C23 . 1.389(5) ?
    C23 C24 . 1.396(5) ?
    C23 H23 . 0.9500 ?
    C24 O4 . 1.268(4) ?
    C24 C25 . 1.501(4) ?
    C25 C26 . 1.394(5) ?
    C25 C30 . 1.398(5) ?
    C26 F16 . 1.341(4) ?
    C26 C27 . 1.382(5) ?
    C27 F17 . 1.339(4) ?
    C27 C28 . 1.381(5) ?
    C28 F18 . 1.333(4) ?
    C28 C29 . 1.375(5) ?
    C29 F19 . 1.338(4) ?
    C29 C30 . 1.384(5) ?
    C30 F20 . 1.339(4) ?
    Cu1 O3 . 1.923(2) ?
    Cu1 O4 . 1.928(2) ?
    Cu1 O1 . 1.940(2) ?
    Cu1 O2 . 1.941(2) ?
    Cu1 O5 1_655 2.711(2) ?
    Cu1 O6 . 2.421(2) ?
    C31 C32 . 1.355(5) ?
    C31 S1 . 1.717(3) ?
    C31 H31 . 0.9500 ?
    C32 O5 . 1.382(4) ?
    C32 C33 . 1.425(4) ?
    C33 C34 . 1.351(5) ?
    C33 O6 . 1.380(4) ?
    C34 S1 . 1.719(3) ?
    C34 H34 . 0.9500 ?
    C35 O5 . 1.447(4) ?
    C35 C36 . 1.501(5) ?
    C35 H35A . 0.9900 ?
    C35 H35B . 0.9900 ?
    C36 O6 . 1.450(4) ?
    C36 H36A . 0.9900 ?
    C36 H36B . 0.9900 ?
    C37A C38A . 1.463(14) ?
    C37A S2A . 1.570(11) ?
    C37A H37A . 0.9500 ?
    C38A O7A . 1.347(14) ?
    C38A C39A . 1.407(14) ?
    C39A C40A . 1.323(14) ?
    C39A O8A . 1.392(11) ?
    C40A S2A . 1.708(9) ?
    C40A H40A . 0.9500 ?
    C41A O7A . 1.474(11) ?
    C41A C42A . 1.476(10) ?
    C41A H41A . 0.9900 ?
    C41A H41B . 0.9900 ?
    C42A O8A . 1.403(10) ?
    C42A H42A . 0.9900 ?
    C42A H42B . 0.9900 ?
    C37B C38B . 1.25(2) ?
    C37B S2B . 1.836(14) ?
    C37B H37B . 0.9500 ?
    C38B O7B . 1.351(16) ?
    C38B C39B . 1.44(2) ?
    C39B O8B . 1.36(2) ?
    C39B C40B . 1.433(19) ?
    C40B S2B . 1.678(13) ?
    C40B H40B . 0.9500 ?
    C41B C42B . 1.46(2) ?
    C41B O7B . 1.47(2) ?
    C41B H41C . 0.9900 ?
    C41B H41D . 0.9900 ?
    C42B O8B . 1.48(2) ?
    C42B H42C . 0.9900 ?
    C42B H42D . 0.9900 ?
    C43 C44 . 1.365(6) ?
    C43 S3 . 1.745(5) ?
    C43 H43 . 0.9500 ?
    C44 O9 . 1.365(5) ?
    C44 C45 . 1.399(6) ?
    C45 C46 . 1.361(6) ?
    C45 O10 . 1.379(5) ?
    C46 S3 . 1.652(6) ?
    C46 H46 . 0.9500 ?
    C47 O9 . 1.413(5) ?
    C47 C48 . 1.448(6) ?
    C47 H47A . 0.9900 ?
    C47 H47B . 0.9900 ?
    C48 O10 . 1.442(5) ?
    C48 H48A . 0.9900 ?
    C48 H48B . 0.9900 ?
loop_
    _geom_angle_atom_site_label_1
    _geom_angle_atom_site_label_2
    _geom_angle_atom_site_label_3
    _geom_angle_site_symmetry_1
    _geom_angle_site_symmetry_3
    _geom_angle
    _geom_angle_publ_flag
    F1 C1 C2 . . 118.4(3) ?
    F1 C1 C6 . . 119.6(3) ?
    C2 C1 C6 . . 122.0(3) ?
    F2 C2 C3 . . 119.7(3) ?
    F2 C2 C1 . . 120.8(3) ?
    C3 C2 C1 . . 119.6(3) ?
    F3 C3 C4 . . 119.9(3) ?
    F3 C3 C2 . . 120.0(3) ?
    C4 C3 C2 . . 120.2(3) ?
    F4 C4 C3 . . 120.2(3) ?
    F4 C4 C5 . . 120.5(3) ?
    C3 C4 C5 . . 119.3(3) ?
    F5 C5 C4 . . 118.0(3) ?
    F5 C5 C6 . . 119.6(3) ?
    C4 C5 C6 . . 122.4(3) ?
    C1 C6 C5 . . 116.6(3) ?
    C1 C6 C7 . . 121.8(3) ?
    C5 C6 C7 . . 121.6(3) ?
    O1 C7 C8 . . 127.3(3) ?
    O1 C7 C6 . . 115.8(3) ?
    C8 C7 C6 . . 117.0(3) ?
    C7 C8 C9 . . 123.5(3) ?
    C7 C8 H8 . . 118.2 ?
    C9 C8 H8 . . 118.2 ?
    O2 C9 C8 . . 125.7(3) ?
    O2 C9 C10 . . 115.2(3) ?
    C8 C9 C10 . . 119.1(3) ?
    C15 C10 C11 . . 115.5(3) ?
    C15 C10 C9 . . 123.3(3) ?
    C11 C10 C9 . . 121.2(3) ?
    F6 C11 C12 . . 116.9(3) ?
    F6 C11 C10 . . 120.3(3) ?
    C12 C11 C10 . . 122.7(3) ?
    F7 C12 C13 . . 120.3(3) ?
    F7 C12 C11 . . 120.4(3) ?
    C13 C12 C11 . . 119.3(3) ?
    F8 C13 C12 . . 120.4(3) ?
    F8 C13 C14 . . 119.6(3) ?
    C12 C13 C14 . . 120.0(3) ?
    F9 C14 C13 . . 120.6(3) ?
    F9 C14 C15 . . 119.7(3) ?
    C13 C14 C15 . . 119.7(3) ?
    F10 C15 C14 . . 116.6(3) ?
    F10 C15 C10 . . 120.7(3) ?
    C14 C15 C10 . . 122.7(3) ?
    F11 C16 C17 . . 117.7(3) ?
    F11 C16 C21 . . 119.8(3) ?
    C17 C16 C21 . . 122.5(3) ?
    F12 C17 C16 . . 120.5(3) ?
    F12 C17 C18 . . 120.0(3) ?
    C16 C17 C18 . . 119.5(3) ?
    F13 C18 C17 . . 120.0(3) ?
    F13 C18 C19 . . 120.4(3) ?
    C17 C18 C19 . . 119.6(3) ?
    F14 C19 C20 . . 119.7(3) ?
    F14 C19 C18 . . 120.4(3) ?
    C20 C19 C18 . . 119.9(3) ?
    F15 C20 C19 . . 117.5(3) ?
    F15 C20 C21 . . 120.5(3) ?
    C19 C20 C21 . . 122.0(3) ?
    C20 C21 C16 . . 116.6(3) ?
    C20 C21 C22 . . 121.7(3) ?
    C16 C21 C22 . . 121.6(3) ?
    O3 C22 C23 . . 126.8(3) ?
    O3 C22 C21 . . 114.3(3) ?
    C23 C22 C21 . . 119.0(3) ?
    C22 C23 C24 . . 122.9(3) ?
    C22 C23 H23 . . 118.5 ?
    C24 C23 H23 . . 118.5 ?
    O4 C24 C23 . . 126.0(3) ?
    O4 C24 C25 . . 115.4(3) ?
    C23 C24 C25 . . 118.7(3) ?
    C26 C25 C30 . . 116.3(3) ?
    C26 C25 C24 . . 121.8(3) ?
    C30 C25 C24 . . 121.7(3) ?
    F16 C26 C27 . . 117.8(3) ?
    F16 C26 C25 . . 120.2(3) ?
    C27 C26 C25 . . 122.0(3) ?
    F17 C27 C28 . . 119.7(3) ?
    F17 C27 C26 . . 120.3(3) ?
    C28 C27 C26 . . 120.0(3) ?
    F18 C28 C29 . . 120.2(3) ?
    F18 C28 C27 . . 120.0(3) ?
    C29 C28 C27 . . 119.7(3) ?
    F19 C29 C28 . . 120.2(3) ?
    F19 C29 C30 . . 120.0(3) ?
    C28 C29 C30 . . 119.7(3) ?
    F20 C30 C29 . . 117.2(3) ?
    F20 C30 C25 . . 120.6(3) ?
    C29 C30 C25 . . 122.2(3) ?
    O3 Cu1 O4 . . 93.47(9) ?
    O3 Cu1 O1 . . 178.39(9) ?
    O4 Cu1 O1 . . 87.48(9) ?
    O3 Cu1 O2 . . 85.82(9) ?
    O4 Cu1 O2 . . 175.70(9) ?
    O1 Cu1 O2 . . 93.32(9) ?
    O3 Cu1 O6 . . 88.12(9) ?
    O4 Cu1 O6 . . 93.75(8) ?
    O1 Cu1 O6 . . 90.53(8) ?
    O2 Cu1 O6 . . 90.46(9) ?
    C7 O1 Cu1 . . 123.3(2) ?
    C9 O2 Cu1 . . 125.0(2) ?
    C22 O3 Cu1 . . 124.4(2) ?
    C24 O4 Cu1 . . 123.7(2) ?
    C32 C31 S1 . . 110.4(2) ?
    C32 C31 H31 . . 124.8 ?
    S1 C31 H31 . . 124.8 ?
    C31 C32 O5 . . 124.4(3) ?
    C31 C32 C33 . . 113.0(3) ?
    O5 C32 C33 . . 122.6(3) ?
    C34 C33 O6 . . 124.1(3) ?
    C34 C33 C32 . . 113.4(3) ?
    O6 C33 C32 . . 122.5(3) ?
    C33 C34 S1 . . 110.2(3) ?
    C33 C34 H34 . . 124.9 ?
    S1 C34 H34 . . 124.9 ?
    O5 C35 C36 . . 111.3(3) ?
    O5 C35 H35A . . 109.4 ?
    C36 C35 H35A . . 109.4 ?
    O5 C35 H35B . . 109.4 ?
    C36 C35 H35B . . 109.4 ?
    H35A C35 H35B . . 108.0 ?
    O6 C36 C35 . . 110.6(3) ?
    O6 C36 H36A . . 109.5 ?
    C35 C36 H36A . . 109.5 ?
    O6 C36 H36B . . 109.5 ?
    C35 C36 H36B . . 109.5 ?
    H36A C36 H36B . . 108.1 ?
    C32 O5 C35 . . 111.7(2) ?
    C33 O6 C36 . . 111.5(2) ?
    C33 O6 Cu1 . . 121.57(18) ?
    C36 O6 Cu1 . . 121.90(18) ?
    C31 S1 C34 . . 92.92(16) ?
    C38A C37A S2A . . 115.0(8) ?
    C38A C37A H37A . . 122.5 ?
    S2A C37A H37A . . 122.5 ?
    O7A C38A C39A . . 123.2(9) ?
    O7A C38A C37A . . 129.5(10) ?
    C39A C38A C37A . . 107.3(11) ?
    C40A C39A O8A . . 126.2(9) ?
    C40A C39A C38A . . 112.4(9) ?
    O8A C39A C38A . . 121.4(10) ?
    C39A C40A S2A . . 113.7(9) ?
    C39A C40A H40A . . 123.2 ?
    S2A C40A H40A . . 123.2 ?
    O7A C41A C42A . . 110.5(8) ?
    O7A C41A H41A . . 109.5 ?
    C42A C41A H41A . . 109.5 ?
    O7A C41A H41B . . 109.5 ?
    C42A C41A H41B . . 109.5 ?
    H41A C41A H41B . . 108.1 ?
    O8A C42A C41A . . 111.8(7) ?
    O8A C42A H42A . . 109.3 ?
    C41A C42A H42A . . 109.3 ?
    O8A C42A H42B . . 109.3 ?
    C41A C42A H42B . . 109.3 ?
    H42A C42A H42B . . 107.9 ?
    C38A O7A C41A . . 111.8(6) ?
    C39A O8A C42A . . 113.2(7) ?
    C37A S2A C40A . . 91.5(6) ?
    C38B C37B S2B . . 107.0(11) ?
    C38B C37B H37B . . 126.5 ?
    S2B C37B H37B . . 126.5 ?
    C37B C38B O7B . . 120.8(17) ?
    C37B C38B C39B . . 118.6(14) ?
    O7B C38B C39B . . 120.6(15) ?
    O8B C39B C40B . . 121.6(13) ?
    O8B C39B C38B . . 126.6(14) ?
    C40B C39B C38B . . 111.8(12) ?
    C39B C40B S2B . . 108.2(10) ?
    C39B C40B H40B . . 125.9 ?
    S2B C40B H40B . . 125.9 ?
    C42B C41B O7B . . 113.7(12) ?
    C42B C41B H41C . . 108.8 ?
    O7B C41B H41C . . 108.8 ?
    C42B C41B H41D . . 108.8 ?
    O7B C41B H41D . . 108.8 ?
    H41C C41B H41D . . 107.7 ?
    C41B C42B O8B . . 107.9(13) ?
    C41B C42B H42C . . 110.1 ?
    O8B C42B H42C . . 110.1 ?
    C41B C42B H42D . . 110.1 ?
    O8B C42B H42D . . 110.1 ?
    H42C C42B H42D . . 108.4 ?
    C38B O7B C41B . . 111.0(13) ?
    C39B O8B C42B . . 106.6(13) ?
    C40B S2B C37B . . 94.3(6) ?
    C44 C43 S3 . . 109.2(4) ?
    C44 C43 H43 . . 125.4 ?
    S3 C43 H43 . . 125.4 ?
    O9 C44 C43 . . 124.7(4) ?
    O9 C44 C45 . . 122.4(4) ?
    C43 C44 C45 . . 112.8(4) ?
    C46 C45 O10 . . 124.1(4) ?
    C46 C45 C44 . . 112.8(4) ?
    O10 C45 C44 . . 123.1(3) ?
    C45 C46 S3 . . 112.5(4) ?
    C45 C46 H46 . . 123.8 ?
    S3 C46 H46 . . 123.8 ?
    O9 C47 C48 . . 115.2(3) ?
    O9 C47 H47A . . 108.5 ?
    C48 C47 H47A . . 108.5 ?
    O9 C47 H47B . . 108.5 ?
    C48 C47 H47B . . 108.5 ?
    H47A C47 H47B . . 107.5 ?
    O10 C48 C47 . . 110.4(3) ?
    O10 C48 H48A . . 109.6 ?
    C47 C48 H48A . . 109.6 ?
    O10 C48 H48B . . 109.6 ?
    C47 C48 H48B . . 109.6 ?
    H48A C48 H48B . . 108.1 ?
    C44 O9 C47 . . 111.3(3) ?
    C45 O10 C48 . . 111.3(3) ?
    C46 S3 C43 . . 92.6(2) ?
loop_
    _geom_torsion_atom_site_label_1
    _geom_torsion_atom_site_label_2
    _geom_torsion_atom_site_label_3
    _geom_torsion_atom_site_label_4
    _geom_torsion_site_symmetry_1
    _geom_torsion_site_symmetry_2
    _geom_torsion_site_symmetry_3
    _geom_torsion_site_symmetry_4
    _geom_torsion
    _geom_torsion_publ_flag
    F1 C1 C2 F2 . . . . 0.8(5) ?
    C6 C1 C2 F2 . . . . 178.8(3) ?
    F1 C1 C2 C3 . . . . -178.7(3) ?
    C6 C1 C2 C3 . . . . -0.7(5) ?
    F2 C2 C3 F3 . . . . 0.4(5) ?
    C1 C2 C3 F3 . . . . 180.0(3) ?
    F2 C2 C3 C4 . . . . -179.6(3) ?
    C1 C2 C3 C4 . . . . -0.1(5) ?
    F3 C3 C4 F4 . . . . 0.2(5) ?
    C2 C3 C4 F4 . . . . -179.7(3) ?
    F3 C3 C4 C5 . . . . -178.9(3) ?
    C2 C3 C4 C5 . . . . 1.1(5) ?
    F4 C4 C5 F5 . . . . -1.7(5) ?
    C3 C4 C5 F5 . . . . 177.4(3) ?
    F4 C4 C5 C6 . . . . 179.5(3) ?
    C3 C4 C5 C6 . . . . -1.4(5) ?
    F1 C1 C6 C5 . . . . 178.5(3) ?
    C2 C1 C6 C5 . . . . 0.5(5) ?
    F1 C1 C6 C7 . . . . -0.2(5) ?
    C2 C1 C6 C7 . . . . -178.2(3) ?
    F5 C5 C6 C1 . . . . -178.2(3) ?
    C4 C5 C6 C1 . . . . 0.6(5) ?
    F5 C5 C6 C7 . . . . 0.5(4) ?
    C4 C5 C6 C7 . . . . 179.3(3) ?
    C1 C6 C7 O1 . . . . -61.9(4) ?
    C5 C6 C7 O1 . . . . 119.4(3) ?
    C1 C6 C7 C8 . . . . 117.0(3) ?
    C5 C6 C7 C8 . . . . -61.6(4) ?
    O1 C7 C8 C9 . . . . -1.3(5) ?
    C6 C7 C8 C9 . . . . 179.9(3) ?
    C7 C8 C9 O2 . . . . -3.1(5) ?
    C7 C8 C9 C10 . . . . 178.2(3) ?
    O2 C9 C10 C15 . . . . 140.7(3) ?
    C8 C9 C10 C15 . . . . -40.5(5) ?
    O2 C9 C10 C11 . . . . -37.6(4) ?
    C8 C9 C10 C11 . . . . 141.2(3) ?
    C15 C10 C11 F6 . . . . 176.1(3) ?
    C9 C10 C11 F6 . . . . -5.5(5) ?
    C15 C10 C11 C12 . . . . -0.7(5) ?
    C9 C10 C11 C12 . . . . 177.7(3) ?
    F6 C11 C12 F7 . . . . 2.4(5) ?
    C10 C11 C12 F7 . . . . 179.2(3) ?
    F6 C11 C12 C13 . . . . -177.5(3) ?
    C10 C11 C12 C13 . . . . -0.7(6) ?
    F7 C12 C13 F8 . . . . 1.6(6) ?
    C11 C12 C13 F8 . . . . -178.4(3) ?
    F7 C12 C13 C14 . . . . -177.9(3) ?
    C11 C12 C13 C14 . . . . 2.0(6) ?
    F8 C13 C14 F9 . . . . -0.7(6) ?
    C12 C13 C14 F9 . . . . 178.9(4) ?
    F8 C13 C14 C15 . . . . 178.5(3) ?
    C12 C13 C14 C15 . . . . -1.9(6) ?
    F9 C14 C15 F10 . . . . 0.2(5) ?
    C13 C14 C15 F10 . . . . -179.0(3) ?
    F9 C14 C15 C10 . . . . 179.7(3) ?
    C13 C14 C15 C10 . . . . 0.5(6) ?
    C11 C10 C15 F10 . . . . -179.8(3) ?
    C9 C10 C15 F10 . . . . 1.8(5) ?
    C11 C10 C15 C14 . . . . 0.8(5) ?
    C9 C10 C15 C14 . . . . -177.6(3) ?
    F11 C16 C17 F12 . . . . -0.4(5) ?
    C21 C16 C17 F12 . . . . -179.4(3) ?
    F11 C16 C17 C18 . . . . 178.4(3) ?
    C21 C16 C17 C18 . . . . -0.6(5) ?
    F12 C17 C18 F13 . . . . -1.0(5) ?
    C16 C17 C18 F13 . . . . -179.8(3) ?
    F12 C17 C18 C19 . . . . 178.9(3) ?
    C16 C17 C18 C19 . . . . 0.1(5) ?
    F13 C18 C19 F14 . . . . -0.4(5) ?
    C17 C18 C19 F14 . . . . 179.7(3) ?
    F13 C18 C19 C20 . . . . -179.8(3) ?
    C17 C18 C19 C20 . . . . 0.3(5) ?
    F14 C19 C20 F15 . . . . -1.9(5) ?
    C18 C19 C20 F15 . . . . 177.5(3) ?
    F14 C19 C20 C21 . . . . -179.6(3) ?
    C18 C19 C20 C21 . . . . -0.1(5) ?
    F15 C20 C21 C16 . . . . -177.9(3) ?
    C19 C20 C21 C16 . . . . -0.4(5) ?
    F15 C20 C21 C22 . . . . -1.0(5) ?
    C19 C20 C21 C22 . . . . 176.6(3) ?
    F11 C16 C21 C20 . . . . -178.2(3) ?
    C17 C16 C21 C20 . . . . 0.8(5) ?
    F11 C16 C21 C22 . . . . 4.8(5) ?
    C17 C16 C21 C22 . . . . -176.2(3) ?
    C20 C21 C22 O3 . . . . -124.5(3) ?
    C16 C21 C22 O3 . . . . 52.3(4) ?
    C20 C21 C22 C23 . . . . 54.3(4) ?
    C16 C21 C22 C23 . . . . -129.0(3) ?
    O3 C22 C23 C24 . . . . -3.4(6) ?
    C21 C22 C23 C24 . . . . 178.0(3) ?
    C22 C23 C24 O4 . . . . -6.9(5) ?
    C22 C23 C24 C25 . . . . 171.6(3) ?
    O4 C24 C25 C26 . . . . -42.2(4) ?
    C23 C24 C25 C26 . . . . 139.1(3) ?
    O4 C24 C25 C30 . . . . 132.2(3) ?
    C23 C24 C25 C30 . . . . -46.4(4) ?
    C30 C25 C26 F16 . . . . 178.4(3) ?
    C24 C25 C26 F16 . . . . -6.8(5) ?
    C30 C25 C26 C27 . . . . 0.4(5) ?
    C24 C25 C26 C27 . . . . 175.1(3) ?
    F16 C26 C27 F17 . . . . 1.1(5) ?
    C25 C26 C27 F17 . . . . 179.2(3) ?
    F16 C26 C27 C28 . . . . -179.3(3) ?
    C25 C26 C27 C28 . . . . -1.3(5) ?
    F17 C27 C28 F18 . . . . 0.2(5) ?
    C26 C27 C28 F18 . . . . -179.3(3) ?
    F17 C27 C28 C29 . . . . -179.4(3) ?
    C26 C27 C28 C29 . . . . 1.0(5) ?
    F18 C28 C29 F19 . . . . 1.9(5) ?
    C27 C28 C29 F19 . . . . -178.5(3) ?
    F18 C28 C29 C30 . . . . -179.6(3) ?
    C27 C28 C29 C30 . . . . 0.0(5) ?
    F19 C29 C30 F20 . . . . -0.5(5) ?
    C28 C29 C30 F20 . . . . -179.0(3) ?
    F19 C29 C30 C25 . . . . 177.6(3) ?
    C28 C29 C30 C25 . . . . -0.9(5) ?
    C26 C25 C30 F20 . . . . 178.8(3) ?
    C24 C25 C30 F20 . . . . 4.0(5) ?
    C26 C25 C30 C29 . . . . 0.7(5) ?
    C24 C25 C30 C29 . . . . -174.1(3) ?
    C8 C7 O1 Cu1 . . . . 12.6(4) ?
    C6 C7 O1 Cu1 . . . . -168.61(19) ?
    C8 C9 O2 Cu1 . . . . -4.8(4) ?
    C10 C9 O2 Cu1 . . . . 173.90(19) ?
    C23 C22 O3 Cu1 . . . . -1.0(5) ?
    C21 C22 O3 Cu1 . . . . 177.7(2) ?
    C23 C24 O4 Cu1 . . . . 19.4(4) ?
    C25 C24 O4 Cu1 . . . . -159.1(2) ?
    S1 C31 C32 O5 . . . . -178.2(2) ?
    S1 C31 C32 C33 . . . . 0.2(4) ?
    C31 C32 C33 C34 . . . . 0.2(4) ?
    O5 C32 C33 C34 . . . . 178.6(3) ?
    C31 C32 C33 O6 . . . . 179.4(3) ?
    O5 C32 C33 O6 . . . . -2.2(5) ?
    O6 C33 C34 S1 . . . . -179.7(2) ?
    C32 C33 C34 S1 . . . . -0.5(4) ?
    O5 C35 C36 O6 . . . . 63.7(3) ?
    C31 C32 O5 C35 . . . . -165.6(3) ?
    C33 C32 O5 C35 . . . . 16.2(4) ?
    C36 C35 O5 C32 . . . . -45.5(4) ?
    C34 C33 O6 C36 . . . . -162.4(3) ?
    C32 C33 O6 C36 . . . . 18.6(4) ?
    C34 C33 O6 Cu1 . . . . 42.2(4) ?
    C32 C33 O6 Cu1 . . . . -136.9(3) ?
    C35 C36 O6 C33 . . . . -47.5(3) ?
    C35 C36 O6 Cu1 . . . . 107.8(3) ?
    C32 C31 S1 C34 . . . . -0.4(3) ?
    C33 C34 S1 C31 . . . . 0.5(3) ?
    S2A C37A C38A O7A . . . . 177.3(4) ?
    S2A C37A C38A C39A . . . . -2.5(4) ?
    O7A C38A C39A C40A . . . . -179.5(3) ?
    C37A C38A C39A C40A . . . . 0.3(2) ?
    O7A C38A C39A O8A . . . . 0.5(3) ?
    C37A C38A C39A O8A . . . . -179.7(2) ?
    O8A C39A C40A S2A . . . . -178.3(4) ?
    C38A C39A C40A S2A . . . . 1.8(4) ?
    O7A C41A C42A O8A . . . . 62.1(9) ?
    C39A C38A O7A C41A . . . . 16.2(6) ?
    C37A C38A O7A C41A . . . . -163.6(5) ?
    C42A C41A O7A C38A . . . . -45.8(8) ?
    C40A C39A O8A C42A . . . . -165.9(6) ?
    C38A C39A O8A C42A . . . . 14.1(6) ?
    C41A C42A O8A C39A . . . . -44.6(8) ?
    C38A C37A S2A C40A . . . . 3.0(4) ?
    C39A C40A S2A C37A . . . . -2.8(5) ?
    S2B C37B C38B O7B . . . . 177.9(5) ?
    S2B C37B C38B C39B . . . . -2.2(5) ?
    C37B C38B C39B O8B . . . . 179.6(3) ?
    O7B C38B C39B O8B . . . . -0.5(5) ?
    C37B C38B C39B C40B . . . . -0.1(3) ?
    O7B C38B C39B C40B . . . . 179.8(4) ?
    O8B C39B C40B S2B . . . . -177.2(6) ?
    C38B C39B C40B S2B . . . . 2.5(6) ?
    O7B C41B C42B O8B . . . . 67.4(17) ?
    C37B C38B O7B C41B . . . . -171.9(10) ?
    C39B C38B O7B C41B . . . . 8.2(11) ?
    C42B C41B O7B C38B . . . . -42.0(16) ?
    C40B C39B O8B C42B . . . . -156.4(10) ?
    C38B C39B O8B C42B . . . . 23.9(10) ?
    C41B C42B O8B C39B . . . . -53.7(14) ?
    C39B C40B S2B C37B . . . . -3.1(7) ?
    C38B C37B S2B C40B . . . . 3.1(7) ?
    S3 C43 C44 O9 . . . . 179.3(3) ?
    S3 C43 C44 C45 . . . . -2.8(5) ?
    O9 C44 C45 C46 . . . . 179.6(4) ?
    C43 C44 C45 C46 . . . . 1.7(6) ?
    O9 C44 C45 O10 . . . . -0.1(6) ?
    C43 C44 C45 O10 . . . . -178.1(4) ?
    O10 C45 C46 S3 . . . . -179.9(3) ?
    C44 C45 C46 S3 . . . . 0.4(6) ?
    O9 C47 C48 O10 . . . . 61.2(4) ?
    C43 C44 O9 C47 . . . . -169.8(4) ?
    C45 C44 O9 C47 . . . . 12.5(5) ?
    C48 C47 O9 C44 . . . . -42.9(4) ?
    C46 C45 O10 C48 . . . . -162.8(5) ?
    C44 C45 O10 C48 . . . . 16.9(5) ?
    C47 C48 O10 C45 . . . . -44.6(5) ?
    C45 C46 S3 C43 . . . . -1.7(4) ?
    C44 C43 S3 C46 . . . . 2.6(4) ?
loop_
    _geom_hbond_atom_site_label_D
    _geom_hbond_atom_site_label_H
    _geom_hbond_atom_site_label_A
    _geom_hbond_site_symmetry_A
    _geom_hbond_distance_DH
    _geom_hbond_distance_HA
    _geom_hbond_distance_DA
    _geom_hbond_angle_DHA
    C23 H23 F17 4_575 0.95 2.41 3.362(4) 179
    C31 H31 O1 1_455 0.95 2.57 3.351(4) 139
    C35 H35A O8B 1_455 0.99 2.45 3.349(16) 151
    C37A H37A S1 1_554 0.95 2.77 3.590(9) 145
    C41A H41A S2A 1_655 0.99 2.51 3.051(11) 114
    C42A H42A S2A 1_655 0.99 2.57 3.220(9) 123
    C42A H42A F6 1_655 0.99 2.45 3.162(8) 128
    C48 H48B F10 3_666 0.99 2.51 3.326(5) 140
_shelx_space_group_comment
;
The symmetry employed for this shelxl refinement is uniquely defined
by the following loop, which should always be used as a source of
symmetry information in preference to the above space-group names.
They are only intended as comments.
;
_shelx_estimated_absorpt_T_min     0.884
_shelx_estimated_absorpt_T_max     0.926
_shelx_hkl_file
;
   1   0   0    0.00    0.10
  -1   0   0    0.00    0.20
  -2   0   0   31.10    2.20
   2   0   0   31.00    1.90
  -2   0   0   26.50    2.00
  -2   0   0   29.00    1.90
  -3   0   0 1853.81   55.69
  -3   0   0 1887.21   55.09
  -3   0   0 1770.52   55.59
   3   0   0 1832.82   54.89
  -4   0   0   20.40    2.80
   4   0   0   21.30    2.10
  -4   0   0   17.90    2.60
  -4   0   0   20.50    2.10
  -5   0   0   66.89    4.90
  -5   0   0   65.79    4.90
  -5   0   0   65.09    4.30
   5   0   0   63.49    4.20
  -6   0   0   96.49    6.40
  -6   0   0   93.19    6.40
   6   0   0   92.09    5.60
  -6   0   0   79.69    5.40
  -7   0   0  109.99    7.60
   7   0   0  101.09    6.50
  -7   0   0  102.09    6.50
  -7   0   0  122.59    9.20
  -8   0   0    1.50    1.00
   8   0   0    1.70    1.50
  -8   0   0    3.00    2.20
  -9   0   0   -2.30    1.70
   9   0   0    2.80    1.80
  -2  -1   0    6.50    1.20
  -2  -1   0    5.40    1.00
   2  -1   0    7.10    1.10
  -2  -1   0    5.50    0.90
   2   1   0    5.90    1.00
   3  -1   0   14.80    1.60
  -3   1   0   17.40    1.80
   3   1   0   17.10    1.70
  -3   1   0    9.30    1.60
  -3   1   0   18.30    2.10
  -4  -1   0  114.29    5.70
   4  -1   0  122.49    5.80
  -4  -1   0  123.09    6.50
  -4  -1   0  137.19    6.60
  -4   1   0  125.79    5.90
   4   1   0  125.19    5.80
  -4   1   0  141.59    6.80
  -4   1   0  121.59    6.50
  -5  -1   0    0.10    0.80
   5  -1   0    0.20    0.80
  -5  -1   0    1.60    1.20
  -5   1   0    0.90    1.00
  -5   1   0    0.60    0.90
  -5   1   0    0.30    0.80
   5   1   0    1.10    0.90
  -6  -1   0    6.30    1.70
  -6  -1   0    3.70    1.70
   6  -1   0    4.00    1.60
  -6  -1   0    5.40    2.00
  -6   1   0    9.00    2.10
   6   1   0    5.30    1.60
  -6   1   0    9.90    2.50
  -6   1   0    1.70    1.30
   7  -1   0  138.59    8.00
  -7  -1   0  157.98    9.50
  -7  -1   0  159.88    8.40
  -7  -1   0  152.08   10.80
  -7   1   0  132.49   10.20
   7   1   0  159.48    8.30
  -7   1   0  162.68    8.60
  -7   1   0  156.68    9.30
  -8  -1   0   57.99    6.00
  -8  -1   0   49.50    4.80
   8  -1   0   55.49    5.10
  -8   1   0   54.49    4.90
   8   1   0   67.39    5.30
  -8   1   0   58.29    5.90
   9  -1   0    7.50    2.50
  -9  -1   0   14.60    3.90
  -9   1   0    8.80    3.40
   9   1   0   12.30    3.10
   1  -2   0  483.75   14.70
  -1  -2   0  459.85   14.30
  -1  -2   0  486.85   14.70
  -1   2   0  479.55   14.60
   2  -2   0  639.64   20.30
   2  -2   0  647.54   19.90
  -2  -2   0  681.53   20.40
  -2  -2   0  628.04   19.70
   2   2   0  611.74   19.70
  -2   2   0  654.33   20.00
  -2   2   0  629.84   20.30
  -3  -2   0  361.06   13.10
   3  -2   0  385.26   13.40
  -3  -2   0  384.86   13.90
  -3  -2   0  405.86   14.10
  -3   2   0  412.86   14.10
   3   2   0  412.36   13.30
  -3   2   0  400.06   13.50
  -3   2   0  395.76   14.00
  -4  -2   0   55.79    4.10
  -4  -2   0   60.49    3.60
   4  -2   0   67.39    3.90
  -4  -2   0   54.19    4.00
  -4   2   0   59.39    4.10
   4   2   0   55.89    3.50
  -4   2   0   64.69    3.90
  -4   2   0   55.69    4.00
  -5  -2   0  241.48   11.20
  -5  -2   0  236.88   10.90
  -5  -2   0  243.58   11.00
   5  -2   0  268.37   10.50
  -5   2   0  250.17   11.10
  -5   2   0  256.37   11.20
   5   2   0  248.48   10.00
  -5   2   0  231.28   10.20
  -6  -2   0   55.09    4.20
   6  -2   0   53.39    4.20
  -6  -2   0   55.09    4.90
  -6  -2   0   49.60    4.70
   6   2   0   57.49    4.30
  -6   2   0   56.49    4.90
  -6   2   0   52.99    4.30
  -6   2   0   61.89    5.10
  -7  -2   0    7.00    1.90
  -7  -2   0    4.30    2.10
   7  -2   0    4.60    2.20
  -7  -2   0    1.60    1.70
  -7   2   0    3.70    1.70
  -7   2   0    2.50    1.90
  -7   2   0    4.10    1.80
   7   2   0    8.30    2.10
  -8  -2   0    0.30    1.20
   8  -2   0    0.20    1.30
  -8  -2   0    2.30    2.00
  -8   2   0    1.30    1.30
   8   2   0    0.70    1.20
  -8   2   0    3.50    1.80
  -9  -2   0    0.10    2.00
   9  -2   0    0.30    1.70
   9   2   0    4.20    2.10
  -9   2   0    2.20    2.00
  -1  -3   0  280.77    8.80
   1  -3   0  267.77    8.80
  -1  -3   0  263.47    8.40
  -1   3   0  280.07    8.70
  -2  -3   0  238.68    7.80
   2  -3   0  222.08    8.40
   2  -3   0  217.58    8.00
  -2  -3   0  242.68    8.40
   2   3   0  238.98    8.40
  -2   3   0  222.88    8.10
  -2   3   0  215.38    8.30
   2   3   0  242.98    7.80
   3  -3   0  697.13   21.70
  -3  -3   0  691.73   22.30
  -3  -3   0  691.33   21.40
   3   3   0  666.33   21.30
  -3   3   0  665.23   21.70
  -3   3   0  644.94   22.10
  -4  -3   0   15.30    2.50
  -4  -3   0   17.90    2.50
  -4  -3   0   12.30    1.80
   4  -3   0   15.00    2.00
   4   3   0   12.50    1.70
  -4   3   0   13.40    2.20
  -4   3   0   12.40    2.20
  -4   3   0   13.20    2.00
  -5  -3   0    4.40    1.60
   5  -3   0    2.50    1.40
  -5  -3   0    1.80    1.00
  -5  -3   0    2.10    1.00
   5   3   0    1.60    1.00
  -5   3   0    2.90    1.40
  -5   3   0    1.90    1.00
  -5   3   0    1.10    0.90
  -6  -3   0   22.20    3.60
  -6  -3   0   15.00    2.60
  -6  -3   0   18.40    3.30
   6  -3   0   21.40    3.20
  -6   3   0   16.70    2.80
  -6   3   0   19.30    3.20
  -6   3   0   17.90    3.30
   6   3   0   15.70    2.60
  -7  -3   0   27.80    3.70
   7  -3   0   37.80    6.60
  -7  -3   0   38.10    5.20
  -7  -3   0   34.10    5.20
  -7   3   0   35.10    3.80
  -7   3   0   30.50    4.40
   7   3   0   35.50    3.60
  -7   3   0   47.20    6.80
  -8  -3   0   -1.70    1.30
   8  -3   0    1.10    1.40
  -8  -3   0    2.70    1.20
   8   3   0    0.00    1.00
  -8   3   0   -0.80    1.10
  -8   3   0    1.30    1.70
   9  -3   0   49.50    5.20
  -9  -3   0   47.80    6.50
   9   3   0   43.70    4.70
  -9   3   0   44.30    6.20
  -1  -4   0  691.53   20.20
   1  -4   0  679.23   20.60
  -1  -4   0  752.72   20.70
   1   4   0  675.83   20.10
   1   4   0  685.33   20.60
  -1   4   0  693.13   20.60
  -1   4   0  596.64   20.50
  -2  -4   0  727.83   23.10
  -2  -4   0  753.42   22.50
   2  -4   0  745.03   23.20
   2  -4   0  758.02   22.90
  -2   4   0  761.42   23.20
   2   4   0  681.53   23.00
  -2   4   0  763.12   23.00
   2   4   0  727.43   22.40
  -3  -4   0  551.24   19.10
  -3  -4   0  591.84   18.40
   3  -4   0  582.44   18.80
   3  -4   0  561.34   19.20
   3   4   0  579.04   18.30
  -3   4   0  586.24   19.50
  -3   4   0  571.14   18.80
  -4  -4   0   13.70    2.40
  -4  -4   0   15.90    2.60
   4  -4   0   13.70    2.10
  -4  -4   0   17.40    1.80
  -4   4   0   14.50    2.40
  -4   4   0   19.60    2.50
  -4   4   0   14.20    2.50
   4   4   0   17.70    1.80
  -5  -4   0  388.96   14.20
   5  -4   0  405.26   14.50
  -5  -4   0  384.76   15.10
  -5  -4   0  381.86   15.30
  -5   4   0  392.16   14.60
  -5   4   0  375.16   15.20
   5   4   0  376.76   14.00
  -5   4   0  357.76   15.00
  -6  -4   0    7.80    1.80
  -6  -4   0    4.10    1.70
   6  -4   0    7.10    1.90
  -6  -4   0    3.40    1.60
  -6   4   0    7.20    1.90
  -6   4   0    7.00    2.00
   6   4   0    6.10    1.70
  -6   4   0    7.70    2.30
  -7  -4   0   -1.60    1.10
  -7  -4   0    0.60    1.10
  -7  -4   0    0.80    1.30
   7  -4   0    2.90    1.30
  -7   4   0    1.50    1.40
   7   4   0    2.00    1.30
  -7   4   0    0.80    1.10
  -7   4   0    3.00    1.40
   8  -4   0   31.70    4.40
  -8  -4   0   34.40    5.60
  -8  -4   0   35.40    3.80
   8   4   0   33.50    4.30
  -8   4   0   26.80    3.90
  -8   4   0   40.00    5.80
  -9  -4   0    8.50    3.00
   9  -4   0    9.00    2.70
   9   4   0    6.40    2.40
  -9   4   0    6.10    2.90
  -1  -5   0  404.26   11.90
   1  -5   0  396.46   12.40
   1  -5   0  416.46   12.40
  -1  -5   0  387.56   12.40
   1   5   0  398.66   12.40
  -1   5   0  386.86   12.40
   1   5   0  378.36   11.90
  -1   5   0  403.16   12.40
   2  -5   0 1106.99   33.50
  -2  -5   0 1141.49   33.50
   2  -5   0 1102.79   33.30
  -2  -5   0 1086.59   32.70
   2   5   0 1083.59   32.70
  -2   5   0 1134.29   33.30
  -2   5   0 1135.59   33.50
   2   5   0  990.20   33.30
  -3  -5   0 1299.37   37.10
  -3  -5   0 1208.58   36.00
   3  -5   0 1232.28   36.50
   3  -5   0 1100.09   36.80
  -3   5   0 1205.78   38.10
   3   5   0 1197.48   35.90
   3   5   0 1094.99   37.80
  -3   5   0 1135.29   36.40
   4  -5   0  150.68    6.90
  -4  -5   0  154.28    7.50
  -4  -5   0  161.08    7.40
  -4  -5   0  147.99    6.50
  -4   5   0  161.28    7.10
   4   5   0  148.99    6.50
  -4   5   0  156.18    7.40
  -4   5   0  148.79    7.40
  -5  -5   0  150.28    8.10
  -5  -5   0  164.38    7.40
   5  -5   0  162.48    7.60
  -5  -5   0  154.58    8.10
   5   5   0  159.08    7.10
  -5   5   0  165.08    7.70
  -5   5   0  155.38    8.20
  -5   5   0  143.19    7.90
   6  -5   0   65.69    4.80
  -6  -5   0   68.09    5.30
  -6  -5   0   65.59    5.40
  -6  -5   0   75.19    4.90
  -6   5   0   66.09    5.40
  -6   5   0   76.59    5.70
   6   5   0   69.09    4.60
  -6   5   0   58.99    4.60
  -7  -5   0  329.77   13.60
  -7  -5   0  319.67   14.90
   7  -5   0  329.17   13.90
  -7  -5   0  305.67   14.80
  -7   5   0  294.27   14.90
  -7   5   0  332.97   15.00
  -7   5   0  327.97   14.00
   7   5   0  312.27   13.20
   8  -5   0   46.00    4.70
  -8  -5   0   40.40    4.30
  -8  -5   0   47.70    5.30
   8   5   0   45.10    4.30
  -8   5   0   42.00    4.30
  -8   5   0   50.19    5.50
   9  -5   0   64.79    5.90
  -9  -5   0   67.29    7.00
  -9   5   0   64.19    6.80
   9   5   0   49.90    5.10
   0  -6   0  148.39    4.70
   0  -6   0  130.29    4.60
   0   6   0  154.18    4.60
   1  -6   0  169.18    5.70
  -1  -6   0  159.38    5.10
  -1  -6   0  149.59    5.50
  -1  -6   0  164.28    5.00
   1  -6   0  160.48    5.60
  -1   6   0  167.08    5.60
   1   6   0  134.99    5.50
  -1   6   0  172.68    5.70
  -2  -6   0  248.38    8.80
   2  -6   0  237.38    8.60
   2  -6   0  244.88    8.80
  -2  -6   0  243.68    8.00
   2   6   0  230.38    8.70
   2   6   0  251.47    8.00
  -2   6   0  237.78    8.60
  -2   6   0  248.58    8.80
  -3  -6   0   20.30    1.70
  -3  -6   0   21.10    2.20
   3  -6   0   19.50    2.10
  -3   6   0   17.10    1.80
   3   6   0   21.40    1.70
   4  -6   0    2.30    1.10
  -4  -6   0    2.80    1.10
  -4  -6   0    3.20    1.20
  -4  -6   0    2.60    1.00
  -4   6   0    3.30    1.30
  -4   6   0    3.60    1.20
   4   6   0    4.20    1.10
  -5  -6   0  108.89    5.60
   5  -6   0  106.69    5.90
  -5  -6   0  100.59    6.20
  -5  -6   0  109.49    6.60
  -5   6   0   99.59    6.40
  -5   6   0  100.39    5.90
   5   6   0  117.19    5.70
  -5   6   0  109.89    6.40
  -6  -6   0  106.89    6.20
   6  -6   0  115.19    6.70
  -6  -6   0  118.89    7.50
  -6  -6   0  108.29    7.10
  -6   6   0  118.59    7.40
   6   6   0  115.59    6.20
  -6   6   0  114.09    6.60
  -6   6   0  120.49    7.40
   7  -6   0   17.20    3.00
  -7  -6   0   23.40    4.40
  -7  -6   0   20.90    3.60
  -7  -6   0   18.10    2.80
  -7   6   0   25.80    4.00
  -7   6   0   16.80    3.10
   7   6   0   15.90    2.70
  -7   6   0   16.90    3.40
   8  -6   0   12.90    3.00
  -8  -6   0   15.40    3.70
  -8  -6   0   17.00    4.40
  -8   6   0   19.20    3.30
  -8   6   0   17.20    3.70
   8   6   0   18.40    3.20
  -9  -6   0    6.10    2.90
   9  -6   0    5.20    2.20
  -9   6   0    0.30    1.80
   9   6   0    4.50    2.30
   0  -7   0    0.20    0.20
   0   7   0    0.10    0.20
   0   7   0    0.10    0.10
  -1  -7   0   33.70    1.40
  -1  -7   0   31.10    1.30
   1  -7   0   30.60    1.80
   1  -7   0   30.70    1.80
  -1  -7   0   33.50    1.80
   1   7   0   32.30    1.80
  -1   7   0   35.80    1.90
  -1   7   0   31.50    1.80
   2  -7   0  657.73   21.30
  -2  -7   0  646.74   20.40
   2  -7   0  684.63   21.20
  -2  -7   0  691.63   21.30
   2   7   0  735.43   21.50
  -2   7   0  667.43   21.20
   2   7   0  642.54   20.30
  -2   7   0  662.53   21.10
  -3  -7   0    0.30    0.50
   3  -7   0    0.70    0.70
   3  -7   0    0.10    0.60
  -3  -7   0   -0.80    0.50
   3   7   0    0.60    0.50
  -3   7   0    0.30    0.70
  -3   7   0    0.50    0.60
   4  -7   0   34.30    3.10
  -4  -7   0   31.10    2.50
  -4  -7   0   39.10    3.20
   4  -7   0   35.10    2.90
   4   7   0   34.70    2.50
  -4   7   0   34.10    3.10
  -4   7   0   32.40    2.80
   5  -7   0    6.50    1.60
  -5  -7   0    5.40    1.80
  -5  -7   0    7.40    1.90
  -5  -7   0    7.30    1.60
  -5   7   0    7.30    1.80
   5   7   0    7.10    1.50
  -5   7   0    4.40    1.60
  -5   7   0    6.30    1.90
  -6  -7   0   10.20    2.30
   6  -7   0   12.80    2.50
  -6  -7   0   12.00    2.30
  -6  -7   0    7.20    2.30
  -6   7   0   17.30    2.80
   6   7   0    9.30    2.00
  -6   7   0   12.10    2.70
  -6   7   0   12.30    2.70
   7  -7   0   26.80    3.90
  -7  -7   0   26.10    4.50
  -7  -7   0   31.30    4.70
  -7  -7   0   28.20    3.10
  -7   7   0   30.10    4.50
  -7   7   0   25.30    4.10
   7   7   0   29.40    3.20
  -7   7   0   37.70    3.80
   8  -7   0    1.50    1.50
  -8  -7   0    0.10    1.50
   8   7   0    1.30    1.20
  -8   7   0    3.80    1.60
  -8   7   0    2.60    1.90
  -9  -7   0    4.70    2.60
   9  -7   0    0.80    1.80
  -9   7   0    4.40    2.30
   9   7   0   -1.00    1.80
   0  -8   0   74.99    2.90
   0  -8   0   76.29    2.80
   0   8   0   82.89    3.00
   0   8   0   82.99    2.90
   1  -8   0  292.27    9.60
   1  -8   0  289.07    9.60
  -1  -8   0  284.87    8.90
  -1  -8   0  261.87    9.50
  -1   8   0  301.87    9.60
   1   8   0  326.77    9.70
   1   8   0  287.67    8.90
  -1   8   0  300.77    9.60
  -2  -8   0   10.40    1.50
   2  -8   0   12.70    1.40
  -2  -8   0   13.20    1.10
   2  -8   0   11.10    1.60
   2   8   0   14.70    1.60
  -2   8   0   14.50    1.80
   2   8   0   14.40    1.10
  -2   8   0   14.30    1.50
   3  -8   0  476.85   16.30
  -3  -8   0  498.75   16.20
   3  -8   0  461.15   15.80
  -3  -8   0  418.46   14.90
   3   8   0  470.35   16.40
  -3   8   0  455.25   16.30
  -3   8   0  465.85   15.90
   3   8   0  487.95   15.10
  -4  -8   0   60.49    4.10
  -4  -8   0   55.79    3.30
   4  -8   0   49.40    3.60
   4  -8   0   57.69    4.10
   4   8   0   56.59    4.10
  -4   8   0   55.49    4.00
  -4   8   0   52.39    3.70
   5  -8   0  186.08    8.50
  -5  -8   0  174.58    7.80
  -5  -8   0  185.88    8.90
  -5  -8   0  181.48    9.00
  -5   8   0  181.28    8.90
   5   8   0  175.98    7.60
  -5   8   0  179.68    9.00
  -5   8   0  160.18    8.10
  -6  -8   0  329.37   14.70
   6  -8   0  357.66   14.00
  -6  -8   0  318.17   14.30
  -6  -8   0  322.17   13.10
  -6   8   0  318.27   14.30
  -6   8   0  339.27   14.00
  -6   8   0  366.56   15.10
   6   8   0  338.47   13.00
  -7  -8   0    5.90    2.10
  -7  -8   0    7.50    1.90
  -7  -8   0   10.90    2.60
   7  -8   0    4.30    1.90
  -7   8   0    2.80    1.80
  -7   8   0    5.10    2.20
   7   8   0    4.90    1.60
  -7   8   0    5.30    1.80
  -8  -8   0    6.30    2.10
   8  -8   0    3.50    1.80
  -8  -8   0    5.10    2.50
   8   8   0    7.80    2.10
  -8   8   0    5.40    2.30
  -9  -8   0   12.10    3.70
   9  -8   0   12.50    3.20
   9   8   0    9.00    2.90
  -9   8   0   18.30    3.90
   0  -9   0    0.40    0.30
   0  -9   0    1.80    0.40
   0   9   0    0.20    0.30
   1  -9   0  414.06   13.50
  -1  -9   0  423.76   12.80
   1  -9   0  438.86   13.50
  -1  -9   0  428.56   13.50
  -1   9   0  420.76   13.50
   1   9   0  419.76   12.80
  -1   9   0  428.06   13.50
   1   9   0  438.06   13.60
   2  -9   0 1128.69   34.00
  -2  -9   0 1088.09   33.80
   2  -9   0 1126.79   33.90
  -2  -9   0 1111.39   32.90
  -2   9   0 1135.19   33.80
   2   9   0 1084.89   33.90
  -2   9   0 1104.99   33.80
   2   9   0 1078.09   32.80
   3  -9   0   61.19    3.60
  -3  -9   0   60.09    3.60
   3  -9   0   57.89    3.70
  -3  -9   0   55.89    2.90
   3   9   0   47.60    3.50
  -3   9   0   64.09    3.80
   3   9   0   52.49    2.80
  -3   9   0   60.49    3.60
  -4  -9   0  184.78    7.50
   4  -9   0  187.18    8.30
   4  -9   0  186.48    8.70
  -4  -9   0  203.68    8.70
  -4   9   0  178.08    8.40
   4   9   0  177.78    8.10
   4   9   0  215.48    9.00
  -4   9   0  199.28    8.50
  -5  -9   0  220.08    9.30
  -5  -9   0  230.98   10.50
  -5  -9   0  231.18   10.70
   5  -9   0  231.98   10.10
   5   9   0  245.28    9.30
  -5   9   0  219.28   10.00
  -5   9   0  235.28   10.60
  -6  -9   0   20.80    3.50
  -6  -9   0   17.10    2.50
  -6  -9   0   19.20    3.40
   6  -9   0   21.80    3.30
  -6   9   0   22.40    3.40
  -6   9   0   17.20    3.40
  -6   9   0   18.30    3.10
   6   9   0   19.90    2.70
  -7  -9   0  165.78    9.60
  -7  -9   0  173.88    8.50
   7  -9   0  162.28    9.00
  -7  -9   0  164.48    9.80
  -7   9   0  156.08   10.90
   7   9   0  159.68    8.10
  -7   9   0  164.98    9.80
  -7   9   0  156.28    9.40
  -8  -9   0    8.40    2.00
   8  -9   0   11.90    3.10
  -8  -9   0    9.20    2.80
   8   9   0   10.80    2.40
  -8   9   0    9.10    2.90
   9  -9   0   63.09    6.20
  -9  -9   0   75.79    7.40
   9   9   0   69.89    5.70
  -9   9   0   69.49    6.80
   0 -10   0  363.46   11.40
   0 -10   0  355.16   11.20
   0  10   0  370.96   11.20
   0  10   0  369.06   11.50
   1 -10   0    5.40    1.00
  -1 -10   0    4.90    0.50
   1 -10   0    5.70    0.90
  -1 -10   0    3.60    0.70
   1  10   0    4.30    0.50
  -1  10   0    4.10    0.90
  -1  10   0    6.60    1.00
   1  10   0    4.60    0.80
  -2 -10   0  250.07    8.30
  -2 -10   0  256.47    9.20
  -2 -10   0  258.47    8.30
   2 -10   0  252.67    9.30
   2 -10   0  260.57    9.30
   2  10   0  259.47    9.30
  -2  10   0  262.07    9.20
  -2  10   0  245.88    9.20
  -3 -10   0  348.27   12.10
  -3 -10   0  303.37   10.70
   3 -10   0  324.77   12.00
   3 -10   0  312.17   11.70
  -3  10   0  323.57   11.70
   3  10   0  323.57   12.00
  -3  10   0  323.67   11.90
   3  10   0  310.37   10.70
   4 -10   0   79.49    4.70
  -4 -10   0   89.29    5.10
  -4 -10   0   74.59    4.00
   4 -10   0   73.19    4.90
   4  10   0   74.79    3.90
  -4  10   0   77.69    4.90
   4  10   0   72.49    4.80
  -4  10   0   85.09    4.80
   5 -10   0  177.58    8.40
  -5 -10   0  170.98    8.80
  -5 -10   0  181.88    8.80
  -5 -10   0  170.78    7.60
   5  10   0  172.18    7.50
  -5  10   0  184.38    8.60
  -5  10   0  179.88    8.80
  -6 -10   0   52.39    3.90
  -6 -10   0   55.89    5.10
   6 -10   0   54.19    4.50
  -6 -10   0   50.49    4.60
  -6  10   0   52.49    4.70
  -6  10   0   42.50    4.00
   6  10   0   56.09    3.90
  -6  10   0   48.60    4.70
  -7 -10   0    4.60    1.90
  -7 -10   0    6.20    2.10
  -7 -10   0    2.80    1.20
   7 -10   0    3.70    1.70
   7  10   0    1.00    1.10
  -7  10   0    1.80    1.40
  -7  10   0    0.60    1.70
  -7  10   0    3.30    1.80
   8 -10   0   14.60    3.30
  -8 -10   0   11.60    3.00
  -8 -10   0   17.90    3.10
   8  10   0   12.50    2.60
  -8  10   0   16.20    3.70
  -9 -10   0   17.40    4.20
   9  10   0   19.20    3.60
  -9  10   0   13.60    3.40
   0 -11   0    1.50    0.50
  -1 -11   0 2056.89   76.69
   1 -11   0 1791.12   85.09
  -1  11   0 1979.00   88.09
   1  11   0 1897.61   75.59
  -2 -11   0  556.24   17.50
  -2 -11   0  577.64   18.60
  -2 -11   0  586.04   17.50
   2 -11   0  596.94   18.70
   2 -11   0  590.74   18.70
   2  11   0  552.74   18.60
  -2  11   0  575.34   18.60
  -2  11   0  576.44   18.60
   3 -11   0  208.58    8.40
  -3 -11   0  204.48    7.40
  -3 -11   0  191.08    8.30
   3 -11   0  210.58    8.60
   3  11   0  208.48    7.40
  -3  11   0  209.18    8.50
  -3  11   0  207.88    8.40
   3  11   0  224.98    8.80
   4 -11   0   30.40    2.90
  -4 -11   0   32.00    2.40
  -4 -11   0   33.20    3.10
   4 -11   0   33.40    3.20
  -4  11   0   32.90    3.10
   4  11   0   32.10    2.30
   4  11   0   39.30    3.40
  -4  11   0   36.20    3.60
  -5 -11   0   16.90    2.30
  -5 -11   0   13.90    2.60
   5 -11   0   12.60    2.60
   5 -11   0   13.30    2.40
  -5  11   0   14.70    2.50
  -5  11   0   16.50    2.90
   5  11   0   13.40    1.90
   6 -11   0   37.70    3.70
  -6 -11   0   44.30    4.50
  -6 -11   0   41.40    3.50
  -6 -11   0   44.70    4.40
  -6  11   0   54.19    4.50
  -6  11   0   44.50    4.50
  -6  11   0   50.39    4.70
   6  11   0   42.70    3.50
  -7 -11   0    0.90    1.10
   7 -11   0    0.40    1.10
  -7 -11   0    3.60    1.70
  -7 -11   0    2.70    1.20
   7  11   0    0.40    1.00
  -7  11   0    0.40    1.20
  -7  11   0    0.40    1.30
  -7  11   0    0.50    1.20
  -8 -11   0   82.29    5.60
  -8 -11   0   62.09    6.40
   8 -11   0   77.59    6.40
   8  11   0   83.59    5.60
  -8  11   0   78.29    6.80
  -9 -11   0    0.70    1.90
  -9 -11   0   -0.10    1.20
  -9  11   0    1.80    2.20
   9  11   0   -1.60    1.00
   0 -12   0  529.15   16.70
   0 -12   0  560.74   16.50
   0  12   0  526.05   16.70
   0  12   0  549.54   16.50
   1 -12   0  767.82   24.00
  -1 -12   0  770.32   23.90
   1 -12   0  816.42   24.00
  -1 -12   0  783.22   23.10
  -1  12   0  754.42   23.90
  -1  12   0  799.62   24.00
   1  12   0  780.32   24.00
   2 -12   0  112.79    5.00
  -2 -12   0  112.69    4.10
   2 -12   0  114.09    5.10
  -2 -12   0  112.59    4.00
  -2 -12   0  121.09    5.10
  -2  12   0  103.19    4.90
  -2  12   0  110.59    5.00
   2  12   0  102.99    4.90
  -3 -12   0   54.59    3.50
  -3 -12   0   52.09    2.70
   3 -12   0   54.59    3.50
   3 -12   0   52.79    3.60
   3  12   0   52.79    2.70
  -3  12   0   56.89    3.60
   3  12   0   51.99    3.50
  -3  12   0   50.49    3.40
  -4 -12   0    6.30    1.70
   4 -12   0    3.90    1.40
  -4 -12   0    3.10    1.00
   4 -12   0    3.60    1.30
   4  12   0    4.20    1.40
  -4  12   0    5.30    1.40
   4  12   0    4.80    1.10
  -4  12   0    5.70    1.90
  -5 -12   0    4.40    1.20
   5 -12   0    5.00    1.50
  -5 -12   0    8.90    2.20
   5 -12   0    9.90    2.30
  -5  12   0    6.80    1.90
  -5  12   0    6.40    1.80
   5  12   0    4.30    1.20
  -6 -12   0  475.45   18.40
  -6 -12   0  466.65   18.80
   6 -12   0  455.65   17.80
  -6 -12   0  441.06   16.60
  -6  12   0  472.05   18.70
   6  12   0  453.55   16.40
  -6  12   0  458.65   17.80
  -6  12   0  452.55   18.30
  -7 -12   0    8.60    2.30
   7 -12   0    9.80    2.20
  -7 -12   0   11.30    2.40
  -7 -12   0    4.80    2.20
  -7  12   0    7.00    2.40
  -7  12   0   11.10    2.50
   7  12   0    6.80    1.80
  -7  12   0    7.90    2.80
  -8 -12   0    3.60    2.30
  -8 -12   0    8.90    2.00
   8 -12   0    0.70    1.50
  -8  12   0    2.50    2.30
   8  12   0    6.80    2.00
  -9 -12   0   -2.50    1.10
   9 -12   0    2.30    1.80
  -9 -12   0    1.70    2.30
  -9  12   0   -0.50    2.10
   9  12   0    4.30    2.10
   0 -13   0   17.50    7.20
   0  13   0   14.70    7.20
   1 -13   0  766.12   22.80
   1 -13   0  753.72   22.80
  -1 -13   0  653.03   22.50
  -1 -13   0  748.93   21.90
   1  13   0  696.33   22.10
  -1  13   0  744.33   22.70
  -1  13   0  746.33   22.70
   1  13   0  781.32   22.80
  -2 -13   0  450.25   14.20
   2 -13   0  472.15   15.50
   2 -13   0  457.65   15.40
  -2 -13   0  461.75   14.20
   2  13   0  467.05   15.50
  -2  13   0  463.05   15.40
  -2  13   0  468.55   15.40
   3 -13   0    1.60    0.90
   3 -13   0    2.10    1.00
  -3 -13   0    2.30    0.90
  -3 -13   0    1.40    0.60
  -3  13   0    0.80    0.90
   3  13   0    2.90    1.10
  -3  13   0    2.20    0.80
  -4 -13   0  467.45   16.10
   4 -13   0  466.75   17.30
  -4 -13   0  513.15   17.80
   4 -13   0  488.45   18.10
  -4  13   0  500.35   17.50
  -4  13   0  465.35   17.50
   4  13   0  529.55   18.10
   4  13   0  486.65   16.10
   5 -13   0    4.90    1.60
  -5 -13   0    3.20    1.50
  -5 -13   0    4.80    1.30
   5 -13   0    2.00    1.10
   5  13   0    2.40    0.90
  -5  13   0    3.20    1.30
   5  13   0    1.00    1.20
  -5  13   0    3.60    1.40
  -6 -13   0   41.50    4.20
  -6 -13   0   36.70    3.20
   6 -13   0   38.90    3.90
  -6 -13   0   34.50    4.10
  -6  13   0   40.40    4.10
  -6  13   0   43.60    4.00
  -6  13   0   41.20    4.20
   6  13   0   31.70    2.90
  -7 -13   0  134.89    9.00
   7 -13   0  137.09    8.20
  -7 -13   0  139.59    8.70
  -7 -13   0  137.99    7.40
  -7  13   0  147.89    8.90
  -7  13   0  149.49    9.20
   7  13   0  141.59    7.30
  -7  13   0  138.49    8.30
   8 -13   0    0.50    1.70
  -8 -13   0    2.50    2.00
  -8 -13   0    3.90    1.40
  -8  13   0    3.00    2.10
   8  13   0    3.90    1.30
   9 -13   0   52.29    5.70
  -9 -13   0   48.40    6.80
  -9 -13   0   60.69    5.00
  -9  13   0   53.69    6.20
   9  13   0   63.29    5.30
   0 -14   0 9999.00  325.17
   1 -14   0  359.46   12.00
   1 -14   0  382.46   12.10
  -1 -14   0  352.86   11.90
  -1 -14   0  346.37   11.10
  -1  14   0  363.36   12.00
  -1  14   0  379.26   12.00
   1  14   0  354.16   11.10
   1  14   0  358.26   12.00
  -2 -14   0   16.50    1.10
  -2 -14   0   16.90    1.10
   2 -14   0   17.90    1.80
   2 -14   0   16.40    1.70
  -2 -14   0   16.90    1.70
   2  14   0   15.90    1.70
  -2  14   0   19.40    1.80
  -2  14   0   16.50    1.70
   3 -14   0  139.69    6.50
  -3 -14   0  143.09    5.40
  -3 -14   0  143.79    5.30
  -3 -14   0  135.49    6.40
   3 -14   0  146.09    6.70
  -3  14   0  149.19    6.60
   3  14   0  147.29    6.70
  -3  14   0  133.59    6.40
  -4 -14   0   27.50    4.00
  -4 -14   0   22.50    2.00
   4 -14   0   24.40    4.90
   4 -14   0   18.80    2.70
   4  14   0   18.70    2.80
  -4  14   0   22.80    2.60
  -4  14   0   23.50    2.50
   4  14   0   22.00    1.90
  -5 -14   0  183.68    9.30
   5 -14   0  193.78    9.10
  -5 -14   0  184.98    8.00
   5 -14   0  201.88    9.80
  -5  14   0  182.58    9.00
  -5  14   0  185.98    9.30
   5  14   0  216.68   10.00
   5  14   0  205.58    8.00
  -6 -14   0   37.70    4.20
  -6 -14   0   33.30    3.80
  -6 -14   0   31.30    3.00
   6 -14   0   31.70    3.50
   6  14   0   31.90    2.90
  -6  14   0   30.40    4.30
  -6  14   0   33.80    3.60
  -7 -14   0   12.10    2.70
  -7 -14   0   16.40    2.80
  -7 -14   0   12.50    2.90
   7 -14   0    8.00    2.40
  -7  14   0    8.20    2.60
  -7  14   0    8.40    2.60
   7  14   0   12.80    2.30
  -7  14   0   12.50    2.90
  -8 -14   0   22.00    3.30
  -8 -14   0   20.00    4.30
   8 -14   0   19.90    3.80
   8  14   0   26.60    4.20
  -8  14   0   23.80    4.30
   9 -14   0   34.20    5.20
  -9 -14   0   44.20    6.30
  -9 -14   0   34.10    3.80
   9  14   0   36.90    4.00
  -9  14   0   30.80    5.30
   0 -15   0    8.50    8.10
   0  15   0   17.40    8.40
  -1 -15   0    2.10    0.40
  -1 -15   0    1.60    0.60
   1 -15   0    0.90    0.60
   1 -15   0    1.50    0.70
   1  15   0    3.00    0.80
  -1  15   0    1.90    0.70
  -1  15   0    1.90    0.70
   1  15   0    1.30    0.40
   2 -15   0    8.20    1.40
  -2 -15   0   12.90    1.00
   2 -15   0   11.60    1.70
  -2 -15   0   11.20    1.70
  -2 -15   0   10.30    0.90
   2  15   0   11.20    1.60
  -2  15   0   13.80    1.80
  -2  15   0   12.90    1.80
   3 -15   0   92.09    5.00
  -3 -15   0   90.29    3.80
  -3 -15   0   99.29    5.10
  -3 -15   0   87.99    3.90
   3 -15   0   86.99    4.90
  -3  15   0   98.09    5.00
   3  15   0   84.99    4.90
  -3  15   0   91.09    4.90
   4 -15   0   15.30    2.60
   4 -15   0   14.90    3.00
  -4 -15   0   12.80    1.70
  -4  15   0    9.70    2.00
   4  15   0   13.30    2.40
  -4  15   0   12.80    2.10
   5 -15   0    5.40    1.60
  -5 -15   0    5.70    1.30
   5 -15   0    6.50    2.00
  -5 -15   0    4.80    1.70
   5  15   0    7.20    2.10
  -5  15   0    7.50    2.00
   5  15   0    4.80    1.20
  -5  15   0    3.80    1.70
  -6 -15   0   51.99    4.60
  -6 -15   0   56.09    5.10
  -6 -15   0   52.19    3.80
   6 -15   0   49.99    4.60
   6  15   0   47.40    3.60
  -6  15   0   53.29    4.50
  -6  15   0   51.79    4.70
   7 -15   0   25.20    3.90
  -7 -15   0   29.40    4.50
  -7 -15   0   20.00    3.00
  -7 -15   0   30.80    4.80
  -7  15   0   20.70    4.00
  -7  15   0   29.00    4.50
   7  15   0   18.50    2.80
  -7  15   0   24.20    3.90
  -8 -15   0   38.50    3.70
  -8 -15   0   33.70    5.60
   8 -15   0   33.60    4.80
  -8  15   0   44.00    5.90
  -9 -15   0    1.50    2.10
  -9 -15   0    4.40    1.70
   9 -15   0   -0.50    1.70
   9  15   0    4.20    1.70
  -9  15   0    2.20    2.00
   0 -16   0  380.46   12.30
   0 -16   0  395.26   12.70
   0  16   0  378.46   12.60
   0  16   0  393.06   12.30
  -1 -16   0    5.20    1.00
   1 -16   0    8.50    1.30
  -1 -16   0    5.30    0.70
   1 -16   0    6.20    1.10
   1  16   0    5.80    0.70
  -1  16   0    6.40    1.20
  -1  16   0    6.00    1.10
   1  16   0    6.60    1.20
  -2 -16   0  159.98    5.50
  -2 -16   0  171.28    6.70
  -2 -16   0  165.98    5.50
   2 -16   0  151.18    6.60
  -2  16   0  155.58    6.50
   2  16   0  147.69    6.60
  -2  16   0  155.58    6.60
  -3 -16   0   26.00    1.70
   3 -16   0   27.40    2.60
   3 -16   0   26.00    2.50
  -3 -16   0   24.30    1.70
  -3 -16   0   24.20    2.30
  -3  16   0   23.70    2.40
  -3  16   0   22.90    2.30
   3  16   0   28.20    2.70
  -4 -16   0   98.99    4.50
   4 -16   0   97.39    5.90
  -4 -16   0  101.49    4.70
  -4 -16   0  116.69    6.20
   4 -16   0  114.69    6.10
   4  16   0  109.79    6.10
  -4  16   0  100.29    5.80
  -4  16   0   93.99    5.60
   5 -16   0   31.00    3.20
  -5 -16   0   32.90    3.40
   5 -16   0   30.20    3.50
  -5 -16   0   25.90    2.40
   5  16   0   29.70    2.40
  -5  16   0   28.00    3.30
   5  16   0   23.20    3.60
  -5  16   0   24.90    3.20
  -6 -16   0    0.10    0.70
   6 -16   0    1.90    1.30
  -6 -16   0    0.70    1.20
  -6 -16   0    0.80    1.10
  -6  16   0    0.90    1.30
  -6  16   0    1.30    1.10
   6  16   0    1.40    1.00
  -7 -16   0   72.39    5.90
   7 -16   0   71.19    5.70
  -7 -16   0   73.09    6.30
  -7 -16   0   59.49    4.60
  -7  16   0   76.49    5.80
  -7  16   0   67.69    5.80
  -7  16   0   72.09    6.20
   7  16   0   68.49    4.60
  -8 -16   0   16.60    4.00
   8 -16   0   16.10    3.40
  -8 -16   0   17.10    3.00
  -8  16   0   18.20    3.90
   8  16   0   19.10    3.30
   9 -16   0   13.00    3.40
  -9 -16   0   12.40    3.30
  -9 -16   0    8.00    2.20
  -9  16   0   14.20    3.60
   0 -17   0    7.00    7.00
   0  17   0    1.40    5.30
   1 -17   0  269.27    9.40
  -1 -17   0  270.57    9.30
  -1 -17   0  277.07    8.50
   1 -17   0  255.67    9.30
  -1  17   0  269.77    9.30
  -1  17   0  262.37    9.30
   1  17   0  249.28    8.40
   1  17   0  256.77    9.40
  -2 -17   0    4.90    0.70
   2 -17   0    4.90    1.20
  -2 -17   0    4.90    1.10
  -2 -17   0    4.90    0.70
   2 -17   0    6.30    1.30
  -2  17   0    3.80    1.20
   2  17   0    5.40    1.20
  -2  17   0    5.10    1.30
  -3 -17   0  360.76   13.10
   3 -17   0  359.66   13.30
  -3 -17   0  365.26   11.60
   3 -17   0  349.47   13.10
  -3 -17   0  350.36   11.60
  -3  17   0  344.37   13.00
   3  17   0  359.46   13.30
  -3  17   0  359.46   13.20
  -4 -17   0    1.10    0.60
   4 -17   0    0.30    0.90
  -4 -17   0    1.60    0.90
  -4 -17   0    0.50    0.50
   4 -17   0    0.20    0.70
   4  17   0   -0.20    0.80
  -4  17   0    0.70    0.80
  -4  17   0    1.60    1.00
  -5 -17   0   13.60    1.90
   5 -17   0   11.60    2.50
   5 -17   0   21.30    3.30
  -5 -17   0   21.70    3.10
  -5  17   0   15.40    2.80
   5  17   0   13.80    2.90
  -5  17   0   21.40    3.10
   6 -17   0  235.78   11.60
  -6 -17   0  221.98   11.10
  -6 -17   0  233.68    9.90
   6 -17   0  227.88   11.10
   6  17   0  227.18    9.30
  -6  17   0  221.78   10.80
  -6  17   0  231.88   11.40
  -7 -17   0    4.90    2.20
  -7 -17   0    3.50    1.40
   7 -17   0    4.90    2.00
  -7 -17   0    6.80    2.00
   7  17   0    4.60    1.50
  -7  17   0    4.20    2.00
  -7  17   0    2.50    1.30
  -7  17   0    5.10    1.90
   8 -17   0    2.90    2.10
  -8 -17   0    3.10    1.90
  -8 -17   0    1.50    1.20
  -8  17   0    0.70    1.80
  -9 -17   0    1.60    1.40
  -9 -17   0    4.50    3.10
   9 -17   0    0.00    1.70
  -9  17   0    2.20    1.60
   0 -18   0  570.94   18.30
   0 -18   0  608.94   18.70
   0  18   0  583.44   18.70
   0  18   0  596.24   18.30
  -1 -18   0  268.87    9.10
   1 -18   0  254.07    9.10
  -1 -18   0  262.97    8.30
   1 -18   0  252.67    9.10
  -1  18   0  240.68    9.00
   1  18   0  247.08    9.10
   1  18   0  250.27    8.20
  -1  18   0  248.78    9.00
  -2 -18   0    1.00    0.40
  -2 -18   0    1.50    0.80
   2 -18   0    1.40    0.70
   2 -18   0    2.20    0.90
  -2 -18   0    0.90    0.30
   2  18   0    0.70    0.60
  -2  18   0    0.60    0.70
  -2  18   0    0.70    0.70
   3 -18   0   25.20    2.50
  -3 -18   0   28.30    1.80
  -3 -18   0   28.10    2.50
   3 -18   0   30.40    2.70
  -3 -18   0   29.20    1.80
  -3  18   0   23.40    2.50
   3  18   0   30.70    2.80
  -3  18   0   28.50    2.60
   4 -18   0   36.40    3.40
  -4 -18   0   39.50    2.50
  -4 -18   0   42.80    3.50
  -4 -18   0   41.20    2.40
   4 -18   0   41.90    3.50
  -4  18   0   41.60    3.60
  -4  18   0   38.40    3.40
   4  18   0   43.10    3.70
  -5 -18   0   98.99    4.80
  -5 -18   0   99.59    6.20
   5 -18   0   91.99    6.00
  -5 -18   0   95.49    4.90
   5 -18   0  102.99    6.50
  -5  18   0   99.89    6.20
  -5  18   0   96.39    6.10
   5  18   0  101.59    6.50
  -6 -18   0  123.29    7.60
   6 -18   0  121.29    7.40
   6 -18   0  122.19    7.90
  -6  18   0  128.19    7.60
  -6  18   0  133.29    9.20
  -7 -18   0   21.40    4.10
  -7 -18   0   22.40    3.10
   7 -18   0   19.40    3.40
  -7 -18   0   19.80    3.80
  -7  18   0   19.10    3.80
  -7  18   0   23.30    4.10
  -7  18   0   19.60    3.50
  -8 -18   0   40.10    5.70
   8 -18   0   34.50    5.10
  -8 -18   0   32.10    3.30
  -8  18   0   38.90    5.70
  -9 -18   0   12.40    2.50
  -9 -18   0   12.90    3.90
   9 -18   0   11.00    3.30
  -9 -18   0   14.20    2.60
  -9  18   0   13.60    3.80
   0 -19   0    1.90    0.50
   0 -19   0    0.80    0.40
   0  19   0    1.60    0.50
   1 -19   0   14.50    1.50
   1 -19   0   12.70    1.40
  -1 -19   0   12.90    1.40
  -1 -19   0   13.20    1.10
  -1  19   0   13.20    1.50
   1  19   0   14.90    1.10
   1  19   0   14.10    1.50
  -1  19   0   14.10    1.50
  -2 -19   0    6.80    1.40
   2 -19   0    5.70    1.30
   2 -19   0    7.70    1.40
  -2 -19   0    6.60    0.80
  -2  19   0    6.30    1.40
  -3 -19   0   21.20    1.50
  -3 -19   0   19.10    2.10
   3 -19   0   21.40    2.70
  -3 -19   0   19.80    1.50
   3 -19   0   16.90    2.40
   3  19   0   22.60    2.40
  -3  19   0   24.50    3.00
  -3  19   0   22.90    2.40
   4 -19   0   18.80    3.00
   4 -19   0   18.10    2.70
  -4 -19   0   19.70    1.70
  -4 -19   0   17.70    1.60
  -4 -19   0   19.40    2.70
   4  19   0   20.70    3.00
  -4  19   0   13.10    2.30
  -4  19   0   17.30    2.60
   5 -19   0    6.10    1.90
  -5 -19   0    6.80    1.30
   5 -19   0    4.40    1.50
  -5 -19   0    9.60    1.70
  -5 -19   0    9.20    2.20
  -5  19   0   10.70    2.40
  -5  19   0    9.00    2.20
   5  19   0    7.10    2.10
   6 -19   0   71.89    5.80
  -6 -19   0   71.69    4.30
  -6 -19   0   72.49    5.30
   6 -19   0   77.99    5.70
  -6 -19   0   76.29    5.70
  -6  19   0   77.49    5.70
  -6  19   0   74.09    8.70
  -7 -19   0   55.49    5.60
   7 -19   0   65.99    5.70
  -7 -19   0   64.69    4.60
  -7 -19   0   71.19    4.50
  -7 -19   0   72.09    5.70
  -7  19   0   57.79    5.30
  -7  19   0   62.09    5.80
  -7  19   0   70.89    5.90
  -8 -19   0    1.40    1.90
   8 -19   0   -0.50    1.80
  -8 -19   0    0.30    1.00
  -8 -19   0    2.10    1.00
  -8  19   0    3.20    2.30
  -9 -19   0   -1.80    2.00
   9 -19   0   -1.70    1.90
  -9 -19   0   -0.30    1.20
  -9 -19   0    4.70    1.50
  -9  19   0    0.80    1.90
   0 -20   0  105.49    4.70
   0 -20   0  109.99    4.40
   0  20   0  105.69    4.30
   0  20   0  104.19    4.70
   1 -20   0    1.30    0.60
  -1 -20   0    0.00    0.30
   1 -20   0    0.40    0.60
  -1 -20   0    0.20    0.50
   1  20   0    0.20    0.30
  -1  20   0    0.30    0.50
  -1  20   0    1.10    0.60
   1  20   0    0.40    0.60
  -2 -20   0  346.77   12.20
   2 -20   0  344.97   12.30
   2 -20   0  328.57   12.20
  -2 -20   0  335.47   10.70
  -2  20   0  356.76   12.40
   2  20   0  310.87   12.10
  -2  20   0  341.67   12.20
  -3 -20   0  218.28    7.30
   3 -20   0  214.98    9.10
  -3 -20   0  196.28    7.30
   3 -20   0  207.88    8.90
  -3 -20   0  212.18    8.80
  -3  20   0  210.78    8.90
   3  20   0  198.58    8.90
  -3  20   0  209.08    8.80
   4 -20   0   60.99    4.30
  -4 -20   0   52.39    4.00
  -4 -20   0   60.99    3.20
   4 -20   0   56.09    4.40
  -4 -20   0   49.80    2.90
   4  20   0   63.99    4.60
  -4  20   0   58.79    4.20
  -4  20   0   54.59    4.10
  -5 -20   0   -0.70    1.00
  -5 -20   0    0.70    0.70
   5 -20   0   -0.70    0.80
   5 -20   0    0.40    1.00
  -5 -20   0    0.40    0.60
  -5  20   0   -0.90    0.80
  -5  20   0    0.80    1.10
   5  20   0   -0.70    0.90
   6 -20   0   53.69    4.80
   6 -20   0   53.29    4.90
  -6 -20   0   53.69    3.70
  -6 -20   0   57.59    4.90
  -6 -20   0   46.80    3.30
  -6  20   0   44.60    4.40
  -6  20   0   47.60    4.70
   6  20   0   53.79    5.90
  -7 -20   0    9.40    2.60
   7 -20   0   10.50    2.70
  -7 -20   0   10.60    1.90
  -7 -20   0    7.40    2.00
  -7 -20   0    6.50    1.90
  -7  20   0   12.90    2.80
  -7  20   0    9.10    2.90
  -7  20   0    8.80    2.60
  -8 -20   0    1.40    1.10
   8 -20   0    1.50    2.00
  -8 -20   0   -0.80    0.90
  -8 -20   0    1.90    1.90
  -8  20   0    2.30    1.80
   0 -21   0    1.20    0.50
   0 -21   0    1.40    0.60
   0  21   0    1.30    0.60
   0  21   0    1.70    0.60
   1 -21   0  523.45   17.10
  -1 -21   0  549.95   17.10
   1 -21   0  518.25   17.00
  -1 -21   0  526.95   16.10
  -1  21   0  499.45   16.90
   1  21   0  494.15   15.90
  -1  21   0  497.35   16.90
   1  21   0  524.65   17.10
  -2 -21   0  459.55   15.60
  -2 -21   0  529.95   17.30
   2 -21   0  512.15   17.40
   2 -21   0  504.15   17.40
   2  21   0  537.65   17.50
   2  21   0  510.65   15.70
  -2  21   0  512.45   17.20
  -2  21   0  519.85   17.40
   3 -21   0  159.78    7.60
  -3 -21   0  160.88    5.80
   3 -21   0  170.78    7.70
  -3 -21   0  159.18    5.90
  -3 -21   0  154.18    7.30
  -3  21   0  167.28    8.10
  -3  21   0  161.78    7.40
   3  21   0  167.08    7.70
   4 -21   0  203.48    9.40
  -4 -21   0  215.48    7.90
  -4 -21   0  217.58    9.50
   4 -21   0  200.28    9.60
  -4 -21   0  204.48    7.60
  -4  21   0  221.48    9.60
   4  21   0  211.48    9.70
  -4  21   0  210.88    9.50
  -5 -21   0   49.30    4.10
  -5 -21   0   40.30    2.80
   5 -21   0   40.30    3.80
   5 -21   0   48.10    4.30
  -5 -21   0   50.39    3.20
  -5  21   0   47.30    4.20
   5  21   0   46.20    4.30
  -5  21   0   41.10    3.90
   6 -21   0    2.50    1.30
   6 -21   0    2.30    1.40
  -6 -21   0    2.20    1.20
  -6 -21   0    1.00    0.60
  -6 -21   0    0.50    0.90
   6  21   0   -1.70    1.10
  -6  21   0    2.00    1.20
  -6  21   0    1.70    1.30
  -7 -21   0    2.10    0.80
  -7 -21   0    1.00    1.50
   7 -21   0    0.60    1.40
  -7 -21   0    0.70    1.00
  -7 -21   0    0.30    1.00
   8 -21   0   27.60    4.60
  -8 -21   0   35.30    5.70
  -8 -21   0   30.00    3.20
  -8 -21   0   34.70    3.20
  -8  21   0   30.40    4.70
   0 -22   0  160.38    6.60
   0 -22   0  172.38    6.30
   0  22   0  159.88    6.50
   0  22   0  160.58    6.10
  -1 -22   0  300.37   10.70
  -1 -22   0  313.37    9.90
   1 -22   0  300.27   10.80
   1 -22   0  295.07   10.70
   1  22   0  282.77    9.70
   1  22   0  316.57   10.90
  -1  22   0  284.17   10.50
  -1  22   0  298.57   10.70
   2 -22   0    1.50    0.80
  -2 -22   0   -0.20    0.30
  -2 -22   0    0.50    0.60
   2 -22   0    0.00    0.60
   2  22   0    1.90    0.80
  -2  22   0    1.40    0.80
  -2  22   0    0.80    0.80
   2  22   0    0.00    0.40
  -3 -22   0   98.29    4.00
   3 -22   0  100.89    5.60
  -3 -22   0   94.39    5.20
  -3 -22   0  102.49    4.10
   3 -22   0   93.99    5.40
  -3  22   0   97.09    6.30
  -3  22   0   98.79    5.40
   3  22   0  103.99    5.60
  -4 -22   0   20.80    1.80
  -4 -22   0   23.50    3.20
   4 -22   0   23.60    3.30
   4 -22   0   24.90    3.20
  -4 -22   0   21.10    1.70
  -4  22   0   25.10    3.30
   4  22   0   23.20    3.30
  -4  22   0   22.50    3.10
  -5 -22   0  106.39    5.20
   5 -22   0  107.19    6.70
  -5 -22   0  109.99    5.00
   5 -22   0  107.69    6.80
  -5 -22   0  107.29    6.60
  -5  22   0  111.89    6.70
   5  22   0  116.79    7.10
  -5  22   0  104.99    6.60
  -6 -22   0   19.30    2.50
   6 -22   0   18.50    3.40
  -6 -22   0   19.90    3.50
   6 -22   0   22.40    3.60
  -6 -22   0   17.50    2.00
   6  22   0   20.30    3.80
  -6  22   0   28.20    6.30
  -6  22   0   22.10    3.70
  -7 -22   0    0.20    0.80
  -7 -22   0    2.30    1.60
  -7 -22   0    1.70    1.90
   7 -22   0    1.00    1.60
  -7 -22   0    0.00    1.10
  -7  22   0    1.40    1.50
   8 -22   0   65.19    6.20
  -8 -22   0   50.79    6.00
  -8 -22   0   54.09    4.40
  -8 -22   0   57.49    4.10
  -8  22   0   59.09    6.10
   0 -23   0    1.10    0.70
   0 -23   0    1.70    0.60
   0  23   0    1.10    0.50
   0  23   0    1.00    0.70
  -1 -23   0   17.10    1.40
   1 -23   0   18.60    1.90
   1 -23   0   17.30    1.80
  -1 -23   0   20.20    1.90
  -1  23   0   16.90    1.80
   1  23   0   16.20    1.30
  -1  23   0   14.30    1.60
   1  23   0   19.50    1.90
  -2 -23   0  235.08    9.00
  -2 -23   0  229.18    7.60
   2 -23   0  231.38    9.20
   2 -23   0  217.68    9.10
   2  23   0  226.48    9.20
  -2  23   0  233.08    9.10
  -2  23   0  222.88    9.10
   2  23   0  219.18    7.50
  -3 -23   0    0.00    0.40
  -3 -23   0    0.00    0.70
   3 -23   0    0.80    0.70
   3 -23   0    0.30    0.70
  -3 -23   0    0.10    0.30
  -3  23   0    0.30    0.80
   3  23   0   -0.50    0.70
  -3  23   0   -0.50    0.50
  -4 -23   0   59.79    3.10
  -4 -23   0   50.99    4.00
   4 -23   0   54.19    4.20
   4 -23   0   62.49    4.50
  -4 -23   0   56.89    2.90
  -4  23   0   52.49    4.10
   4  23   0   50.59    4.20
  -4  23   0   51.49    4.20
  -5 -23   0  101.09    5.00
  -5 -23   0  117.69    6.70
   5 -23   0  109.09    6.70
  -5 -23   0  106.99    4.90
   5 -23   0  103.29    6.70
  -5  23   0  108.49    6.60
  -5  23   0  109.19    6.70
   5  23   0   96.49    6.70
   6 -23   0   40.60    4.40
  -6 -23   0   53.09    3.40
  -6 -23   0   52.99    3.70
  -6 -23   0   52.89    4.70
   6 -23   0   53.29    4.90
  -6  23   0   53.09    4.70
   6  23   0   48.60    4.90
  -6  23   0   53.79    4.80
  -7 -23   0    6.90    2.40
   7 -23   0    7.40    2.40
  -7 -23   0    6.20    1.60
  -7 -23   0    5.20    1.30
  -7 -23   0    6.80    2.20
  -7  23   0    5.30    2.30
   8 -23   0   36.20    6.20
  -8 -23   0   35.40    3.20
  -8 -23   0   39.90    6.10
  -8 -23   0   40.30    3.70
  -8  23   0   34.20    5.20
   0 -24   0    0.90    0.60
   0 -24   0    0.60    0.60
   0  24   0    1.00    0.50
   0  24   0    0.90    0.70
   1 -24   0  193.28    7.90
  -1 -24   0  206.88    7.10
  -1 -24   0  203.08    7.90
  -1  24   0  198.38    7.80
   1  24   0  189.18    6.80
   1  24   0  202.98    8.90
  -1  24   0  187.68    7.90
  -2 -24   0    0.30    0.30
   2 -24   0    1.20    0.80
   2 -24   0    0.10    0.60
  -2 -24   0   -0.30    0.50
   2  24   0    0.10    0.60
   2  24   0    0.20    0.30
  -2  24   0    1.90    0.90
  -2  24   0    1.10    0.60
   3 -24   0   21.90    2.90
  -3 -24   0   17.90    1.40
  -3 -24   0   18.20    2.50
  -3 -24   0   20.40    1.50
   3 -24   0   22.90    2.60
  -3  24   0   24.70    3.10
   3  24   0   21.20    2.40
  -3  24   0   19.10    2.30
  -4 -24   0   59.09    3.10
   4 -24   0   50.59    4.10
  -4 -24   0   55.69    4.20
   4 -24   0   59.29    4.50
  -4 -24   0   55.29    2.90
  -4  24   0   61.19    4.30
  -4  24   0   57.19    4.30
   4  24   0   56.09    4.40
   5 -24   0    0.10    1.10
  -5 -24   0    2.50    0.80
  -5 -24   0    1.40    0.70
   5 -24   0    3.60    1.30
  -5 -24   0    2.60    1.20
  -5  24   0    3.00    1.40
   5  24   0   -0.10    1.10
  -5  24   0    5.30    1.80
   6 -24   0   33.00    4.40
   6 -24   0   36.60    4.10
  -6 -24   0   27.90    2.50
  -6 -24   0   26.30    3.80
  -6 -24   0   32.50    2.80
   6  24   0   30.50    4.60
  -6  24   0   26.60    4.00
  -6  24   0   34.30    4.60
  -7 -24   0    8.50    2.00
  -7 -24   0    6.70    2.00
   7 -24   0    6.90    2.10
  -7 -24   0    3.60    1.30
  -7 -24   0    8.30    2.50
   7 -24   0    7.60    2.40
  -7  24   0    8.10    2.70
  -8 -24   0   14.10    2.30
  -8 -24   0   20.00    2.80
  -8 -24   0   19.60    4.40
  -8  24   0   12.00    3.30
   0 -25   0    4.30    6.40
   0  25   0   20.50   12.30
  -1 -25   0  168.38    6.20
   1 -25   0  163.18    7.10
   1 -25   0  165.18    7.00
  -1 -25   0  165.98    7.00
  -1  25   0  172.08    7.00
  -1  25   0  166.58    7.10
   1  25   0  174.28    6.10
   1  25   0  173.48    7.20
   2 -25   0    1.90    0.90
  -2 -25   0    3.50    0.70
   2 -25   0    1.80    0.90
  -2 -25   0    3.40    1.00
  -2  25   0    4.70    1.30
   2  25   0    2.80    1.10
   2  25   0    4.20    0.70
  -2  25   0    2.20    1.10
  -3 -25   0    5.50    0.90
  -3 -25   0    4.60    1.40
   3 -25   0    2.80    1.20
  -3 -25   0    4.40    0.80
   3 -25   0    5.70    1.90
  -3  25   0    4.90    1.30
  -3  25   0    5.20    1.60
   3  25   0    4.00    1.40
   4 -25   0   30.60    3.30
  -4 -25   0   38.90    3.50
  -4 -25   0   34.10    2.10
   4 -25   0   39.70    3.70
  -4 -25   0   32.40    2.20
  -4  25   0   36.20    3.40
   4  25   0   33.40    3.40
  -4  25   0   33.20    3.30
   5 -25   0   16.10    3.10
   5 -25   0   21.00    3.30
  -5 -25   0   13.90    1.80
  -5 -25   0   17.60    3.00
  -5  25   0   14.60    2.80
  -5  25   0   14.70    2.80
   5  25   0   14.10    2.90
   6 -25   0   19.80    3.50
  -6 -25   0   16.50    3.00
   6 -25   0   18.10    3.50
  -6 -25   0   13.50    1.90
  -6 -25   0   16.80    2.30
   6  25   0   14.40    3.30
  -6  25   0   14.20    2.90
  -6  25   0   17.50    3.20
   7 -25   0   20.40    3.70
  -7 -25   0   21.60    2.40
  -7 -25   0   20.50    2.80
  -7 -25   0   22.10    4.20
  -7 -25   0   21.90    4.30
  -7  25   0   20.40    3.80
  -8 -25   0    3.80    1.30
   8 -25   0    4.80    2.40
  -8 -25   0    2.50    2.60
  -8 -25   0    3.10    1.10
  -8  25   0    4.50    2.50
   0 -26   0  683.03   21.50
   0 -26   0  675.13   22.00
   0  26   0  688.93   22.10
   0  26   0  661.33   21.30
   1 -26   0   20.20    1.90
  -1 -26   0   17.70    1.90
   1 -26   0   20.20    2.00
  -1 -26   0   17.80    1.50
   1  26   0   15.40    1.30
  -1  26   0   16.10    1.90
   1  26   0   13.70    2.00
  -1  26   0   19.40    1.90
   2 -26   0    0.80    0.80
  -2 -26   0    0.50    0.40
   2 -26   0   -0.60    0.60
  -2 -26   0   -0.80    0.60
  -2  26   0    0.20    0.70
   2  26   0    0.20    0.60
   2  26   0    0.20    0.40
  -2  26   0    0.50    0.70
  -3 -26   0    8.60    1.20
   3 -26   0    7.10    1.80
   3 -26   0    8.00    1.80
  -3 -26   0    6.30    1.90
  -3 -26   0    6.60    1.00
   3  26   0    6.90    1.70
  -3  26   0    9.30    1.90
  -3  26   0    8.30    2.00
   4 -26   0   31.60    3.30
  -4 -26   0   26.70    1.90
  -4 -26   0   27.30    2.00
  -4 -26   0   25.00    2.90
   4 -26   0   28.60    3.60
  -4  26   0   29.60    3.80
  -4  26   0   24.40    3.30
   4  26   0   27.90    3.20
  -5 -26   0    4.90    1.10
   5 -26   0    4.30    1.40
  -5 -26   0    3.40    1.60
  -5  26   0    2.90    1.50
   5  26   0    2.80    1.60
  -5  26   0    3.10    1.40
  -6 -26   0  157.18    6.90
  -6 -26   0  152.88    6.50
   6 -26   0  136.29   12.50
   6 -26   0  140.89    8.60
  -6 -26   0  125.69    9.20
   6  26   0  145.49    9.10
  -6  26   0  144.79    8.50
  -6  26   0  149.79    8.60
  -7 -26   0   37.30    3.20
  -7 -26   0   37.60    3.00
   7 -26   0   40.90    5.40
  -7  26   0   40.10    4.70
  -8 -26   0    6.30    3.00
  -8 -26   0    6.10    1.60
   8 -26   0    6.30    2.50
  -8  26   0    6.80    2.80
   0 -27   0    2.70    0.90
   0 -27   0    3.60    0.90
   0  27   0    3.70    1.10
   0  27   0    4.10    1.00
   1 -27   0  273.47   10.40
  -1 -27   0  267.97   10.30
  -1 -27   0  259.97    9.30
   1 -27   0  276.07   10.30
  -1  27   0  269.77   10.10
   1  27   0  262.77   10.30
   1  27   0  256.37    9.10
  -1  27   0  297.77   10.60
   2 -27   0  173.18    7.90
  -2 -27   0  177.48    7.70
  -2 -27   0  169.08    6.30
   2 -27   0  175.58    7.90
   2  27   0  181.18    6.30
   2  27   0  180.08    8.00
  -2  27   0  187.78    7.90
  -2  27   0  187.58    7.90
  -3 -27   0   21.80    1.50
   3 -27   0   21.80    3.00
  -3 -27   0   22.20    2.50
   3 -27   0   18.50    2.70
  -3 -27   0   22.60    1.60
   3  27   0   23.80    3.20
  -3  27   0   22.50    3.10
  -3  27   0   22.30    2.50
  -4 -27   0  233.18    8.60
  -4 -27   0  238.88    8.80
   4 -27   0  255.07   11.30
   4 -27   0  245.58   11.10
  -4 -27   0  265.57   11.10
   4  27   0  254.97   11.30
  -4  27   0  256.37   11.00
  -4  27   0  244.78   11.00
  -5 -27   0   75.69    3.90
  -5 -27   0   63.39    3.70
   5 -27   0   70.49    5.60
   5 -27   0   80.59    5.90
  -5 -27   0   71.69    5.30
  -5  27   0   72.19    5.40
  -5  27   0   71.69    5.30
   5  27   0   78.79    5.90
   6 -27   0    6.80    2.30
  -6 -27   0    3.60    1.20
   6 -27   0    7.00    2.30
  -6 -27   0    5.20    1.20
  -6  27   0    2.90    1.50
  -6  27   0    6.20    2.10
   6  27   0    4.70    2.30
   7 -27   0    1.90    1.60
  -7 -27   0   -0.50    0.90
  -7 -27   0    0.90    0.80
  -7  27   0    0.20    1.60
   8 -27   0   -0.80    1.60
  -8 -27   0    0.10    1.10
  -8 -27   0    1.50    1.00
  -8 -27   0    1.40    2.30
  -8  27   0   -0.30    1.50
   0 -28   0   27.20    2.20
   0 -28   0   26.90    2.40
   0  28   0   26.30    2.40
   0  28   0   26.50    2.00
   1 -28   0   39.60    3.00
  -1 -28   0   35.80    2.90
  -1 -28   0   37.70    2.30
   1 -28   0   39.40    2.90
  -1  28   0   37.10    2.90
   1  28   0   44.20    3.10
  -1  28   0   34.00    2.70
   1  28   0   42.50    2.30
   2 -28   0  303.87   12.20
  -2 -28   0  316.07   12.10
  -2 -28   0  337.47   10.70
   2 -28   0  320.17   12.40
   2  28   0  319.07   10.50
   2  28   0  323.47   12.40
  -2  28   0  322.97   12.20
  -2  28   0  318.57   12.10
   3 -28   0    8.40    1.90
  -3 -28   0   10.60    1.30
  -3 -28   0    8.00    1.90
   3 -28   0    8.70    2.00
  -3 -28   0    9.10    1.20
  -3  28   0    6.10    1.60
   3  28   0    8.10    1.90
  -3  28   0    8.40    1.90
  -4 -28   0   40.80    2.40
   4 -28   0   39.50    3.80
   4 -28   0   45.40    4.10
  -4 -28   0   40.20    3.70
  -4 -28   0   47.20    2.60
  -4  28   0   40.40    3.80
  -4  28   0   39.30    3.70
   4  28   0   40.80    4.00
   5 -28   0   39.50    4.10
  -5 -28   0   34.00    2.30
  -5 -28   0   35.80    3.70
   5 -28   0   43.30    4.30
  -5 -28   0   34.90    2.50
  -5  28   0   40.70    3.90
  -5  28   0   38.70    3.90
   5  28   0   38.90    4.20
   6 -28   0    2.70    1.60
   6 -28   0   -0.70    1.00
  -6 -28   0    2.80    1.10
  -6 -28   0    1.40    1.30
  -6 -28   0    2.20    0.80
   6  28   0    0.50    1.50
  -6  28   0    0.40    1.30
  -6  28   0    3.00    1.40
  -7 -28   0    7.10    1.50
   7 -28   0    6.40    2.40
  -7 -28   0    7.70    1.70
  -7  28   0    7.40    2.60
   8 -28   0   36.30    5.70
  -8 -28   0   34.20    3.40
  -8 -28   0   45.00    3.50
   0 -29   0    1.70    0.80
   0 -29   0    1.80    0.80
   0  29   0    2.20    0.90
   0  29   0    1.70    0.60
  -1 -29   0    9.50    1.70
  -1 -29   0    8.30    1.20
   1 -29   0    6.20    1.40
   1 -29   0    7.00    1.40
  -1  29   0   10.70    1.80
   1  29   0   11.40    1.20
   1  29   0    8.20    1.60
  -1  29   0    9.60    1.60
  -2 -29   0    3.80    0.80
  -2 -29   0    5.50    1.40
   2 -29   0    4.10    1.30
   2 -29   0    2.30    1.00
   2  29   0    4.10    0.80
  -2  29   0    4.00    1.30
  -2  29   0    4.40    1.30
   2  29   0    5.10    1.50
   3 -29   0   60.09    4.40
  -3 -29   0   54.69    2.70
  -3 -29   0   55.49    2.70
   3 -29   0   57.19    4.30
  -3 -29   0   50.49    3.90
   3  29   0   57.59    4.30
  -3  29   0   50.09    4.00
  -3  29   0   54.99    4.00
  -4 -29   0   44.60    3.90
  -4 -29   0   39.40    2.30
   4 -29   0   40.70    3.90
   4 -29   0   42.00    3.90
  -4 -29   0   38.60    2.30
  -4  29   0   43.40    3.80
  -4  29   0   39.20    3.70
   4  29   0   40.80    3.90
  -5 -29   0   38.90    2.60
  -5 -29   0   40.90    3.90
   5 -29   0   39.80    4.20
  -5 -29   0   41.30    2.50
   5 -29   0   36.20    3.90
   5  29   0   38.30    4.20
  -5  29   0   33.20    3.80
  -5  29   0   39.80    4.00
  -6 -29   0   25.10    3.70
  -6 -29   0   26.90    2.50
  -6 -29   0   29.90    2.40
   6 -29   0   27.00    4.30
   6 -29   0   27.10    4.10
   6  29   0   34.50    5.10
  -6  29   0   28.40    4.10
  -6  29   0   30.10    4.40
   7 -29   0   -0.90    1.30
  -7 -29   0   -1.00    0.80
  -7 -29   0   -0.20    0.60
  -7  29   0    0.00    1.50
  -8 -29   0    4.30    1.50
   8 -29   0    2.40    1.80
  -8 -29   0    0.20    2.40
  -8 -29   0    2.20    1.10
  -8  29   0    1.10    1.60
   0 -30   0   56.09    3.70
   0 -30   0   58.69    3.40
   0  30   0   54.99    3.20
   0  30   0   57.59    3.70
  -1 -30   0   74.19    4.30
  -1 -30   0   65.69    3.40
   1 -30   0   61.09    3.90
   1 -30   0   65.19    4.10
  -1  30   0   61.49    4.00
   1  30   0   74.39    4.40
   1  30   0   73.19    3.40
  -1  30   0   67.59    4.00
   2 -30   0    4.60    1.40
  -2 -30   0    3.70    0.80
   2 -30   0    4.20    1.40
  -2 -30   0    2.70    0.90
   2  30   0    4.20    1.40
  -2  30   0    6.00    1.50
   2  30   0    4.30    0.80
  -3 -30   0    3.80    1.40
   3 -30   0    6.90    1.90
  -3 -30   0    6.50    1.00
  -3 -30   0    4.20    0.80
   3 -30   0    5.70    1.70
   3  30   0    3.40    1.50
  -3  30   0    4.30    1.50
  -3  30   0    5.60    1.70
   4 -30   0   30.30    3.40
  -4 -30   0   29.70    2.00
   4 -30   0   30.60    3.50
  -4 -30   0   32.90    3.40
  -4 -30   0   32.20    2.10
   4  30   0   31.20    3.50
  -4  30   0   29.00    3.30
  -4  30   0   33.30    4.20
   5 -30   0   -0.20    1.10
  -5 -30   0    2.90    0.90
  -5 -30   0    2.10    1.60
   5 -30   0    3.80    1.60
  -5 -30   0    3.70    0.90
  -5  30   0    5.80    1.90
   5  30   0    4.60    1.90
  -6 -30   0   22.70    2.20
  -6 -30   0   19.80    3.50
   6 -30   0   22.70    3.90
   6 -30   0   20.90    3.80
  -6 -30   0   20.10    2.00
  -6  30   0   18.40    3.20
   6  30   0   23.10    4.20
  -6  30   0   27.70    4.10
  -7 -30   0    2.10    1.00
   7 -30   0   -0.10    1.30
  -7 -30   0    0.80    1.10
  -7  30   0    0.20    1.50
   7  30   0    2.50    1.90
   8 -30   0    3.60    2.10
  -8 -30   0    0.50    0.90
  -8 -30   0    1.00    1.20
  -8 -30   0   -0.40    1.80
  -8  30   0    0.00    1.60
   0 -31   0    2.50    1.10
   0  31   0    3.50    1.00
   0  31   0    2.70    0.80
  -1 -31   0  307.67   11.30
  -1 -31   0  307.47   10.20
   1 -31   0  280.47   11.00
   1 -31   0  275.07   11.10
   1  31   0  291.47   11.30
  -1  31   0  281.37   10.80
  -1  31   0  281.87   11.10
   1  31   0  278.07    9.90
   2 -31   0    4.00    1.40
  -2 -31   0    7.70    1.20
  -2  31   0    5.90    1.50
   2  31   0    7.90    1.10
   2  31   0    9.90    1.90
  -2  31   0    6.70    1.60
   3 -31   0  240.28   10.60
   3 -31   0  249.38   10.80
  -3 -31   0  239.08    8.30
  -3 -31   0  240.98    8.30
  -3 -31   0  231.58   10.30
   3  31   0  263.77   11.10
  -3  31   0  227.88   10.20
  -3  31   0  249.28   10.60
   4 -31   0    9.40    2.30
   4 -31   0    8.90    2.40
  -4 -31   0    8.00    1.20
  -4 -31   0    5.60    1.90
  -4 -31   0    8.60    1.20
   4  31   0    7.30    2.20
  -4  31   0    7.10    2.00
  -4  31   0   13.70    2.80
   5 -31   0   36.00    4.80
   5 -31   0   37.50    4.00
  -5 -31   0   41.30    4.00
  -5 -31   0   31.10    2.20
  -5 -31   0   35.60    2.50
  -5  31   0   38.40    4.50
   5  31   0   40.30    4.40
   6 -31   0   55.29    5.20
  -6 -31   0   58.59    3.30
   6 -31   0   53.79    5.20
  -6 -31   0   59.29    3.70
  -6 -31   0   77.49    5.70
   6  31   0   66.19    5.80
  -6  31   0   54.09    5.80
  -6  31   0   56.09    5.20
   7 -31   0   30.00    4.70
  -7 -31   0   36.10    2.80
   7  31   0   30.00    5.10
  -7  31   0   32.60    4.80
   8 -31   0    3.40    2.20
  -8 -31   0    5.10    1.20
  -8 -31   0    4.40    1.50
  -8 -31   0    6.80    2.90
  -8  31   0    6.80    2.80
   0 -32   0   45.90    3.00
   0 -32   0   39.20    3.20
   0  32   0   43.20    3.30
   0  32   0   41.20    2.80
   1 -32   0    2.50    0.90
   1 -32   0    2.50    1.00
  -1 -32   0    3.60    1.20
  -1 -32   0    3.80    0.90
   1  32   0    2.90    0.80
  -1  32   0    5.70    1.20
  -1  32   0    3.80    1.10
   1  32   0    3.70    1.00
   2 -32   0   14.50    2.40
  -2 -32   0   13.10    2.30
   2 -32   0   11.30    2.10
  -2 -32   0   11.30    1.40
   2  32   0   11.50    1.20
  -2  32   0   14.30    2.30
   2  32   0   11.50    2.10
  -2  32   0   10.70    2.00
  -3 -32   0    3.20    0.80
   3 -32   0    6.90    1.70
  -3 -32   0    6.80    1.70
   3 -32   0    5.50    1.70
  -3 -32   0    3.90    0.80
  -3  32   0    4.00    1.40
  -3  32   0    6.00    1.60
   3  32   0    3.50    1.40
  -4 -32   0   -0.40    0.40
   4 -32   0    1.40    1.30
  -4 -32   0    0.10    0.90
   4 -32   0    0.60    1.10
  -4 -32   0    1.00    0.40
  -4  32   0    1.70    1.00
  -4  32   0    0.50    0.90
   4  32   0   -0.50    0.80
  -5 -32   0    9.30    1.50
  -5 -32   0   11.40    2.50
  -5 -32   0   11.90    1.30
   5 -32   0   10.10    2.70
   5 -32   0    8.60    2.20
  -5  32   0   11.30    2.80
  -5  32   0    8.00    2.70
   6 -32   0   33.60    4.90
  -6 -32   0   33.70    3.80
  -6 -32   0   36.20    2.80
   6 -32   0   32.80    3.90
  -6 -32   0   35.10    2.50
  -6  32   0   36.70    4.10
   6  32   0   33.90    4.90
  -7 -32   0    4.10    1.10
   7 -32   0    2.00    1.70
  -7 -32   0    2.10    1.70
   7  32   0    1.70    2.00
  -7  32   0    2.50    1.90
  -8 -32   0   32.00    2.70
  -8  32   0   31.50    5.20
   0 -33   0    4.30    1.10
   0 -33   0    2.30    1.10
   0  33   0    4.90    1.40
   0  33   0    3.90    1.00
   1 -33   0  122.19    6.20
  -1 -33   0  113.89    6.00
   1 -33   0  122.89    6.00
  -1 -33   0  122.99    5.30
  -1  33   0  122.49    6.20
   1  33   0  117.09    5.00
   1  33   0  121.49    6.20
  -1  33   0  119.29    5.80
  -2 -33   0  110.79    5.90
   2 -33   0  101.59    6.00
  -2 -33   0  108.69    4.50
   2 -33   0   93.59    5.70
  -2  33   0  103.29    5.70
   2  33   0  114.89    4.50
   2  33   0  113.29    6.10
  -2  33   0  101.49    5.70
   3 -33   0    2.80    1.40
   3 -33   0    4.40    1.50
  -3 -33   0    3.00    1.30
  -3 -33   0    3.40    0.70
  -3 -33   0    4.90    0.90
  -3  33   0    3.80    1.40
   3  33   0    6.30    1.90
  -3  33   0    2.80    1.30
  -4 -33   0    0.60    0.50
   4 -33   0    1.60    1.20
  -4 -33   0   -0.10    0.40
   4 -33   0   -0.70    0.70
  -4 -33   0   -2.10    0.70
   4  33   0   -0.90    1.10
  -4  33   0    0.30    0.90
  -4  33   0    0.10    0.90
  -5 -33   0    1.60    0.50
  -5 -33   0    3.50    1.40
  -5 -33   0    0.30    0.60
   5 -33   0    0.50    1.00
   5 -33   0    2.70    1.80
  -5  33   0    2.80    1.60
  -5  33   0    2.40    1.60
   5  33   0    1.10    1.70
   6 -33   0   19.20    3.80
  -6 -33   0   21.00    2.00
  -6 -33   0   17.70    1.70
  -6 -33   0   17.30    3.30
   6 -33   0   21.20    4.00
   6  33   0   14.70    3.50
  -6  33   0   16.00    3.10
   7 -33   0    0.50    1.60
  -7 -33   0   -0.70    0.70
  -7 -33   0    0.50    0.80
   7  33   0    0.90    1.60
  -7  33   0   -0.70    1.30
   0 -34   0   39.20    3.20
   0 -34   0   40.70    2.90
   0  34   0   37.30    2.70
   0  34   0   44.80    3.40
   1 -34   0   28.90    2.70
  -1 -34   0   22.30    4.30
  -1 -34   0   27.40    2.20
  -1  34   0   30.60    2.80
   1  34   0   26.80    2.00
   1  34   0   32.50    3.00
  -1  34   0   26.40    2.50
   2 -34   0   25.00    2.70
  -2 -34   0   25.00    2.60
   2 -34   0   28.80    2.90
  -2 -34   0   24.20    1.80
   2  34   0   24.90    2.80
  -2  34   0   21.10    2.50
  -2  34   0   21.20    2.80
   2  34   0   23.30    1.70
  -3 -34   0    4.90    1.50
  -3 -34   0    2.30    0.60
   3 -34   0    3.50    1.40
  -3 -34   0    2.20    0.70
   3 -34   0    1.70    1.30
   3  34   0    1.10    1.20
  -3  34   0    0.70    0.90
  -3  34   0    2.10    1.10
  -4 -34   0   26.30    1.80
  -4 -34   0   29.80    3.20
  -4 -34   0   23.40    1.70
   4 -34   0   26.10    3.80
   4 -34   0   29.50    4.10
  -4  34   0   26.90    3.10
   4  34   0   33.70    3.70
  -4  34   0   25.10    3.60
  -5 -34   0   12.50    1.70
   5 -34   0   14.30    2.80
  -5 -34   0   13.50    2.90
  -5 -34   0   15.40    1.40
   5 -34   0   15.50    3.20
   5  34   0   17.80    3.50
  -5  34   0   15.60    3.20
  -5  34   0   12.60    2.70
  -6 -34   0    1.50    0.90
  -6 -34   0    0.50    0.60
   6 -34   0    0.40    1.20
   6 -34   0    0.10    1.20
  -6 -34   0   -0.60    1.10
  -6  34   0    0.60    1.30
   6  34   0    0.20    1.40
  -7 -34   0   21.00    2.30
  -7 -34   0   20.70    2.10
   7  34   0   18.90    4.20
  -7  34   0   20.10    3.90
   0 -35   0    6.70    1.30
   0  35   0    5.20    1.30
   0  35   0    4.20    1.00
   1 -35   0  368.36   13.40
   1 -35   0  353.56   13.60
  -1 -35   0  363.06   13.50
  -1 -35   0  359.36   12.30
   1  35   0  337.47   12.10
   1  35   0  335.77   13.40
  -1  35   0  357.96   13.20
  -1  35   0  357.96   13.50
  -2 -35   0  126.59    5.10
   2 -35   0  124.99    6.70
   2 -35   0  113.99    6.40
  -2 -35   0  129.39    6.60
  -2  35   0  108.09    6.10
  -2  35   0  121.99    6.50
   2  35   0  128.39    6.80
   2  35   0  117.09    4.90
  -3 -35   0   20.30    1.60
   3 -35   0   20.60    3.10
   3 -35   0   18.60    3.10
  -3 -35   0   15.50    1.40
  -3 -35   0   19.60    3.00
   3  35   0   14.90    2.70
  -3  35   0   16.20    2.70
  -3  35   0   20.50    3.00
  -4 -35   0    7.00    2.00
   4 -35   0    4.90    1.90
   4 -35   0    5.30    2.90
  -4 -35   0    4.90    1.00
  -4 -35   0    6.70    1.10
   4  35   0    8.60    2.20
  -4  35   0    5.50    1.80
  -4  35   0    8.50    2.10
  -5 -35   0    1.40    1.30
   5 -35   0    2.00    1.50
  -5 -35   0    1.90    0.70
   5 -35   0    4.80    2.00
  -5 -35   0    1.00    0.70
  -5  35   0    1.90    1.30
   5  35   0    0.10    1.50
  -5  35   0    3.10    1.70
  -6 -35   0    4.20    2.10
   6 -35   0    2.60    1.70
  -6 -35   0    4.10    1.10
   6 -35   0    6.20    2.20
  -6  35   0   11.10    2.80
   6  35   0    5.80    2.20
  -7 -35   0   11.10    1.70
   7 -35   0    8.70    2.70
  -7 -35   0   14.10    1.90
  -7  35   0   11.90    3.40
   7  35   0   11.70    3.30
   0 -36   0    8.80    1.70
   0 -36   0   10.90    1.80
   0  36   0    9.80    1.90
   0  36   0   11.20    1.70
   1 -36   0   11.10    2.10
   1 -36   0    9.50    1.80
  -1 -36   0   11.00    1.60
  -1 -36   0   11.80    2.00
   1  36   0   10.20    2.00
   1  36   0   11.30    1.50
  -1  36   0   12.80    2.20
  -1  36   0   13.50    2.10
   2 -36   0   50.39    4.20
  -2 -36   0   59.49    3.10
   2 -36   0   56.29    4.20
  -2 -36   0   55.19    4.10
  -2  36   0   55.79    4.10
   2  36   0   57.59    2.90
   2  36   0   58.09    4.30
  -2  36   0   47.00    3.80
  -3 -36   0   71.99    3.40
  -3 -36   0   72.09    3.30
   3 -36   0   72.29    5.30
  -3 -36   0   72.59    4.90
   3 -36   0   72.39    5.20
  -3  36   0   76.99    5.20
  -3  36   0   78.19    5.10
   3  36   0   69.89    5.20
   4 -36   0   46.50    4.30
  -4 -36   0   45.40    2.50
  -4 -36   0   47.20    2.50
  -4 -36   0   50.79    4.30
   4 -36   0   41.80    4.10
   4  36   0   50.69    4.60
  -4  36   0   45.80    4.30
  -4  36   0   54.59    4.50
   5 -36   0  107.09    8.50
  -5 -36   0  110.59    4.80
  -5 -36   0  116.19    4.60
   5 -36   0  115.39    7.50
  -5 -36   0  105.19    7.10
  -5  36   0  100.59    6.90
   5  36   0  114.89    7.70
  -5  36   0  106.09    7.20
   6 -36   0   16.90    3.60
  -6 -36   0   15.30    1.70
  -6 -36   0   18.60    1.70
   6 -36   0   13.70    3.20
  -6 -36   0   22.80    3.80
   6  36   0   16.00    3.80
  -6  36   0   16.00    3.20
   7 -36   0    1.40    1.70
  -7 -36   0    0.40    0.80
  -7 -36   0    3.20    1.00
   7  36   0    1.80    1.90
  -7  36   0    2.30    2.00
   0 -37   0    9.20    1.80
   0 -37   0   13.00    1.80
   0  37   0   11.30    2.00
   0  37   0    9.30    1.60
   1 -37   0  105.99    5.90
   1 -37   0   93.69    5.40
  -1 -37   0  101.19    5.00
  -1 -37   0  110.69    5.90
   1  37   0   96.39    4.60
   1  37   0  107.99    6.00
  -1  37   0  107.79    5.90
   2 -37   0   92.39    5.60
   2 -37   0   81.89    5.50
  -2 -37   0   95.09    4.30
  -2 -37   0   87.49    5.40
  -2  37   0   91.39    5.50
   2  37   0   86.19    3.90
  -2  37   0   95.29    5.60
   2  37   0   93.89    5.70
  -3 -37   0    1.10    0.90
   3 -37   0    1.80    1.30
  -3 -37   0    0.00    0.40
  -3 -37   0   -0.90    0.40
   3 -37   0    0.40    1.00
  -3  37   0    0.50    0.90
   3  37   0    0.60    1.20
  -3  37   0    0.50    1.10
   4 -37   0   40.30    4.10
  -4 -37   0   39.80    2.30
  -4 -37   0   48.40    4.10
  -4 -37   0   36.60    2.20
   4 -37   0   40.00    4.10
  -4  37   0   40.10    4.00
  -4  37   0   45.30    4.10
   4  37   0   45.90    4.50
   5 -37   0    0.30    1.20
  -5 -37   0    1.20    0.60
  -5 -37   0    2.00    0.60
   5 -37   0    3.80    1.60
  -5  37   0    2.10    1.50
   5  37   0    1.70    1.50
  -5  37   0    3.60    1.70
  -6 -37   0    0.70    0.70
  -6 -37   0    0.40    0.60
   6 -37   0   -2.70    1.10
  -6 -37   0   -0.60    1.40
   6  37   0   -0.80    1.30
  -6  37   0    1.30    1.60
  -7 -37   0   13.20    1.90
   7 -37   0   18.00    3.90
  -7 -37   0   13.80    1.80
   7  37   0   14.60    3.50
  -7  37   0   14.60    3.50
   0 -38   0   94.39    5.10
   0 -38   0   92.79    5.60
   0  38   0  106.39    5.10
   0  38   0   96.39    5.70
   1 -38   0    3.30    1.30
  -1 -38   0    3.30    1.30
   1 -38   0    3.50    1.40
   1  38   0    3.80    0.90
  -1  38   0    4.10    1.40
   1  38   0    2.50    1.10
  -1  38   0    3.50    1.30
   2 -38   0    4.30    1.50
  -2 -38   0    3.10    0.80
  -2 -38   0    1.40    1.20
   2 -38   0    1.40    1.00
   2  38   0    3.50    0.80
  -2  38   0    1.30    1.00
  -2  38   0    4.30    1.40
   2  38   0    2.70    1.30
  -3 -38   0   34.00    2.10
  -3 -38   0   33.90    2.10
   3 -38   0   40.00    3.80
  -3 -38   0   35.70    3.50
   3 -38   0   38.40    3.90
   3  38   0   33.50    3.60
  -3  38   0   32.20    4.00
  -3  38   0   34.20    3.40
   4 -38   0   40.10    4.30
  -4 -38   0   44.60    2.40
   4 -38   0   46.30    4.40
  -4 -38   0   41.00    2.30
  -4 -38   0   45.60    4.10
   4  38   0   60.49    5.10
  -4  38   0   45.30    4.20
  -4  38   0   43.40    4.20
  -5 -38   0   67.79    3.40
  -5 -38   0   69.39    3.30
   5 -38   0   79.09    6.10
  -5 -38   0   77.39    5.60
   5 -38   0   79.79    6.20
  -5  38   0   71.99    5.70
   5  38   0   68.49    5.90
  -5  38   0   74.39    5.70
  -6 -38   0   11.30    1.50
   6 -38   0   15.70    3.50
  -6 -38   0   12.00    1.60
  -6  38   0   11.40    2.80
   6  38   0   15.20    3.70
  -7 -38   0    6.70    1.30
   7 -38   0   11.20    2.70
  -7 -38   0    5.60    1.20
  -7  38   0    7.40    2.70
   7  38   0    8.80    3.10
   0 -39   0   24.40    2.80
   0  39   0   24.50    2.30
  -1 -39   0    2.70    1.00
   1 -39   0    3.30    1.20
  -1 -39   0    7.50    1.80
   1 -39   0    5.10    1.50
   1  39   0    5.00    1.00
  -1  39   0    4.60    1.60
  -1  39   0    6.30    1.50
   1  39   0    5.10    1.70
   2 -39   0   62.49    4.50
   2 -39   0   55.09    4.50
  -2 -39   0   60.39    3.30
  -2  39   0   63.29    4.50
  -2  39   0   57.29    4.40
   2  39   0   60.99    3.10
   2  39   0   58.69    4.60
  -3 -39   0   18.00    2.70
  -3 -39   0   23.50    1.70
   3 -39   0   22.20    3.40
  -3 -39   0   20.90    1.60
   3 -39   0   20.30    3.20
  -3  39   0   24.60    3.50
  -3  39   0   19.90    3.10
   3  39   0   19.00    3.10
  -4 -39   0   85.89    3.80
  -4 -39   0   88.39    6.10
  -4 -39   0   94.19    3.90
   4 -39   0   96.39    6.60
   4 -39   0  103.59    6.80
   4  39   0   93.39    7.70
  -4  39   0   92.09    7.30
  -4  39   0   90.99    9.00
   5 -39   0   15.50    3.50
  -5 -39   0   16.40    1.40
   5 -39   0   14.50    2.90
  -5 -39   0   14.60    1.30
  -5 -39   0   17.80    3.40
   5  39   0   14.90    3.40
  -5  39   0   13.90    2.80
  -5  39   0   15.20    3.00
  -6 -39   0   -1.00    0.60
   6 -39   0   -0.30    1.40
  -6 -39   0    0.70    0.50
  -6  39   0    1.40    1.60
   6  39   0   -1.50    1.40
  -7 -39   0   15.80    1.80
   7 -39   0   21.80    4.10
   7  39   0   15.80    4.20
  -7  39   0   14.20    3.90
   0 -40   0  441.16   15.60
   0 -40   0  424.76   16.30
   0  40   0  427.16   15.30
   0  40   0  460.25   16.70
  -1 -40   0   22.90    3.20
   1 -40   0   18.40    2.70
  -1 -40   0   18.40    2.00
   1 -40   0   19.40    3.00
  -1  40   0   21.10    2.90
  -1  40   0   18.30    2.60
   1  40   0   20.20    1.90
   1  40   0   18.00    2.90
  -2 -40   0   21.20    1.90
   2 -40   0   23.40    3.40
   2 -40   0   21.80    3.30
  -2 -40   0   22.10    3.20
   2  40   0   23.10    3.30
  -2  40   0   20.20    3.00
  -2  40   0   29.90    3.80
   2  40   0   22.40    1.80
  -3 -40   0   12.50    2.60
   3 -40   0    8.20    2.20
  -3 -40   0    9.00    1.20
  -3 -40   0    9.70    1.20
   3 -40   0    7.90    2.00
  -3  40   0    6.90    2.00
   3  40   0    7.90    2.10
  -3  40   0    6.30    1.90
   4 -40   0    3.50    1.80
  -4 -40   0    6.90    1.70
  -4 -40   0    2.90    0.70
  -4  40   0    4.50    1.80
   4  40   0    7.20    2.40
  -4  40   0    1.30    1.20
  -5 -40   0   13.00    2.70
   5 -40   0   18.70    3.90
   5 -40   0   18.10    3.60
  -5 -40   0   16.30    1.40
  -5 -40   0   17.60    1.40
   5  40   0   16.60    3.50
  -5  40   0   21.50    3.60
  -6 -40   0    0.30    0.60
   6 -40   0   -2.60    1.20
   6  40   0    0.80    1.70
  -6  40   0   -0.50    1.00
   0 -41   0   12.70    2.30
   0 -41   0   23.40    2.50
   0  41   0   19.60    2.10
  -1 -41   0  171.48    8.40
   1 -41   0  176.78    8.60
  -1 -41   0  176.68    7.20
   1 -41   0  174.78    8.20
   1  41   0  175.88    8.60
  -1  41   0  168.28    8.40
   1  41   0  161.08    6.90
  -1  41   0  164.98    7.90
   2 -41   0   31.20    3.40
  -2 -41   0   33.00    3.40
   2 -41   0   30.70    3.40
  -2 -41   0   29.40    2.20
   2  41   0   28.90    2.10
   2  41   0   31.20    3.40
  -2  41   0   32.30    3.30
  -2  41   0   31.40    3.30
  -3 -41   0   14.10    1.40
   3 -41   0   12.50    2.60
  -3 -41   0   16.60    2.80
   3 -41   0   14.90    2.80
  -3 -41   0   10.90    1.20
  -3  41   0   16.90    3.00
   3  41   0   12.20    2.80
  -3  41   0   16.70    2.80
  -4 -41   0  453.25   17.30
  -4 -41   0  418.46   13.60
   4 -41   0  419.76   17.70
   4 -41   0  417.76   17.80
  -4 -41   0  431.96   13.60
  -4  41   0  442.46   17.40
  -4  41   0  416.86   17.60
   4  41   0  413.36   17.80
  -5 -41   0    5.50    0.80
  -5 -41   0    7.30    0.90
  -5 -41   0    9.70    2.40
   5 -41   0    5.60    2.10
   5 -41   0    7.50    2.30
   5  41   0    2.20    2.10
  -5  41   0    4.40    1.80
  -6 -41   0    9.50    1.20
   6 -41   0    7.80    3.00
  -6 -41   0    9.50    1.00
   6  41   0   12.40    3.40
  -6  41   0   13.60    3.40
   0 -42   0   11.00    2.20
   0 -42   0   22.60    2.40
   0  42   0   18.80    2.00
   0  42   0   14.50    2.50
  -1 -42   0    0.40    0.70
   1 -42   0    1.50    1.10
  -1 -42   0    1.90    1.00
   1 -42   0    0.90    0.90
   1  42   0    2.20    1.30
  -1  42   0    0.50    1.00
  -1  42   0    2.30    1.20
   1  42   0    0.80    0.60
  -2 -42   0   50.49    4.10
   2 -42   0   45.30    4.10
  -2 -42   0   50.39    3.00
   2 -42   0   56.89    4.50
   2  42   0   53.49    2.90
   2  42   0   49.20    4.30
  -2  42   0   46.00    4.00
  -2  42   0   48.10    4.20
   3 -42   0   34.00    3.80
  -3 -42   0   36.80    2.30
  -3 -42   0   39.90    2.30
  -3 -42   0   42.10    3.80
   3  42   0   40.50    4.20
  -3  42   0   41.40    3.80
  -3  42   0   31.80    3.60
  -4 -42   0   66.09    5.10
  -4 -42   0   65.19    3.00
   4 -42   0   65.79    5.60
   4 -42   0   73.69    5.70
  -4 -42   0   66.59    3.00
  -4  42   0   72.69    5.50
  -4  42   0   73.89    5.50
   4  42   0   62.99    5.60
   5 -42   0    0.80    1.20
   5 -42   0    2.80    1.90
  -5 -42   0    3.10    1.60
  -5 -42   0    1.40    0.50
  -5 -42   0    1.60    0.50
   5  42   0    2.00    1.90
  -5  42   0    2.50    1.80
   6 -42   0    1.20    3.30
  -6 -42   0    2.70    0.60
  -6 -42   0    2.20    0.70
   6  42   0    5.20    2.30
  -6  42   0    6.70    2.40
   0 -43   0    8.30    2.00
   0  43   0   13.40    1.90
   0  43   0   12.50    2.30
  -1 -43   0   17.40    2.70
   1 -43   0   10.70    2.20
   1 -43   0   13.90    2.50
  -1 -43   0   16.60    2.20
   1  43   0   13.80    2.60
  -1  43   0   15.60    2.50
   1  43   0   16.00    2.00
  -1  43   0   15.60    2.80
   2 -43   0   24.10    3.50
  -2 -43   0   26.30    3.00
   2 -43   0   22.50    3.30
  -2 -43   0   22.40    2.00
   2  43   0   19.70    3.20
  -2  43   0   20.30    3.00
   2  43   0   20.00    1.70
  -2  43   0   21.00    3.00
  -3 -43   0   63.29    3.10
  -3 -43   0   64.09    5.00
   3 -43   0   59.59    5.00
  -3 -43   0   56.29    3.00
   3 -43   0   69.89    5.40
  -3  43   0   62.99    5.00
   3  43   0   63.49    5.30
  -3  43   0   70.99    5.20
  -4 -43   0   12.00    1.10
  -4 -43   0   11.30    1.00
   4 -43   0   15.30    3.00
  -4 -43   0   11.80    2.70
  -4  43   0   10.70    2.60
  -4  43   0   13.60    3.10
   4  43   0   11.60    2.80
  -5 -43   0   41.30    4.10
  -5 -43   0   40.50    1.80
   5 -43   0   40.20    5.30
   5 -43   0   42.70    4.60
  -5  43   0   49.10    4.90
   5  43   0   40.80    5.60
   6 -43   0    1.90    2.10
   6  43   0    0.10    2.10
  -6  43   0    1.70    2.00
   0 -44   0   16.30    2.30
   0 -44   0    9.00    2.10
   0  44   0   15.70    2.80
   0  44   0   14.00    2.50
   1 -44   0   17.00    2.70
   1 -44   0   18.90    3.10
  -1 -44   0   16.00    2.10
  -1 -44   0   19.00    3.10
  -1  44   0   15.90    2.70
   1  44   0   20.90    3.20
   1  44   0   17.30    1.90
  -1  44   0   18.20    2.60
   2 -44   0  119.29    6.90
  -2 -44   0  114.39    5.20
  -2 -44   0  125.29    6.90
   2 -44   0  116.79    7.00
  -2  44   0  106.39    6.40
   2  44   0  118.39    5.00
   2  44   0  105.79    6.90
  -2  44   0  113.49    6.90
   3 -44   0  301.77   13.50
  -3 -44   0  288.37   13.00
  -3 -44   0  300.97   10.30
  -3 -44   0  303.17   10.20
   3 -44   0  296.27   13.60
  -3  44   0  335.07   13.60
  -3  44   0  295.27   14.70
   3  44   0  304.37   14.10
   4 -44   0   13.80    2.60
  -4 -44   0   10.20    0.90
  -4 -44   0    9.70    0.90
  -4 -44   0    8.70    2.30
   4 -44   0    8.60    2.40
  -4  44   0    8.20    2.20
   4  44   0    7.30    2.50
  -4  44   0   11.40    2.60
   5 -44   0   22.70    4.10
   5 -44   0   32.10    4.90
  -5 -44   0   15.00    3.10
  -5  44   0   28.00    4.30
   5  44   0   22.20    4.10
   6 -44   0    7.70    3.00
   6  44   0    3.50    2.50
  -6  44   0    8.30    2.60
   0 -45   0   11.30    2.20
   0 -45   0   13.90    2.20
   0  45   0   11.50    2.00
   0  45   0   13.40    2.60
   1 -45   0   23.00    3.40
  -1 -45   0   18.50    2.40
  -1 -45   0   21.90    3.30
   1 -45   0   22.50    3.10
   1  45   0   21.80    2.10
   1  45   0   18.70    3.10
  -1  45   0   14.10    2.70
  -1  45   0   17.20    2.60
   2 -45   0   45.20    4.20
  -2 -45   0   45.70    4.00
   2 -45   0   40.60    3.80
  -2 -45   0   38.10    2.70
   2  45   0   42.00    2.60
  -2  45   0   41.60    4.00
  -2  45   0   42.00    3.90
   2  45   0   42.40    4.30
  -3 -45   0   70.29    3.40
   3 -45   0   67.39    5.50
  -3 -45   0   74.89    3.40
  -3 -45   0   79.39    5.60
   3 -45   0   72.59    5.70
  -3  45   0   76.49    5.50
   3  45   0   74.19    6.70
  -4 -45   0   27.20    3.90
   4 -45   0   21.50    3.80
  -4 -45   0   22.60    1.30
  -4 -45   0   22.70    1.30
   4 -45   0   26.40    4.00
  -4  45   0   29.30    4.20
  -4  45   0   25.20    3.90
   4  45   0   25.30    4.10
   5 -45   0   17.00    3.50
   5  45   0   16.20    3.50
  -5  45   0   14.00    3.10
   6 -45   0    7.50    2.90
  -6  45   0    8.60    2.60
   6  45   0    4.80    2.80
   0 -46   0   17.40    2.40
   0 -46   0   12.10    2.40
   0  46   0   15.40    2.20
   0  46   0   17.80    2.90
   1 -46   0   19.40    3.10
  -1 -46   0   19.30    2.50
  -1 -46   0   14.70    2.60
   1 -46   0   16.60    2.70
   1  46   0   13.50    2.80
  -1  46   0   19.60    3.00
   1  46   0   16.90    1.90
  -1  46   0   21.60    3.00
  -2 -46   0   23.40    3.40
  -2 -46   0   13.50    1.90
   2 -46   0   14.90    2.90
   2 -46   0   11.30    2.50
   2  46   0   16.80    3.10
   2  46   0   18.90    1.70
  -2  46   0   14.00    2.80
  -2  46   0   14.20    2.60
  -3 -46   0    5.20    1.00
  -3 -46   0    6.00    1.00
   3 -46   0    9.90    2.60
   3 -46   0    9.10    2.10
  -3 -46   0    6.70    2.10
  -3  46   0    8.90    2.60
   3  46   0    6.70    2.10
  -3  46   0   10.80    2.60
   4 -46   0   -0.80    1.00
   4 -46   0    0.20    1.40
  -4  46   0    2.60    1.60
  -4  46   0   -2.30    1.10
   4  46   0   -2.40    1.30
   5 -46   0   62.19    5.70
  -5  46   0   57.49    5.30
   5  46   0   51.39    5.70
   0 -47   0    5.90    1.90
   0 -47   0   13.30    2.10
   0  47   0    8.00    1.70
   0  47   0   11.70    2.30
  -1 -47   0    5.70    1.40
   1 -47   0   10.20    2.30
  -1 -47   0   10.00    2.30
   1 -47   0    5.30    1.70
   1  47   0    9.20    1.70
   1  47   0    7.50    2.10
  -1  47   0    8.00    2.10
  -1  47   0    7.90    1.90
  -2 -47   0    3.10    1.40
   2 -47   0    2.60    1.50
  -2 -47   0    1.00    1.40
  -2  47   0    1.50    1.30
  -2  47   0    2.00    1.30
   2  47   0    2.60    1.50
   2  47   0    3.20    0.80
   3 -47   0   -0.20    1.50
  -3 -47   0   -0.10    0.40
   3 -47   0   -0.60    1.00
  -3 -47   0   -1.20    1.00
  -3 -47   0    0.40    0.50
  -3  47   0   -0.90    1.10
   3  47   0    1.30    1.30
  -3  47   0    0.80    1.30
   4 -47   0    3.00    1.50
   4 -47   0   -2.10    1.20
  -4 -47   0    2.90    1.40
   4  47   0   -0.30    1.50
  -4  47   0    6.00    2.80
  -4  47   0    3.10    1.70
   5 -47   0    0.30    1.70
  -5  47   0    1.80    1.70
   5  47   0    0.30    1.70
   0 -48   0   24.20    3.50
   0 -48   0   24.10    2.70
   0  48   0   29.00    3.30
   0  48   0   22.50    2.80
  -1 -48   0    0.70    1.00
  -1 -48   0    0.30    0.70
   1 -48   0    3.10    1.30
   1 -48   0    1.10    1.10
   1  48   0    1.90    0.90
   1  48   0    1.80    1.30
  -1  48   0    4.00    1.80
  -1  48   0   -0.10    1.00
   2 -48   0   12.30    2.70
   2 -48   0    8.80    2.20
  -2 -48   0   15.60    2.80
   2  48   0    9.00    1.40
  -2  48   0    8.00    2.10
  -3 -48   0   16.50    1.40
  -3 -48   0   13.00    1.30
   3 -48   0   16.40    3.30
  -3  48   0   16.20    2.90
  -3  48   0   19.00    3.30
   3  48   0   14.70    3.30
   4 -48   0    2.90    2.00
  -4 -48   0    4.60    1.50
   4 -48   0    2.90    1.60
   4  48   0    1.40    1.50
  -4  48   0    5.00    1.70
   5 -48   0    4.80    2.50
  -5  48   0    8.00    2.70
   5  48   0    4.50    2.50
   0 -49   0    8.10    1.90
   0 -49   0   12.40    2.10
   0  49   0    9.80    1.80
   0  49   0    8.70    2.20
  -1 -49   0   35.00    3.00
  -1 -49   0   39.30    3.90
   1 -49   0   42.40    4.00
   1 -49   0   39.80    3.60
   1  49   0   38.70    3.90
  -1  49   0   38.30    3.50
  -1  49   0   38.30    4.00
   1  49   0   38.60    2.90
  -2 -49   0   50.49    4.40
   2 -49   0   50.89    4.60
  -2  49   0   38.40    4.00
  -2  49   0   46.60    4.20
   2  49   0   46.20    2.80
   2  49   0   44.80    4.50
  -3 -49   0    0.00    1.20
  -3 -49   0    1.00    0.60
   3 -49   0    2.00    1.70
   3 -49   0    1.50    1.30
  -3 -49   0    0.40    0.50
   3  49   0   -2.40    1.20
  -3  49   0   -0.70    1.20
  -3  49   0    0.80    1.50
  -4 -49   0   80.69    6.00
   4 -49   0   82.99    6.70
   4 -49   0   82.09    6.50
  -4  49   0   72.39    5.80
   4  49   0   67.09    6.20
   5 -49   0   18.70    4.00
   5  49   0   14.90    3.40
  -5  49   0   21.80    3.80
   0 -50   0  143.59    8.30
   0 -50   0  153.08    7.60
   0  50   0  163.18    9.90
   0  50   0  146.49    7.20
   1 -50   0   18.10    2.90
  -1 -50   0   19.50    3.20
   1 -50   0   22.50    3.40
  -1 -50   0   21.60    2.20
  -1  50   0   18.20    2.70
  -1  50   0   17.80    3.90
   1  50   0   19.20    2.10
   2 -50   0   17.90    3.30
  -2 -50   0   18.60    3.00
   2 -50   0   20.10    3.30
  -2 -50   0   14.40    2.70
  -2  50   0   19.70    3.20
   2  50   0   20.10    3.60
   2  50   0   15.60    1.70
  -2  50   0   18.50    3.00
  -3 -50   0   52.39    2.70
   3 -50   0   47.10    4.70
  -3 -50   0   50.29    4.70
   3 -50   0   58.99    5.50
  -3 -50   0   56.39    2.70
  -3  50   0   54.79    5.00
   3  50   0   52.49    5.10
  -3  50   0   49.30    4.80
   4 -50   0   16.60    3.30
  -4 -50   0   13.80    3.10
  -4  50   0   11.70    3.00
   4  50   0   15.00    3.50
   0 -51   0    7.00    2.10
   0 -51   0    7.70    1.80
   0  51   0    6.90    1.70
   0  51   0    5.30    1.70
   1 -51   0    0.80    1.00
  -1 -51   0    2.50    1.10
   1 -51   0   -0.70    1.00
  -1 -51   0    0.70    1.10
  -1  51   0    0.70    1.40
  -1  51   0    0.80    1.10
   1  51   0    2.30    1.00
   1  51   0    1.20    1.50
   2 -51   0   16.40    3.00
  -2 -51   0   19.30    3.00
   2  51   0   23.30    2.00
   2  51   0   19.00    3.40
  -2  51   0   17.90    2.90
  -2  51   0   23.30    3.60
   3 -51   0    5.50    1.90
  -3 -51   0    5.80    1.70
  -3 -51   0    5.40    0.80
   3 -51   0    3.00    1.50
  -3 -51   0    4.90    0.80
   3  51   0    1.50    1.70
  -3  51   0    4.80    2.00
  -3  51   0    5.60    2.10
   4 -51   0   40.90    5.50
   4  51   0   42.80    5.80
  -4  51   0   31.30    4.80
   0 -52   0   16.80    2.90
   0 -52   0   19.80    2.70
   0  52   0   16.20    2.40
   0  52   0   11.90    2.90
  -1 -52   0   14.20    2.10
   1 -52   0   12.60    2.50
  -1 -52   0    9.90    2.40
   1 -52   0   14.50    3.00
   1  52   0   14.50    3.10
  -1  52   0   14.20    2.60
   1  52   0   10.70    1.70
  -1  52   0   12.10    2.80
   2 -52   0   48.70    4.70
  -2 -52   0   62.49    5.10
  -2 -52   0   61.69    4.20
   2 -52   0   69.69    5.60
  -2  52   0   61.09    5.20
   2  52   0   49.30    3.10
   2  52   0   72.39    6.00
  -2  52   0   58.89    4.90
  -3 -52   0   18.70    1.40
  -3 -52   0   22.90    3.80
   3 -52   0   15.60    3.00
   3 -52   0   19.50    3.60
  -3 -52   0   21.30    1.40
  -3  52   0   16.20    3.40
   3  52   0   15.90    3.40
  -3  52   0   22.30    3.70
   4 -52   0   13.10    3.30
   4  52   0   15.40    3.60
  -4  52   0   16.10    3.50
   0 -53   0    6.70    1.70
   0  53   0    5.90    2.00
   0  53   0    4.70    1.50
   1 -53   0   17.00    3.10
  -1 -53   0   22.40    2.40
  -1  53   0   24.30    4.00
   1  53   0   23.10    3.00
  -1  53   0   15.90    2.70
   1  53   0   25.70    4.10
   2 -53   0   33.60    4.50
  -2 -53   0   32.50    3.80
   2 -53   0   24.80    4.00
  -2 -53   0   30.20    2.90
   2  53   0   24.20    4.00
  -2  53   0   32.80    4.60
  -2  53   0   32.30    4.50
  -3 -53   0   10.80    1.00
   3 -53   0   11.60    2.60
   3 -53   0   10.50    2.60
  -3 -53   0   15.80    3.10
  -3 -53   0   11.10    1.00
   3  53   0   12.10    3.10
  -3  53   0   14.30    2.90
  -3  53   0   11.50    2.70
   4 -53   0   13.40    3.10
  -4  53   0    8.10    2.70
   4  53   0    9.50    3.00
   0 -54   0  129.09    7.10
   0 -54   0  139.19    8.30
   0  54   0  138.49    8.40
   0  54   0  139.99    7.10
   1 -54   0    3.60    1.70
   1 -54   0    4.00    1.80
  -1 -54   0    2.60    1.10
  -1 -54   0    2.70    1.40
   1  54   0    7.30    2.20
  -1  54   0    8.20    2.00
  -1  54   0    6.20    2.20
  -2 -54   0   92.99    5.30
   2 -54   0   94.69    6.50
   2 -54   0   83.99    6.30
  -2 -54   0   91.89    6.50
   2  54   0   81.49    6.50
  -2  54   0   84.19    6.50
  -2  54   0   79.79    6.20
  -3 -54   0   34.10    4.80
   3 -54   0   41.90    4.60
   3  54   0   27.60    4.30
  -3  54   0   39.80    4.50
   0 -55   0    2.10    1.40
   0 -55   0    1.10    1.40
   0  55   0    2.60    1.30
   0  55   0    2.30    1.90
  -1 -55   0   23.90    2.80
   1 -55   0   15.90    3.10
   1 -55   0   15.80    2.90
  -1 -55   0   24.00    3.60
   1  55   0   24.00    3.90
  -1  55   0   20.80    3.20
  -1  55   0   19.20    3.50
   2 -55   0   36.30    4.20
   2 -55   0   32.10    4.30
  -2 -55   0   42.80    4.30
  -2 -55   0   40.30    3.70
   2  55   0   46.00    4.80
  -2  55   0   45.20    4.50
  -2  55   0   47.20    4.80
   3 -55   0    3.40    1.80
  -3  55   0    1.20    1.50
   3  55   0   -0.60    1.50
   0 -56   0    4.30    2.00
   0 -56   0    0.00    1.40
   0  56   0    6.70    2.00
   0  56   0    3.20    1.50
  -1 -56   0    1.70    0.90
  -1 -56   0    1.20    1.20
   1 -56   0    1.50    1.30
  -1  56   0   -0.50    1.60
   1  56   0   -0.20    1.00
  -1  56   0    2.40    1.40
   1  56   0   -1.80    1.40
  -2 -56   0    1.00    1.50
   2 -56   0    0.90    1.30
  -2  56   0    3.00    1.60
   2  56   0   -0.70    0.50
  -2  56   0   -1.30    1.00
   2  56   0   -1.30    1.20
   0 -57   0    2.80    1.60
   0 -57   0    3.30    1.30
   0  57   0    2.10    1.30
   0  57   0    2.30    1.60
  -1 -57   0   24.20    2.60
   1 -57   0   31.00    4.20
   1 -57   0   21.70    3.70
  -1 -57   0   25.80    4.00
  -1  57   0   29.70    3.70
   1  57   0   27.30    4.30
  -1  57   0   32.40    4.60
   2 -57   0    9.70    2.20
   2  57   0   10.20    3.10
  -2  57   0    6.70    2.40
  -2  57   0    3.60    2.10
   0 -58   0   47.10    3.90
   0 -58   0   45.30    4.90
   0  58   0   38.00    3.80
   0  58   0   44.50    4.90
  -1 -58   0   26.20    2.80
   1 -58   0   30.80    3.90
   1 -58   0   23.00    3.60
  -1 -58   0   28.60    4.40
  -1  58   0   32.30    3.60
   1  58   0   24.50    4.00
  -1  58   0   27.50    4.30
  -9   0   1    1.30    2.70
   9   0  -1    0.00    1.50
  -8   0   1   -0.40    1.00
  -8   0   1    1.80    1.60
   8   0  -1    0.00    1.20
   7   0  -1   -0.40    1.00
  -7   0   1   -0.40    1.20
  -7   0   1    0.90    1.90
  -7   0   1   -0.30    0.80
  -6   0   1    0.10    0.90
   6   0  -1   -0.10    0.80
  -6   0   1    0.30    1.10
  -6   0   1   -0.20    1.00
  -5   0   1    0.70    1.00
  -5   0   1   -1.00    0.50
   5   0  -1    0.50    0.70
  -5   0   1    3.10    1.30
   4   0  -1    1.40    0.70
  -4   0   1    0.00    0.60
  -4   0   1    0.90    0.80
  -4   0   1    1.20    1.00
  -3   0   1    0.50    0.70
  -3   0   1    0.20    0.60
  -3   0   1    0.60    0.80
   3   0  -1   -0.70    0.50
  -2   0   1   -0.60    0.50
  -2   0   1    1.10    0.50
   2   0  -1   -0.40    0.50
   1   0  -1    0.00    0.10
   1   0  -1    0.00    0.20
  -1   0   1   -0.20    0.20
   1   0   1   -0.60    0.30
  -1   0  -1    0.20    0.30
  -1   0  -1    0.20    0.30
   1   0   1    0.30    0.30
  -2   0  -1   -0.30    0.50
   2   0   1   -0.60    0.40
  -2   0  -1    0.80    0.50
   2   0   1    0.10    0.40
  -3   0  -1    0.30    0.60
   3   0   1    1.20    0.70
  -4   0  -1    0.80    0.70
  -4   0  -1    0.70    0.80
   4   0   1    0.70    0.70
  -4   0  -1    0.30    0.80
  -5   0  -1    0.90    0.90
   5   0   1    0.60    0.80
  -5   0  -1    1.00    0.90
  -5   0  -1   -0.60    0.90
  -6   0  -1    4.10    1.50
  -6   0  -1    3.20    1.40
  -6   0  -1    0.60    1.10
   6   0   1    1.10    1.20
   7   0   1    0.10    1.10
  -7   0  -1   -0.60    1.00
  -7   0  -1   -0.20    1.20
  -7   0  -1   -1.00    0.70
   8   0   1    1.70    1.30
  -8   0  -1    0.60    1.70
  -8   0  -1   -0.50    1.30
   9   0   1    1.90    1.60
  -9   0  -1   -3.10    1.50
   9  -1  -1    0.90    1.20
  -9  -1   1    0.80    2.10
   9   1  -1    0.60    1.70
  -9   1   1   -2.10    1.60
  -8  -1   1   13.10    2.40
  -8  -1   1   15.90    3.70
   8  -1  -1   15.60    3.20
   8   1  -1   16.50    3.20
  -8   1   1   10.20    2.60
  -8   1   1   12.60    3.30
  -7  -1   1   37.70    4.40
  -7  -1   1   34.10    6.30
   7  -1  -1   42.00    3.90
  -7  -1   1   33.90    3.50
  -7   1   1   31.40    5.50
  -7   1   1   27.10    4.30
  -7   1   1   33.90    3.60
   7   1  -1   38.00    3.70
  -6  -1   1   12.70    2.50
   6  -1  -1   12.80    2.40
  -6  -1   1   14.60    2.50
  -6  -1   1    8.30    2.20
   6   1  -1   11.90    2.30
  -6   1   1   13.60    2.80
  -6   1   1   12.20    2.90
  -6   1   1   10.80    2.10
  -5  -1   1   17.00    2.90
  -5  -1   1   14.60    2.60
  -5  -1   1   11.80    2.00
   5  -1  -1   12.60    2.10
  -5   1   1   15.10    3.80
   5   1  -1   11.70    1.90
  -5   1   1    9.50    2.10
  -5   1   1   13.60    2.70
   4  -1  -1   13.70    2.00
  -4  -1   1   13.60    2.30
  -4  -1   1   12.50    1.90
  -4  -1   1   18.60    2.60
  -4   1   1   14.20    2.10
  -4   1   1   12.80    2.30
  -4   1   1   13.80    2.30
   4   1  -1   18.10    1.90
  -3  -1   1   74.39    4.20
   3  -1  -1   75.59    3.80
  -3  -1   1   73.29    3.70
  -3   1   1   80.79    3.90
   3   1  -1   78.09    3.80
  -3   1   1   84.19    4.40
  -3   1   1   80.19    4.30
   2  -1  -1  258.97    8.60
  -2  -1   1  279.17    9.00
  -2  -1   1  245.78    8.40
  -2   1   1  251.27    8.90
   2   1  -1  242.58    8.40
   2   1  -1  212.58    8.70
  -2   1   1  264.67    8.60
  -1  -1   1    0.30    0.20
   1  -1  -1    0.00    0.20
   1  -1  -1   -0.10    0.10
  -1  -1   1    0.00    0.30
   1   1  -1   -0.10    0.10
  -1   1   1    0.20    0.30
   1   1  -1    0.10    0.20
  -1   1   1    0.30    0.30
   1  -1   1   12.70    1.10
  -1  -1  -1   10.70    1.00
  -1  -1  -1   12.00    0.90
  -1   1  -1   11.70    1.00
  -1   1  -1   13.10    1.00
   1   1   1   12.40    1.00
   1   1   1   11.40    0.90
  -2  -1  -1   12.00    1.60
  -2  -1  -1   11.50    1.20
   2  -1   1   11.00    1.20
   2  -1   1   16.90    1.60
  -2   1  -1   18.30    1.70
  -2   1  -1    9.90    1.30
   2   1   1   13.30    1.70
   2   1   1   11.30    1.50
   3  -1   1  290.37   11.00
   3  -1   1  284.87   10.40
  -3  -1  -1  302.67   11.10
  -3  -1  -1  290.67   10.40
  -3   1  -1  301.27   10.60
   3   1   1  300.87   10.40
  -3   1  -1  265.77   11.70
  -4  -1  -1    3.30    1.00
   4  -1   1    5.70    1.50
  -4  -1  -1    4.50    1.50
  -4  -1  -1    2.60    1.20
   4   1   1    4.80    1.30
  -4   1  -1    3.80    1.40
  -4   1  -1    4.60    1.40
  -4   1  -1    4.00    1.40
  -5  -1  -1    1.40    1.20
  -5  -1  -1    4.30    1.30
   5  -1   1    4.90    1.40
  -5  -1  -1    5.00    1.60
  -5   1  -1    3.90    1.40
  -5   1  -1    3.80    1.30
   5   1   1    1.70    0.90
  -5   1  -1    2.60    1.50
  -6  -1  -1  268.37   11.40
   6  -1   1  265.37   11.30
  -6  -1  -1  253.77   12.10
  -6  -1  -1  257.27   12.20
   6   1   1  281.27   11.30
  -6   1  -1  246.78   12.00
  -6   1  -1  234.68   11.10
  -6   1  -1  247.68   12.00
  -7  -1  -1   10.60    2.80
  -7  -1  -1   15.00    3.00
   7  -1   1   15.00    2.80
  -7  -1  -1   12.20    2.90
  -7   1  -1   11.30    2.90
  -7   1  -1   13.40    2.70
  -7   1  -1   14.60    3.40
  -8  -1  -1  117.39    8.50
   8  -1   1   98.69    7.00
  -8  -1  -1   98.89    7.00
  -8   1  -1  108.89    7.30
   8   1   1  108.59    7.10
  -8   1  -1  110.39    8.20
   9  -1   1    9.30    2.40
  -9  -1  -1    2.30    1.90
   9   1   1    7.50    2.60
  -9   1  -1    2.30    1.90
   9  -2  -1   69.79    5.90
  -9  -2   1   62.39    8.60
   9   2  -1   67.89    5.90
  -9   2   1   53.59    8.00
  -8  -2   1    4.20    1.70
  -8  -2   1    7.10    2.40
   8  -2  -1    4.10    1.80
  -8   2   1   13.40    3.40
   8   2  -1    7.80    2.20
  -8   2   1   14.00    2.70
   7  -2  -1  144.19    7.80
  -7  -2   1  126.89    8.40
  -7  -2   1  132.79    7.40
   7   2  -1  127.99    7.30
  -7   2   1  131.19    7.60
  -7   2   1  152.38   10.20
  -7   2   1  127.19    8.40
  -6  -2   1  328.57   14.50
   6  -2  -1  357.56   13.80
  -6  -2   1  347.47   14.90
  -6  -2   1  347.07   13.70
  -6   2   1  319.27   14.60
  -6   2   1  345.97   14.80
   6   2  -1  355.36   13.60
  -6   2   1  355.76   13.90
   5  -2  -1  143.79    6.80
  -5  -2   1  127.29    6.40
  -5  -2   1  139.99    7.40
  -5  -2   1  137.19    7.50
  -5   2   1  153.48    7.70
   5   2  -1  141.79    6.60
  -5   2   1  134.79    6.90
  -5   2   1  126.89    7.30
  -4  -2   1  423.66   16.30
   4  -2  -1  451.85   15.80
  -4  -2   1  447.36   16.60
  -4  -2   1  464.55   15.70
  -4   2   1  477.15   15.90
   4   2  -1  475.85   15.70
  -4   2   1  484.25   16.70
  -4   2   1  436.76   16.50
  -3  -2   1  465.35   15.00
   3  -2  -1  422.96   14.30
  -3  -2   1  426.96   14.10
  -3   2   1  386.06   14.10
   3   2  -1  408.96   14.00
   3   2  -1  435.16   14.90
  -3   2   1  438.56   14.90
  -3   2   1  428.66   14.80
   2  -2  -1 1331.47   42.90
  -2  -2   1 1413.86   43.40
  -2  -2   1 1424.56   42.80
  -2   2   1 1384.76   43.30
   2   2  -1 1528.05   43.60
  -2   2   1 1509.15   43.40
  -2   2   1 1463.35   43.00
   2   2  -1 1503.25   42.80
  -1  -2   1   25.30    1.40
  -1  -2   1   24.20    1.10
  -1   2   1   24.00    1.50
  -1  -2  -1   10.40    0.90
  -1  -2  -1   10.50    0.90
   1  -2   1    8.00    0.90
  -1   2  -1   13.10    1.10
   1   2   1   11.20    0.90
   1   2   1   11.30    1.00
   2  -2   1  339.07   11.20
   2  -2   1  318.77   11.40
  -2  -2  -1  315.57   11.00
  -2  -2  -1  327.37   11.40
  -2  -2  -1  371.46   11.60
  -2   2  -1  321.97   11.10
   2   2   1  333.37   11.00
  -2   2  -1  345.07   11.50
   3  -2   1  132.99    6.20
  -3  -2  -1  134.79    6.10
  -3  -2  -1  134.69    5.60
   3  -2   1  128.49    5.70
  -3   2  -1  122.49    6.50
   3   2   1  123.79    5.50
  -3   2  -1  127.59    5.70
  -4  -2  -1   16.40    2.60
  -4  -2  -1   12.50    2.20
   4  -2   1   14.20    2.10
  -4  -2  -1   13.30    1.90
  -4   2  -1   17.50    2.70
  -4   2  -1   14.30    2.30
  -4   2  -1   14.10    2.20
   4   2   1   17.10    2.30
  -5  -2  -1    6.90    1.50
  -5  -2  -1    7.40    2.00
   5  -2   1    3.60    1.30
  -5  -2  -1    4.90    1.70
  -5   2  -1    5.50    1.70
  -5   2  -1    3.70    1.50
   5   2   1    5.50    1.60
  -5   2  -1    2.90    1.30
  -6  -2  -1  204.68    9.60
  -6  -2  -1  196.98   10.40
  -6  -2  -1  229.18   10.90
   6  -2   1  198.18    9.40
  -6   2  -1  203.78   10.40
  -6   2  -1  194.28   10.30
  -6   2  -1  204.38    9.70
   6   2   1  204.78    9.40
  -7  -2  -1   55.09    5.40
  -7  -2  -1   56.29    5.30
  -7  -2  -1   64.19    5.00
   7  -2   1   53.39    4.70
  -7   2  -1   63.59    5.60
  -7   2  -1   59.09    4.90
  -7   2  -1   61.49    5.60
   7   2   1   58.49    5.60
   8  -2   1   30.60    4.30
  -8  -2  -1   30.20    4.80
  -8  -2  -1   28.60    4.10
  -8   2  -1   33.00    4.60
  -8   2  -1   23.20    4.30
   8   2   1   28.70    4.20
  -9  -2  -1   14.70    3.60
   9  -2   1    9.20    2.60
  -9   2  -1   10.70    3.30
   9   2   1   10.60    2.90
  -9  -3   1    8.60    3.30
   9  -3  -1    8.60    2.50
   9   3  -1    7.10    2.50
  -9   3   1    4.40    2.90
   8  -3  -1   63.59    5.30
  -8  -3   1   51.89    5.90
  -8   3   1   52.69    5.50
   8   3  -1   61.89    5.00
  -8   3   1   51.09    4.60
  -7  -3   1   69.79    5.90
  -7  -3   1   60.29    4.60
   7  -3  -1   58.89    4.90
  -7   3   1   63.19    6.60
   7   3  -1   61.89    4.70
  -7   3   1   67.19    5.70
  -7   3   1   56.59    4.80
  -6  -3   1   55.79    4.80
   6  -3  -1   43.20    3.80
  -6  -3   1   43.00    3.70
  -6  -3   1   42.30    4.10
  -6   3   1   42.10    4.10
   6   3  -1   46.50    3.70
  -6   3   1   43.00    3.70
  -6   3   1   45.60    4.40
  -5  -3   1   29.60    3.30
  -5  -3   1   34.70    2.90
  -5  -3   1   27.70    3.20
   5  -3  -1   40.00    3.20
  -5   3   1   30.70    3.30
  -5   3   1   35.20    3.50
   5   3  -1   34.50    2.90
  -5   3   1   34.90    3.10
  -4  -3   1    4.10    1.10
  -4  -3   1    7.80    1.80
   4  -3  -1    6.20    1.40
  -4  -3   1    7.20    1.80
  -4   3   1    5.50    1.40
  -4   3   1    5.80    1.50
  -4   3   1    4.80    1.40
   4   3  -1    5.90    1.30
   3  -3  -1    0.40    0.60
  -3  -3   1    3.60    1.00
  -3   3   1    1.30    0.70
   3   3  -1    4.80    1.20
  -3   3   1    1.40    0.80
  -3   3   1    2.50    1.00
  -2  -3   1 4350.06  150.18
   2  -3  -1 4847.21  160.78
   2   3  -1 4422.66  151.18
  -2   3   1 4271.47  156.98
   1  -3  -1  201.58    7.50
  -1  -3   1  261.27    7.30
  -1  -3   1  260.57    7.80
  -1   3   1  208.88    7.50
   1   3  -1  223.78    7.20
  -1   3   1  258.57    7.70
  -1  -3  -1  535.55   16.10
  -1  -3  -1  553.04   16.30
   1  -3   1  550.64   16.30
   1  -3   1  525.85   16.40
  -1  -3  -1  483.35   16.20
  -1   3  -1  537.45   16.30
  -1   3  -1  537.35   16.40
   1   3   1  523.05   16.10
  -2  -3  -1  882.01   26.90
  -2  -3  -1  890.91   26.90
  -2  -3  -1  874.71   26.40
   2  -3   1  890.51   27.00
   2  -3   1  825.32   26.50
  -2   3  -1  875.21   26.60
  -2   3  -1  841.32   26.80
   2   3   1  838.22   26.30
  -3  -3  -1  505.95   17.50
   3  -3   1  491.55   17.50
  -3  -3  -1  506.75   16.80
  -3  -3  -1  540.55   21.20
  -3   3  -1  528.25   17.10
  -3   3  -1  506.75   17.50
   3   3   1  515.85   16.80
   4  -3   1  129.89    6.20
  -4  -3  -1  111.19    6.30
  -4  -3  -1  121.29    6.50
  -4  -3  -1  129.89    6.00
  -4   3  -1  129.09    6.20
   4   3   1  146.29    6.20
  -4   3  -1  127.89    6.70
  -5  -3  -1   48.70    3.70
  -5  -3  -1   47.50    4.10
  -5  -3  -1   53.59    4.30
   5  -3   1   52.39    3.80
  -5   3  -1   45.70    4.00
   5   3   1   50.59    3.60
  -5   3  -1   48.60    4.30
  -5   3  -1   46.60    3.70
  -6  -3  -1  206.38    9.50
  -6  -3  -1  183.68   10.10
   6  -3   1  197.58    9.40
  -6  -3  -1  204.38   10.30
  -6   3  -1  207.78    9.70
  -6   3  -1  195.48   10.10
   6   3   1  192.18    9.10
  -6   3  -1  196.98   10.30
  -7  -3  -1   15.70    3.30
   7  -3   1   11.70    2.70
  -7  -3  -1    9.80    2.70
  -7  -3  -1    8.20    2.00
  -7   3  -1   10.90    2.90
  -7   3  -1    8.50    2.20
   7   3   1   12.40    2.60
  -7   3  -1    8.10    2.60
  -8  -3  -1   47.10    4.40
   8  -3   1   43.90    4.50
  -8  -3  -1   50.49    5.60
  -8   3  -1   44.80    4.70
  -8   3  -1   56.79    5.70
   8   3   1   40.00    4.30
   9  -3   1   10.90    3.10
  -9  -3  -1   11.00    3.40
   9   3   1   15.60    3.40
  -9   3  -1   16.70    4.20
  -9  -4   1    5.80    2.90
   9  -4  -1    8.00    2.60
   9   4  -1   12.40    2.90
  -9   4   1   11.20    3.90
   8  -4  -1    9.00    2.20
  -8  -4   1    6.80    2.10
  -8  -4   1    5.80    2.70
   8   4  -1    5.30    1.90
  -8   4   1    6.60    2.10
  -8   4   1    8.70    2.60
  -7  -4   1   86.59    5.50
   7  -4  -1   68.49    6.10
  -7  -4   1   84.79    6.60
   7   4  -1   76.59    5.30
  -7   4   1   74.59    7.20
  -7   4   1   76.19    6.30
  -7   4   1   69.09    5.20
  -6  -4   1   12.30    2.60
   6  -4  -1   10.90    2.30
  -6  -4   1   14.30    2.90
  -6  -4   1   14.00    2.40
  -6   4   1   14.10    3.00
   6   4  -1   11.30    2.10
  -6   4   1   12.70    2.30
  -6   4   1    8.60    2.30
  -5  -4   1   16.40    2.90
  -5  -4   1   21.90    3.20
  -5  -4   1   23.90    2.40
   5  -4  -1   22.60    2.90
  -5   4   1   16.60    2.80
  -5   4   1   18.10    3.10
   5   4  -1   21.80    2.30
  -5   4   1   18.60    2.60
   4  -4  -1   12.00    2.00
  -4  -4   1   15.00    1.70
  -4  -4   1   13.80    2.20
  -4   4   1   11.10    2.00
  -4   4   1   13.50    2.00
  -4   4   1   11.60    2.00
  -3  -4   1   71.09    4.10
  -3  -4   1   81.49    3.70
   3  -4  -1   70.19    3.90
  -3   4   1   85.29    4.40
   3   4  -1   76.39    4.40
  -3   4   1   83.99    4.40
  -3   4   1   77.89    4.00
   3   4  -1   76.49    3.60
  -2  -4   1  141.89    4.90
   2  -4  -1  125.69    5.20
  -2   4   1  127.99    5.40
  -2   4   1  124.39    5.20
  -2   4   1  137.09    5.40
   2   4  -1  139.89    4.80
  -1  -4   1   53.59    2.30
  -1  -4   1   42.00    1.70
   1  -4  -1   46.70    2.10
   1   4  -1   48.10    2.20
   0   4   1    3.50    0.50
   0   4  -1    3.00    0.40
   1  -4   1  327.27   10.40
  -1  -4  -1  330.37   10.00
  -1  -4  -1  289.67   10.10
   1  -4   1  321.17   10.20
  -1  -4  -1  323.17   10.00
  -1   4  -1  313.07   10.30
  -1   4  -1  321.47   10.20
   2  -4   1   90.89    4.20
   2  -4   1  101.19    4.60
  -2  -4  -1   94.09    4.30
  -2  -4  -1  105.19    4.50
  -2  -4  -1   96.69    4.00
  -2   4  -1   95.19    4.20
   2   4   1   93.99    3.90
   3  -4   1   10.50    1.80
  -3  -4  -1   12.80    1.60
  -3  -4  -1   10.50    1.70
   3  -4   1    9.20    1.80
  -3   4  -1   11.20    1.90
  -3   4  -1   12.00    1.70
   3   4   1   14.80    1.90
  -4  -4  -1   32.70    3.10
   4  -4   1   34.30    2.80
  -4  -4  -1   30.20    3.00
   4  -4   1   28.70    3.00
  -4  -4  -1   32.70    2.60
   4   4   1   37.40    2.70
  -4   4  -1   35.20    2.90
  -4   4  -1   31.80    3.00
   5  -4   1   48.70    3.80
  -5  -4  -1   49.80    3.70
  -5  -4  -1   62.79    4.70
  -5  -4  -1   59.49    4.60
  -5   4  -1   60.79    4.70
   5   4   1   50.79    3.60
  -5   4  -1   54.79    4.10
  -5   4  -1   54.19    4.40
  -6  -4  -1   11.30    2.60
  -6  -4  -1   12.80    2.70
  -6  -4  -1   13.30    2.50
   6  -4   1    9.20    2.10
  -6   4  -1   10.20    2.60
  -6   4  -1    6.30    2.10
   6   4   1   11.20    2.10
  -6   4  -1    6.60    2.00
  -7  -4  -1   25.80    4.20
  -7  -4  -1   23.80    3.60
  -7  -4  -1   19.10    3.70
   7  -4   1   18.50    3.20
   7   4   1   23.30    3.50
  -7   4  -1   21.00    4.00
  -7   4  -1   27.70    4.00
  -7   4  -1   21.30    3.80
   8  -4   1   15.00    3.20
  -8  -4  -1   18.70    4.10
  -8  -4  -1   15.30    2.80
  -8   4  -1   17.80    4.10
  -8   4  -1   16.00    3.00
   8   4   1    7.70    2.10
  -9  -4  -1   -1.60    1.70
   9  -4   1   -1.10    1.30
  -9   4  -1    0.40    1.80
   9   4   1    0.00    1.70
   9  -5  -1    5.00    2.20
  -9  -5   1   -0.70    1.80
   9   5  -1   -0.90    1.70
  -9   5   1    1.40    2.00
   8  -5  -1   28.10    4.30
  -8  -5   1   30.20    4.00
  -8  -5   1   24.00    4.50
  -8   5   1   25.10    4.00
  -8   5   1   22.80    4.20
   8   5  -1   25.80    3.70
  -7  -5   1   32.70    4.80
  -7  -5   1   37.80    3.60
  -7   5   1   44.60    7.90
   7   5  -1   37.90    3.60
  -7   5   1   31.80    3.50
  -7   5   1   30.30    4.70
   6  -5  -1  128.29    7.10
  -6  -5   1  133.79    6.80
  -6  -5   1  134.59    8.00
  -6  -5   1  122.69    7.60
   6   5  -1  142.79    6.90
  -6   5   1  123.69    7.70
  -6   5   1  121.69    7.60
  -6   5   1  131.99    7.10
  -5  -5   1    3.40    1.50
   5  -5  -1    0.50    0.90
  -5  -5   1    2.70    1.30
  -5  -5   1    3.90    1.30
  -5   5   1    1.00    1.10
   5   5  -1    1.30    0.90
  -5   5   1    2.60    1.30
  -5   5   1    2.90    1.20
  -4  -5   1   31.90    2.40
  -4  -5   1   37.10    3.20
   4  -5  -1   28.10    2.60
  -4   5   1   35.00    3.10
  -4   5   1   34.70    2.80
  -4   5   1   37.30    3.20
   4   5  -1   33.60    3.10
   4   5  -1   36.10    2.60
  -3  -5   1 1149.69   33.60
  -3  -5   1 1081.89   34.40
   3  -5  -1 1079.79   34.10
  -3   5   1 1086.89   34.10
   3   5  -1 1181.48   36.10
   3   5  -1 1090.69   33.40
  -3   5   1 1115.29   34.50
  -3   5   1 1058.19   34.40
   2  -5  -1   40.20    2.60
   2  -5  -1   46.80    2.60
  -2  -5   1   49.20    2.20
  -2  -5   1   48.80    2.80
  -2   5   1   47.80    2.70
   2   5  -1   49.70    2.20
   2   5  -1   50.59    2.80
  -2   5   1   39.80    2.50
   1  -5  -1 1221.98   35.20
   1  -5  -1 1198.48   35.40
  -1  -5   1 1142.19   35.40
  -1   5   1 1188.18   35.20
  -1   5   1 1211.08   35.40
   0  -5   1   42.20    1.60
   0  -5   1   39.70    1.80
   0  -5  -1   40.60    1.40
   0   5  -1   40.80    1.60
  -1  -5  -1   33.30    1.70
   1  -5   1   29.60    1.80
   1  -5   1   30.00    1.70
  -1  -5  -1   33.30    1.60
  -1  -5  -1   36.00    1.60
  -1   5  -1   32.40    1.80
  -1   5  -1   29.90    1.70
   2  -5   1  360.06   12.80
  -2  -5  -1  355.26   12.60
  -2  -5  -1  371.46   12.20
   2  -5   1  390.26   12.60
  -2  -5  -1  395.06   12.80
  -2   5  -1  380.06   12.60
  -2   5  -1  399.06   12.90
   2   5   1  368.36   12.10
  -3  -5  -1  810.02   25.70
   3  -5   1  820.72   25.30
   3  -5   1  769.82   25.70
  -3  -5  -1  791.02   24.90
   3   5   1  780.72   24.80
  -3   5  -1  768.82   25.30
  -3   5  -1  815.72   25.80
  -4  -5  -1   48.50    3.20
   4  -5   1   42.20    3.60
   4  -5   1   43.60    3.30
  -4  -5  -1   46.60    3.70
  -4  -5  -1   43.50    3.60
   4   5   1   44.40    3.10
  -4   5  -1   45.40    3.70
  -4   5  -1   45.90    3.40
  -5  -5  -1  142.09    7.80
  -5  -5  -1  151.58    7.90
  -5  -5  -1  146.79    7.50
   5  -5   1  149.88    7.30
  -5   5  -1  142.49    7.80
  -5   5  -1  130.19    7.10
  -5   5  -1  148.09    8.00
   5   5   1  155.58    7.00
  -6  -5  -1   70.59    5.50
  -6  -5  -1   56.49    4.40
   6  -5   1   60.29    4.70
  -6  -5  -1   63.79    5.20
  -6   5  -1   55.29    4.50
  -6   5  -1   62.19    5.10
  -6   5  -1   62.19    5.30
   6   5   1   63.39    4.50
  -7  -5  -1    0.80    1.00
  -7  -5  -1    1.20    1.40
  -7  -5  -1   -0.90    1.20
   7  -5   1   -1.10    1.00
  -7   5  -1    0.50    1.30
   7   5   1    1.90    1.30
  -7   5  -1    0.50    1.50
  -7   5  -1    3.30    1.50
   8  -5   1    1.00    1.80
  -8  -5  -1    0.20    1.40
  -8  -5  -1    4.70    2.20
   8   5   1    0.50    1.40
  -8   5  -1    2.70    1.80
   9  -5   1   13.20    3.30
  -9  -5  -1   15.60    4.00
  -9   5  -1   18.20    4.30
   9   5   1   14.20    3.00
   9  -6  -1   76.19    6.60
  -9  -6   1   89.39    8.10
   9   6  -1   75.49    5.90
  -9   6   1   73.89    7.30
  -8  -6   1    1.10    1.10
   8  -6  -1    1.70    1.30
  -8  -6   1    2.80    1.90
   8   6  -1    1.60    1.30
  -8   6   1   -1.50    1.10
   7  -6  -1  209.58   10.30
  -7  -6   1  184.58   12.10
  -7  -6   1  200.88   11.00
  -7  -6   1  193.38    9.50
  -7   6   1  188.88   10.60
   7   6  -1  202.78    9.50
  -7   6   1  217.38   10.30
  -6  -6   1   51.89    4.80
  -6  -6   1   43.50    3.60
  -6  -6   1   46.30    4.40
   6  -6  -1   38.70    3.70
  -6   6   1   36.70    3.50
  -6   6   1   43.10    4.40
   6   6  -1   49.30    3.70
  -6   6   1   52.49    4.60
   5  -6  -1  147.59    7.20
  -5  -6   1  144.09    7.90
  -5  -6   1  147.59    7.80
  -5  -6   1  153.58    6.90
  -5   6   1  141.79    7.70
   5   6  -1  144.99    6.60
  -5   6   1  148.69    7.30
  -5   6   1  155.68    7.90
  -4  -6   1    1.30    0.70
  -4  -6   1    2.90    1.00
   4  -6  -1   -0.10    0.60
  -4   6   1    1.80    1.00
   4   6  -1    1.50    0.80
   4   6  -1    1.20    0.90
  -4   6   1    1.90    1.00
  -4   6   1    2.10    1.20
  -3  -6   1   63.29    3.90
   3  -6  -1   64.79    3.70
  -3  -6   1   78.99    3.50
   3   6  -1   79.89    3.40
  -3   6   1   67.49    4.00
  -3   6   1   65.59    3.80
   2  -6  -1   14.60    1.50
  -2  -6   1   13.00    1.00
  -2  -6   1   14.60    1.50
   2  -6  -1   15.30    1.50
   2   6  -1   16.90    1.60
   2   6  -1   14.40    1.00
  -2   6   1   15.80    1.60
  -2   6   1   14.50    1.40
  -1  -6   1  126.49    3.70
   1  -6  -1  121.09    4.50
   1  -6  -1  121.99    4.30
  -1  -6   1  119.79    4.50
  -1   6   1  116.29    4.30
   1   6  -1  114.99    4.50
  -1   6   1  120.59    4.50
   0  -6   1  186.48    5.60
   0  -6   1  177.48    5.90
   0  -6  -1  162.08    5.70
   0  -6  -1  180.48    5.40
   0   6  -1  175.48    5.60
   0   6   1  178.98    5.80
   1  -6   1   54.29    2.50
  -1  -6  -1   52.79    2.40
  -1  -6  -1   56.79    2.30
   1  -6   1   62.59    2.80
   1   6   1   57.79    2.50
  -1   6  -1   53.99    2.60
  -1   6  -1   56.49    2.60
   1   6   1   52.29    2.30
   2  -6   1  200.08    7.60
   2  -6   1  184.18    7.20
  -2  -6  -1  187.08    6.80
  -2  -6  -1  201.68    7.40
   2   6   1  197.28    6.90
  -2   6  -1  197.88    7.30
  -2   6  -1  199.68    7.50
   2   6   1  191.88    7.40
  -3  -6  -1   50.99    3.40
   3  -6   1   48.00    3.40
   3  -6   1   43.10    3.00
  -3  -6  -1   48.30    2.80
   3   6   1   48.00    2.80
  -3   6  -1   46.90    3.30
  -3   6  -1   49.70    3.20
  -4  -6  -1   52.89    3.40
   4  -6   1   58.69    4.30
  -4  -6  -1   54.49    4.10
  -4  -6  -1   60.89    4.20
   4  -6   1   60.09    3.90
  -4   6  -1   57.09    4.10
  -4   6  -1   60.79    3.90
   4   6   1   56.29    3.50
   5  -6   1  121.49    6.60
  -5  -6  -1  141.49    7.50
  -5  -6  -1  125.99    7.20
   5   6   1  128.99    6.30
  -5   6  -1  124.19    7.20
  -5   6  -1  127.69    6.80
   6  -6   1  231.98   10.60
  -6  -6  -1  245.08   11.60
  -6  -6  -1  226.38   10.20
  -6  -6  -1  218.48   11.10
  -6   6  -1  235.68   11.50
   6   6   1  222.08    9.90
  -6   6  -1  233.58   11.30
  -6   6  -1  234.48   10.70
  -7  -6  -1   20.90    4.00
  -7  -6  -1   19.60    3.70
  -7  -6  -1   26.80    2.90
   7  -6   1   16.20    3.10
  -7   6  -1   20.60    3.90
  -7   6  -1   26.50    4.60
  -7   6  -1   21.40    4.00
   7   6   1   19.60    3.00
  -8  -6  -1    8.20    2.20
   8  -6   1    9.30    2.60
  -8  -6  -1   10.40    3.10
   8   6   1   10.80    2.60
  -8   6  -1    7.20    2.70
   9  -6   1    0.50    1.80
  -9  -6  -1    4.50    2.30
   9   6   1    1.20    1.70
  -9   6  -1   -0.20    2.00
   9  -7  -1   30.70    4.60
  -9  -7   1   36.50    4.10
  -9  -7   1   42.70    6.20
   9   7  -1   46.20    4.40
  -9   7   1   40.50    6.10
   8  -7  -1   16.30    3.30
  -8  -7   1   14.00    2.70
  -8  -7   1   11.60    3.40
   8   7  -1   11.90    2.70
  -8   7   1   13.10    3.50
  -8   7   1   12.70    2.70
   7  -7  -1   96.59    6.40
  -7  -7   1   91.69    7.00
  -7  -7   1   86.69    6.80
  -7  -7   1   88.59    5.80
  -7   7   1   88.39    6.70
  -7   7   1   89.29    6.10
   7   7  -1  101.89    5.90
  -7   7   1   58.29   10.00
   6  -7  -1  201.78    9.70
  -6  -7   1  199.08   10.50
  -6  -7   1  192.58   10.00
  -6  -7   1  190.48    8.90
  -6   7   1  213.28    9.80
  -6   7   1  206.98   10.40
  -6   7   1  219.58   10.60
   6   7  -1  214.68    9.10
   5  -7  -1  153.48    7.30
  -5  -7   1  132.89    7.40
  -5  -7   1  137.09    6.50
   5   7  -1  141.09    6.40
  -5   7   1  141.29    7.60
  -5   7   1  144.09    7.60
  -5   7   1  139.09    7.00
  -4  -7   1    1.30    0.90
   4  -7  -1    1.10    0.80
  -4  -7   1    1.00    0.60
  -4   7   1    1.50    1.00
   4   7  -1    0.20    1.00
   4   7  -1    1.30    0.70
  -4   7   1    1.10    0.80
  -4   7   1    0.10    0.80
  -3  -7   1 1261.77   40.70
   3  -7  -1 1375.26   42.00
  -3  -7   1 1445.06   42.20
   3   7  -1 1321.77   40.70
   3   7  -1 1423.16   42.50
  -3   7   1 1359.56   41.60
  -3   7   1 1345.07   41.80
   2  -7  -1  421.86   13.40
  -2  -7   1  365.96   12.30
   2  -7  -1  425.46   13.40
  -2  -7   1  392.96   13.40
   2   7  -1  388.96   13.40
   2   7  -1  409.76   12.40
  -2   7   1  408.16   13.30
  -2   7   1  402.66   13.30
   1  -7  -1   49.20    2.40
   1  -7  -1   44.60    2.10
  -1   7   1   45.90    2.30
  -1   7   1   45.60    2.10
   1   7  -1   47.90    2.40
   1  -7   1 1515.35   67.69
  -1  -7  -1 1545.75   52.19
  -1   7  -1 1579.44   68.79
   1   7   1 1491.45   52.19
   2  -7   1  175.28    6.90
   2  -7   1  182.48    6.80
  -2  -7  -1  175.18    6.30
  -2  -7  -1  180.48    6.80
  -2   7  -1  170.08    6.80
   2   7   1  166.68    6.70
   2   7   1  173.28    6.20
  -2   7  -1  174.58    6.80
  -3  -7  -1 1050.89   39.80
  -3  -7  -1 1218.98   36.50
  -3  -7  -1 1195.78   35.60
   3  -7   1 1200.18   36.70
   3  -7   1 1151.48   36.10
   3   7   1 1131.29   35.40
  -3   7  -1 1147.99   36.50
  -3   7  -1 1218.08   36.30
   4  -7   1  316.37   12.70
  -4  -7  -1  274.67   12.10
   4  -7   1  340.57   12.30
  -4  -7  -1  329.47   11.70
  -4  -7  -1  303.67   12.50
   4   7   1  332.67   11.60
  -4   7  -1  331.97   12.30
  -4   7  -1  310.47   12.50
  -5  -7  -1    2.90    1.30
  -5  -7  -1    3.60    1.60
  -5  -7  -1    2.70    1.30
   5  -7   1    4.00    1.50
  -5   7  -1    1.80    1.20
   5   7   1    1.90    1.00
  -5   7  -1    3.20    1.30
  -6  -7  -1    4.30    1.80
   6  -7   1    3.50    1.50
  -6  -7  -1    6.80    2.10
  -6  -7  -1    6.50    1.80
   6   7   1    6.00    1.70
  -6   7  -1    3.20    1.50
  -6   7  -1    4.20    1.80
  -6   7  -1    5.60    1.60
  -7  -7  -1   43.00    4.60
  -7  -7  -1   51.59    5.10
   7  -7   1   46.70    4.50
  -7  -7  -1   49.90    4.20
   7   7   1   48.60    4.20
  -7   7  -1   40.30    4.60
  -7   7  -1   42.60    4.70
  -8  -7  -1    1.40    1.70
  -8  -7  -1    3.10    1.40
   8  -7   1   -0.90    1.20
  -8   7  -1    0.00    1.40
   8   7   1    0.10    1.20
  -9  -7  -1   31.80    5.50
   9  -7   1   35.90    7.50
   9   7   1   25.10    3.90
  -9   7  -1   27.60    4.70
   9  -8  -1   55.79    5.50
  -9  -8   1   47.50    6.70
  -9  -8   1   42.50    4.40
   9   8  -1   55.69    4.80
  -9   8   1   47.90    6.90
   8  -8  -1    1.30    1.60
  -8  -8   1    0.30    1.50
  -8  -8   1    3.10    1.40
  -8   8   1    0.90    1.90
  -8   8   1    2.90    1.60
   8   8  -1    5.20    1.90
   7  -8  -1  277.47   12.20
  -7  -8   1  261.27   11.30
  -7  -8   1  255.37   13.00
  -7  -8   1  242.28   12.40
  -7   8   1  263.07   12.10
   7   8  -1  261.67   11.10
  -7   8   1  245.78   12.60
  -6  -8   1    1.80    1.00
   6  -8  -1    0.50    0.90
  -6  -8   1   -0.30    1.00
  -6  -8   1    1.90    1.10
   6   8  -1    1.70    1.20
  -6   8   1    1.80    1.10
  -6   8   1    0.60    1.00
  -6   8   1    0.70    1.10
  -5  -8   1   20.30    2.20
  -5  -8   1   13.10    2.40
   5  -8  -1   16.00    2.50
  -5   8   1   14.80    2.50
  -5   8   1   21.00    3.10
  -5   8   1   19.30    3.10
   5   8  -1   18.00    2.00
  -4  -8   1  201.38    8.60
   4  -8  -1  178.08    8.10
  -4  -8   1  180.98    7.40
  -4   8   1  196.48    8.60
   4   8  -1  185.18    8.70
  -4   8   1  201.18    8.70
   4   8  -1  196.68    7.40
  -4   8   1  186.18    8.10
   3  -8  -1  470.95   16.40
  -3  -8   1  487.35   15.50
   3  -8  -1  501.55   16.80
  -3  -8   1  481.25   16.70
  -3   8   1  499.35   16.50
  -3   8   1  478.35   16.60
   3   8  -1  494.85   15.50
   3   8  -1  490.25   16.80
   2  -8  -1   34.70    2.30
  -2  -8   1   30.50    1.60
  -2  -8   1   34.50    2.40
   2  -8  -1   35.80    2.30
  -2   8   1   33.20    2.20
   2   8  -1   32.50    2.30
   2   8  -1   31.70    1.60
  -2   8   1   33.80    2.20
   1  -8  -1    4.20    0.70
  -1  -8   1    4.60    0.90
   1  -8  -1    4.60    0.80
  -1   8   1    4.40    0.70
   1   8  -1    3.40    0.70
  -1   8   1    5.30    0.90
   0  -8  -1 1143.29   50.49
   0  -8   1 1212.18   53.79
   0   8  -1 1042.10   51.59
   1  -8   1  183.98    6.50
  -1  -8  -1  185.98    6.40
   1  -8   1  191.58    6.80
  -1  -8  -1  194.78    6.20
   1   8   1  181.68    6.20
   1   8   1  181.38    6.40
  -1   8  -1  187.78    6.60
  -1   8  -1  189.18    6.70
  -2  -8  -1   46.50    2.40
  -2  -8  -1   48.70    2.40
  -2  -8  -1   46.20    2.80
   2  -8   1   48.50    3.00
   2  -8   1   46.00    2.80
  -2   8  -1   54.29    3.10
   2   8   1   52.19    3.00
  -2   8  -1   48.70    2.90
  -3  -8  -1   86.29    4.20
  -3  -8  -1  100.99    5.00
   3  -8   1   90.09    4.70
   3  -8   1   98.99    5.20
   3   8   1   90.29    4.20
  -3   8  -1   95.79    5.00
  -3   8  -1   90.19    4.70
  -4  -8  -1   17.80    1.90
  -4  -8  -1   15.70    2.50
   4  -8   1   13.80    2.30
   4  -8   1   17.50    2.40
  -4  -8  -1   16.10    2.50
  -4   8  -1   16.90    2.40
  -4   8  -1   18.30    2.70
   4   8   1   11.00    1.70
  -5  -8  -1   22.60    2.40
  -5  -8  -1   22.60    3.50
   5  -8   1   20.40    3.30
  -5  -8  -1   25.40    3.60
   5  -8   1   17.90    2.70
  -5   8  -1   23.00    3.20
  -5   8  -1   22.60    3.20
   5   8   1   24.00    2.40
  -6  -8  -1   11.40    2.30
  -6  -8  -1    7.70    2.30
   6  -8   1    6.70    1.90
  -6  -8  -1    6.00    2.20
   6   8   1    7.70    1.80
  -6   8  -1    7.50    2.30
  -6   8  -1    9.00    2.50
  -6   8  -1    8.80    2.20
  -7  -8  -1   22.70    4.00
  -7  -8  -1   24.50    4.10
  -7  -8  -1   23.60    3.40
   7  -8   1   19.10    3.40
   7   8   1   14.50    2.70
  -7   8  -1   29.10    4.50
  -7   8  -1   18.60    3.60
  -7   8  -1   19.80    3.70
   8  -8   1   21.70    3.90
  -8  -8  -1   30.70    4.20
  -8  -8  -1   31.60    5.30
   8   8   1   26.40    3.90
  -8   8  -1   24.50    4.40
  -9  -8  -1    0.60    1.90
  -9   8  -1    0.60    2.00
   9   8   1   -2.40    1.50
  -9  -9   1    1.80    1.60
  -9  -9   1    2.70    2.40
   9  -9  -1    0.00    1.60
   9   9  -1   -0.60    1.20
  -9   9   1    3.10    2.40
   8  -9  -1    5.20    2.30
  -8  -9   1    5.00    2.10
  -8  -9   1    6.70    1.80
  -8   9   1    8.40    2.90
   8   9  -1    8.20    2.00
  -8   9   1    5.00    2.00
  -7  -9   1    5.90    1.70
  -7  -9   1    3.00    2.00
  -7  -9   1    2.60    1.50
   7  -9  -1    3.90    1.80
  -7   9   1    5.60    1.50
  -7   9   1    5.90    1.90
   7   9  -1    6.30    1.70
  -6  -9   1   39.50    3.40
   6  -9  -1   43.00    3.80
  -6  -9   1   39.60    4.00
  -6  -9   1   45.90    4.50
  -6   9   1   47.30    4.40
  -6   9   1   47.90    4.10
  -6   9   1   39.10    4.10
   6   9  -1   42.40    3.40
  -5  -9   1   10.70    1.80
   5  -9  -1   11.50    2.30
  -5  -9   1    9.50    2.10
  -5   9   1    7.90    2.00
   5   9  -1    9.60    2.40
   5   9  -1   12.80    1.90
  -5   9   1    7.90    2.00
  -5   9   1   12.30    2.50
  -4  -9   1  542.65   19.10
  -4  -9   1  549.05   17.70
   4  -9  -1  535.25   18.70
   4   9  -1  529.95   17.60
   4   9  -1  526.35   19.20
  -4   9   1  557.04   18.80
  -4   9   1  547.45   19.00
   3  -9  -1   13.50    2.00
  -3  -9   1   14.90    1.30
   3  -9  -1   13.90    2.00
  -3  -9   1   12.70    1.90
  -3   9   1   14.80    2.00
   3   9  -1   13.20    2.00
  -3   9   1   13.60    1.90
   3   9  -1   15.70    1.30
   2  -9  -1   52.69    2.90
  -2  -9   1   54.49    2.20
  -2  -9   1   48.30    2.90
   2  -9  -1   50.49    2.90
  -2   9   1   54.89    3.00
   2   9  -1   49.99    2.10
   2   9  -1   47.90    2.90
  -2   9   1   50.59    2.80
   1  -9  -1   18.20    1.40
   1  -9  -1   17.50    1.20
  -1  -9   1   15.40    1.30
   1   9  -1   14.90    1.40
  -1   9   1   14.60    1.30
   0  -9   1   30.70    1.40
   0  -9  -1   29.70    1.40
   0  -9   1   33.60    1.80
   0   9   1   29.40    1.40
   0   9   1   30.20    1.60
   0   9  -1   32.40    1.50
   0   9  -1   30.50    1.80
  -1  -9  -1  320.87    9.90
   1  -9   1  315.97   10.20
  -1  -9  -1  311.07   10.00
   1  -9   1  299.17   10.40
   1   9   1  313.67    9.80
  -1   9  -1  298.67   10.30
   1   9   1  326.57   10.10
  -1   9  -1  301.97   10.20
   2  -9   1  307.27   10.50
   2  -9   1  305.47   10.70
  -2  -9  -1  296.97    9.80
  -2  -9  -1  302.57   10.40
  -2  -9  -1  294.17    9.80
   2   9   1  277.97   10.40
  -2   9  -1  307.87   10.50
  -2   9  -1  287.27   10.50
   3  -9   1  351.46   12.40
  -3  -9  -1  333.17   11.60
  -3  -9  -1  340.97   12.40
   3  -9   1  343.67   12.70
  -3   9  -1  350.56   12.60
  -3   9  -1  340.27   12.30
   3   9   1  329.47   12.50
   3   9   1  337.27   11.50
  -4  -9  -1  150.48    6.40
  -4  -9  -1  136.79    7.00
  -4  -9  -1  149.49    7.30
   4  -9   1  141.19    6.80
   4  -9   1  155.38    7.70
   4   9   1  146.69    6.30
  -4   9  -1  143.09    7.10
  -4   9  -1  130.69    7.00
   5  -9   1   50.79    4.40
  -5  -9  -1   53.09    3.70
   5  -9   1   52.39    4.10
  -5  -9  -1   54.69    4.50
  -5  -9  -1   51.69    4.30
   5   9   1   54.49    3.70
  -5   9  -1   50.19    4.00
  -5   9  -1   46.40    4.10
  -6  -9  -1  401.86   16.20
  -6  -9  -1  378.66   16.20
   6  -9   1  396.16   15.60
  -6  -9  -1  381.36   14.80
  -6   9  -1  390.56   15.60
  -6   9  -1  381.26   16.20
  -6   9  -1  358.96   16.10
   6   9   1  393.26   14.70
   7  -9   1   37.70    4.10
  -7  -9  -1   38.30    5.20
  -7  -9  -1   35.20    3.60
  -7  -9  -1   43.40    4.80
   7   9   1   44.50    3.90
  -7   9  -1   40.70    4.70
  -7   9  -1   45.20    4.20
  -7   9  -1   37.30    4.30
  -8  -9  -1    8.20    2.00
  -8  -9  -1    5.50    2.50
   8  -9   1    3.40    1.90
  -8   9  -1    7.20    2.80
   8   9   1    6.00    2.10
  -9  -9  -1    2.50    2.10
   9  -9   1   -0.40    1.90
  -9   9  -1    0.30    1.90
  -9 -10   1   57.59    6.50
  -9 -10   1   47.70    4.60
   9 -10  -1   47.70    5.20
  -9  10   1   55.99    6.10
   9  10  -1   54.69    4.90
  -8 -10   1    9.60    1.90
  -8 -10   1    5.40    2.20
   8 -10  -1    4.70    2.00
  -8  10   1    7.30    2.80
  -7 -10   1   13.80    3.10
  -7 -10   1   14.60    2.70
  -7 -10   1   19.10    3.70
   7 -10  -1   17.20    3.20
   7  10  -1   16.10    2.70
  -7  10   1   10.00    3.10
  -7  10   1   13.60    3.10
  -7  10   1   13.50    2.90
  -6 -10   1   10.40    2.60
   6 -10  -1   11.10    2.50
  -6 -10   1    8.00    2.50
  -6 -10   1   11.10    2.10
   6  10  -1    8.90    1.90
  -6  10   1    7.90    2.00
  -6  10   1    5.50    1.90
  -6  10   1   13.20    3.00
  -5 -10   1    8.40    1.60
   5 -10  -1    8.10    1.90
  -5 -10   1    8.50    2.10
  -5  10   1    8.40    2.20
  -5  10   1    8.40    2.20
  -5  10   1    9.70    2.00
   5  10  -1    7.70    1.50
   5  10  -1    8.10    2.10
  -4 -10   1  438.76   16.20
   4 -10  -1  447.26   16.00
   4 -10  -1  450.25   16.30
  -4 -10   1  444.96   14.80
  -4  10   1  445.96   16.20
  -4  10   1  447.16   15.90
   4  10  -1  447.36   14.70
   4  10  -1  425.16   16.30
   3 -10  -1   34.30    2.70
  -3 -10   1   43.90    3.00
  -3 -10   1   42.90    2.20
   3 -10  -1   37.80    2.80
  -3  10   1   31.80    2.60
   3  10  -1   36.30    2.90
   3  10  -1   38.20    2.10
  -3  10   1   36.50    3.10
  -2 -10   1  382.86   12.80
   2 -10  -1  375.36   12.70
   2 -10  -1  377.06   12.80
  -2 -10   1  402.16   11.90
   2  10  -1  354.56   11.50
  -2  10   1  372.66   12.70
  -2  10   1  380.16   12.60
   1 -10  -1  428.46   13.70
  -1 -10   1  457.75   14.10
   1 -10  -1  443.56   14.10
   1  10  -1  449.86   14.20
  -1  10   1  422.46   13.60
  -1  10   1  438.16   14.00
   0 -10  -1  601.64   17.80
   0 -10   1  593.34   17.50
   0 -10   1  550.44   17.90
   0  10   1  579.94   17.40
   0  10  -1  593.94   18.00
   0  10   1  571.84   17.70
   1 -10   1  431.56   13.90
  -1 -10  -1  427.86   13.50
  -1 -10  -1  434.06   13.30
   1 -10   1  424.96   13.70
   1  10   1  427.86   13.60
  -1  10  -1  431.86   13.80
  -1  10  -1  433.56   13.90
   1  10   1  430.46   13.30
  -2 -10  -1  974.10   28.80
   2 -10   1  967.60   29.80
  -2 -10  -1  936.21   28.80
   2 -10   1  939.01   29.50
  -2 -10  -1  917.01   29.40
   2  10   1  973.30   29.60
  -2  10  -1  948.81   29.60
  -2  10  -1  983.60   29.80
   3 -10   1   65.49    3.90
  -3 -10  -1   62.59    3.90
   3 -10   1   66.49    4.10
  -3 -10  -1   70.19    3.50
  -3  10  -1   63.49    4.00
  -3  10  -1   69.79    4.00
   3  10   1   69.49    3.40
   3  10   1   75.09    4.20
  -4 -10  -1  190.28    7.80
   4 -10   1  192.58    8.40
  -4 -10  -1  174.88    8.60
  -4 -10  -1  215.98    8.90
   4  10   1  188.48    7.60
  -4  10  -1  183.88    8.60
   5 -10   1  103.99    6.50
  -5 -10  -1   97.49    6.40
   5 -10   1  108.89    6.20
  -5 -10  -1  106.19    6.40
  -5 -10  -1  110.19    5.70
  -5  10  -1  110.39    6.30
  -5  10  -1  113.29    6.60
   5  10   1  101.49    5.30
   6 -10   1   34.80    3.60
  -6 -10  -1   32.40    3.80
  -6 -10  -1   35.10    3.80
  -6 -10  -1   33.50    3.20
  -6  10  -1   39.00    3.80
   6  10   1   33.30    3.10
  -6  10  -1   36.30    4.00
  -6  10  -1   39.60    4.20
  -7 -10  -1   29.50    3.30
  -7 -10  -1   35.40    4.00
  -7 -10  -1   44.70    4.70
   7 -10   1   36.20    4.00
   7  10   1   39.90    3.70
  -7  10  -1   39.90    5.50
  -7  10  -1   33.70    3.70
  -7  10  -1   28.10    4.40
  -8 -10  -1   18.60    4.00
  -8 -10  -1   15.60    2.80
   8 -10   1   14.60    3.30
   8  10   1   12.20    2.70
  -8  10  -1   20.80    4.10
  -9 -10  -1   69.49    7.10
   9 -10   1   70.69    6.30
  -9  10  -1   60.19    6.60
   9  10   1   57.19    5.30
  -9 -11   1    5.10    2.20
  -9 -11   1   -1.00    0.90
   9 -11  -1   -2.40    1.30
  -9  11   1    4.30    2.30
   9  11  -1    2.50    1.40
   8 -11  -1   44.10    5.50
  -8 -11   1   43.20    4.00
  -8 -11   1   42.90    6.10
  -8  11   1   40.70    5.60
   8  11  -1   33.00    4.60
  -7 -11   1    5.00    2.00
   7 -11  -1    3.50    1.50
  -7 -11   1    6.70    2.20
  -7 -11   1    3.70    1.40
  -7  11   1    4.40    1.90
  -7  11   1    0.90    1.50
  -7  11   1    4.40    2.60
   7  11  -1    1.90    1.10
  -6 -11   1  208.88    9.20
  -6 -11   1  239.38   11.00
  -6 -11   1  199.98   10.70
   6 -11  -1  206.38   10.00
  -6  11   1  216.38   10.80
  -6  11   1  203.38   10.40
  -6  11   1  223.68   10.40
   6  11  -1  210.78    9.00
  -5 -11   1  189.18    9.30
   5 -11  -1  206.08    9.20
  -5 -11   1  193.48    8.10
   5  11  -1  201.08    9.80
   5  11  -1  204.08    8.10
  -5  11   1  197.98    9.60
  -5  11   1  194.28    9.10
  -5  11   1  205.18    9.50
  -4 -11   1    1.00    0.60
   4 -11  -1    1.90    1.10
   4 -11  -1    0.70    0.80
  -4 -11   1    0.80    0.90
   4  11  -1    1.70    0.70
   4  11  -1    0.40    0.80
  -4  11   1    1.10    0.80
  -4  11   1    2.20    1.00
  -3 -11   1  568.84   18.20
   3 -11  -1  569.64   19.60
   3 -11  -1  597.94   19.60
  -3 -11   1  640.34   19.90
   3  11  -1  572.64   18.10
   3  11  -1  592.74   19.90
  -3  11   1  580.54   19.50
  -2 -11   1  178.98    7.40
   2 -11  -1  194.98    7.50
   2 -11  -1  195.48    7.40
  -2 -11   1  199.58    6.80
  -2  11   1  195.38    7.30
  -2  11   1  198.08    7.50
   2  11  -1  207.98    7.70
   2  11  -1  192.78    6.20
   1 -11  -1  268.97    8.80
  -1 -11   1  248.58    9.00
   1 -11  -1  267.37    9.10
  -1 -11   1  267.47    7.80
  -1  11   1  275.07    9.10
   1  11  -1  269.77    9.20
  -1  11   1  263.47    8.70
   0 -11  -1   15.90    1.20
   0 -11   1   16.80    1.10
   0  11  -1   14.90    1.00
   0  11   1   16.60    1.20
   1 -11   1   31.00    2.10
  -1 -11  -1   32.90    1.70
   1 -11   1   27.50    1.80
  -1 -11  -1   29.50    1.80
  -1  11  -1   28.10    2.00
   1  11   1   33.40    1.90
  -1  11  -1   28.80    1.90
   1  11   1   30.10    1.60
   2 -11   1  283.27    9.90
  -2 -11  -1  239.78    9.50
   2 -11   1  279.17   10.10
  -2 -11  -1  271.57    9.10
  -2 -11  -1  285.77    9.10
  -2  11  -1  278.87    9.90
  -2  11  -1  283.87   10.10
   2  11   1  271.97    9.80
  -3 -11  -1    3.70    1.10
   3 -11   1    4.30    1.30
   3 -11   1    3.40    1.10
  -3 -11  -1    4.70    1.00
  -3  11  -1    4.10    1.10
  -3  11  -1    3.70    1.20
   3  11   1    3.50    1.10
  -4 -11  -1   94.79    4.70
   4 -11   1   87.29    6.30
   4 -11   1   84.39    5.00
  -4 -11  -1   92.39    5.30
   4  11   1   93.29    4.50
  -4  11  -1   87.99    5.10
  -4  11  -1   80.69    5.10
  -5 -11  -1  180.48    9.20
   5 -11   1  187.98    9.40
  -5 -11  -1  174.28    8.90
   5 -11   1  192.28    8.80
  -5 -11  -1  183.28    8.00
   5  11   1  181.18    7.80
  -5  11  -1  178.98    8.70
  -5  11  -1  182.88    9.10
  -6 -11  -1   19.80    3.60
  -6 -11  -1   19.10    2.80
  -6 -11  -1   18.30    3.30
   6 -11   1   18.40    3.10
  -6  11  -1   11.80    2.70
   6  11   1   18.60    2.70
  -6  11  -1   17.20    3.00
  -7 -11  -1   28.30    3.20
   7 -11   1   21.60    3.40
  -7 -11  -1   25.50    4.20
  -7 -11  -1   26.20    4.40
   7  11   1   27.30    3.60
  -7  11  -1   25.20    4.20
  -7  11  -1   29.70    4.30
  -7  11  -1   37.70    4.80
   8 -11   1   19.40    3.80
  -8 -11  -1   14.50    3.80
  -8 -11  -1   16.70    3.60
  -8  11  -1   19.00    4.20
   8  11   1   15.10    2.90
   9 -11   1   20.90    4.00
  -9 -11  -1   22.30    5.10
   9  11   1   21.30    3.60
  -9  11  -1   18.10    4.50
  -9 -12   1   39.40    5.90
  -9 -12   1   34.80    3.70
   9  12  -1   26.90    4.00
  -9  12   1   28.90    5.00
   8 -12  -1    4.00    1.80
  -8 -12   1    0.70    1.70
  -8 -12   1    3.40    1.40
   8  12  -1    0.60    1.20
  -8  12   1    2.80    2.10
   7 -12  -1  498.95   19.70
  -7 -12   1  488.05   20.80
  -7 -12   1  526.55   18.70
  -7 -12   1  525.95   20.60
  -7  12   1  461.25   20.40
  -7  12   1  514.25   21.40
  -7  12   1  490.55   20.20
   7  12  -1  504.75   18.20
  -6 -12   1  385.46   16.60
   6 -12  -1  394.26   15.80
  -6 -12   1  377.96   16.20
  -6 -12   1  404.96   16.00
  -6  12   1  405.76   16.40
  -6  12   1  439.66   17.00
  -6  12   1  376.96   15.70
   6  12  -1  385.46   14.30
  -5 -12   1    6.40    1.40
  -5 -12   1    8.10    2.00
   5 -12  -1   12.20    2.30
   5  12  -1    9.20    1.60
  -5  12   1   10.30    2.20
  -5  12   1    7.90    2.00
  -5  12   1   11.40    2.40
   5  12  -1    5.90    1.80
  -4 -12   1  125.19    5.40
   4 -12  -1  137.19    6.60
   4 -12  -1  130.49    6.70
  -4 -12   1  132.89    6.70
   4  12  -1  122.29    6.70
  -4  12   1  132.59    6.60
   4  12  -1  126.89    5.30
  -4  12   1  124.89    7.30
  -3 -12   1  213.18    7.70
  -3 -12   1  218.18    9.00
   3 -12  -1  224.98    9.00
   3 -12  -1  232.08    9.10
   3  12  -1  221.48    7.60
  -3  12   1  241.68   10.00
   3  12  -1  219.58    9.10
  -3  12   1  233.78    9.00
   2 -12  -1   61.29    3.50
  -2 -12   1   67.29    3.60
   2 -12  -1   72.49    3.60
  -2 -12   1   63.69    2.50
  -2 -12   1   67.19    2.40
  -2  12   1   67.49    3.60
   2  12  -1   75.89    3.80
  -2  12   1   66.99    3.40
   1 -12  -1  434.86   13.70
  -1 -12   1  419.76   13.70
   1 -12  -1  429.66   13.30
  -1 -12   1  405.56   12.30
   1  12  -1  434.06   13.80
   1  12  -1  405.36   12.30
  -1  12   1  417.06   13.60
  -1  12   1  419.86   13.20
   0 -12  -1 3629.84  134.49
   0 -12   1 3812.82  139.19
   0  12  -1 3615.24  137.89
   1 -12   1  410.46   13.50
  -1 -12  -1  409.26   12.80
   1 -12   1  414.86   13.30
  -1 -12  -1  410.96   13.10
   1  12   1  411.06   12.80
  -1  12  -1  405.76   13.30
  -1  12  -1  405.56   13.50
   1  12   1  418.26   13.10
  -2 -12  -1  175.48    6.30
  -2 -12  -1  180.28    6.90
   2 -12   1  173.88    7.10
   2 -12   1  166.88    6.90
  -2 -12  -1  173.28    6.20
  -2  12  -1  180.48    7.10
   2  12   1  174.58    6.90
  -2  12  -1  179.28    7.00
  -3 -12  -1  655.33   20.70
  -3 -12  -1  689.03   21.90
   3 -12   1  635.54   21.70
   3 -12   1  656.33   22.10
  -3 -12  -1  651.53   20.80
  -3  12  -1  654.33   21.80
   3  12   1  678.63   22.10
  -3  12  -1  662.23   22.00
  -4 -12  -1  231.48    9.10
   4 -12   1  231.78    9.90
   4 -12   1  246.18   10.60
  -4 -12  -1  245.78   10.20
  -4  12  -1  245.58   10.30
  -4  12  -1  266.67   10.40
   4  12   1  217.68    8.80
  -5 -12  -1   49.80    4.20
  -5 -12  -1   55.09    3.80
   5 -12   1   52.69    4.60
   5 -12   1   64.89    4.50
  -5 -12  -1   51.29    4.50
  -5  12  -1   56.49    4.60
   5  12   1   55.89    3.60
  -5  12  -1   54.79    4.20
  -6 -12  -1    4.90    1.50
  -6 -12  -1    5.70    1.80
  -6 -12  -1    3.40    1.80
   6 -12   1    3.90    1.70
   6  12   1    4.80    1.50
  -6  12  -1    3.80    1.60
  -6  12  -1    4.00    1.60
  -7 -12  -1   19.10    3.60
   7 -12   1   16.80    3.30
  -7 -12  -1   24.30    3.50
  -7 -12  -1   15.60    3.40
   7  12   1   11.90    2.40
  -7  12  -1   11.40    2.90
  -7  12  -1   21.20    3.80
  -7  12  -1   13.20    3.10
   8 -12   1   73.49    6.30
  -8 -12  -1   71.69    6.70
   8  12   1   76.69    5.50
  -8  12  -1   70.49    6.60
   9 -12   1    3.40    1.80
  -9 -12  -1    6.50    2.60
   9  12   1    1.60    1.60
  -9  12  -1    4.40    2.60
  -9 -13   1    3.60    1.80
   9 -13  -1    3.30    2.60
  -9 -13   1    2.20    2.00
  -9  13   1    4.80    2.80
   9  13  -1    5.50    2.00
   8 -13  -1   12.30    3.00
  -8 -13   1   12.70    2.50
  -8 -13   1    9.60    3.00
   8  13  -1   11.60    2.40
  -8  13   1   16.10    3.60
  -7 -13   1    2.70    1.20
   7 -13  -1    1.10    1.40
  -7 -13   1    3.40    1.60
  -7 -13   1    3.80    2.00
  -7  13   1    3.70    1.50
  -7  13   1    0.90    1.50
   7  13  -1    2.50    1.30
  -6 -13   1   24.20    3.30
   6 -13  -1   22.80    3.40
  -6 -13   1   28.00    4.00
  -6  13   1   21.70    3.80
  -6  13   1   22.40    3.50
  -6  13   1   27.90    4.10
   6  13  -1   21.50    2.40
  -5 -13   1    1.10    1.10
   5 -13  -1    1.10    0.90
  -5 -13   1    0.40    0.50
  -5  13   1   -0.60    0.80
   5  13  -1    1.30    0.80
  -5  13   1   -0.10    0.90
   5  13  -1    0.40    1.00
  -4 -13   1    2.90    0.80
  -4 -13   1    1.40    1.20
   4 -13  -1    5.30    1.40
   4 -13  -1    3.00    1.30
   4  13  -1    1.60    0.70
  -4  13   1    2.60    1.20
  -4  13   1    3.70    1.30
   4  13  -1    3.60    1.40
  -3 -13   1    8.40    1.70
   3 -13  -1    5.60    1.40
   3 -13  -1    8.20    1.70
  -3 -13   1    5.80    0.90
   3  13  -1    6.60    1.50
   3  13  -1    8.00    1.00
  -3  13   1    6.10    1.50
  -3  13   1    6.60    1.50
  -2 -13   1   58.99    2.20
  -2 -13   1   57.99    3.30
  -2 -13   1   56.39    2.10
   2 -13  -1   55.69    3.10
   2 -13  -1   54.89    3.30
  -2  13   1   54.99    3.10
  -2  13   1   60.49    3.30
   2  13  -1   56.59    3.40
   1 -13  -1  900.11   27.50
  -1 -13   1  945.31   26.60
   1 -13  -1  887.11   27.80
  -1 -13   1  947.21   28.00
   1  13  -1  894.01   26.50
   1  13  -1  901.21   28.00
  -1  13   1  914.71   27.50
  -1  13   1  895.11   27.80
   0 -13  -1  218.88    7.30
   0 -13  -1  229.98    7.60
   0 -13   1  212.38    7.30
   0 -13   1  217.48    7.80
   0  13  -1  230.08    7.90
   0  13  -1  221.78    7.30
   0  13   1  228.68    7.40
   0  13   1  224.08    7.50
  -1 -13  -1 1482.65   42.80
   1 -13   1 1471.35   43.60
  -1 -13  -1 1503.55   43.10
   1 -13   1 1437.86   43.20
   1  13   1 1441.66   42.70
   1  13   1 1318.57   43.00
  -1  13  -1 1431.56   43.30
  -1  13  -1 1495.95   43.60
   2 -13   1  144.59    6.20
  -2 -13  -1  141.79    5.30
  -2 -13  -1  140.09    5.20
   2 -13   1  146.79    6.00
  -2 -13  -1  138.99    5.80
   2  13   1  130.49    5.80
  -2  13  -1  146.89    6.10
  -2  13  -1  133.29    5.90
   3 -13   1   76.89    4.40
  -3 -13  -1   79.69    3.80
  -3 -13  -1   83.59    3.70
   3 -13   1   77.69    4.70
  -3 -13  -1   90.69    4.70
  -3  13  -1   73.99    4.50
   3  13   1   82.09    4.60
  -3  13  -1   71.99    4.30
   4 -13   1   44.10    3.80
   4 -13   1   42.30    3.50
  -4 -13  -1   44.60    3.60
  -4 -13  -1   42.80    2.90
   4  13   1   44.20    3.60
  -4  13  -1   43.60    3.50
  -4  13  -1   44.90    3.70
  -5 -13  -1    3.50    1.50
  -5 -13  -1    2.90    1.20
   5 -13   1    5.60    1.70
  -5 -13  -1    2.80    1.50
   5 -13   1    4.70    1.60
  -5  13  -1    4.30    1.60
  -5  13  -1    6.90    1.90
   5  13   1    4.40    1.20
  -6 -13  -1   20.70    3.30
  -6 -13  -1   25.00    4.00
  -6 -13  -1   22.90    3.10
   6 -13   1   25.80    3.80
   6 -13   1   16.30    3.20
   6  13   1   21.50    2.90
  -6  13  -1   22.50    3.70
  -6  13  -1   21.80    3.30
  -7 -13  -1   23.80    4.30
   7 -13   1   37.50    4.80
  -7 -13  -1   34.20    3.50
  -7 -13  -1   33.10    3.80
  -7  13  -1   28.90    4.60
  -7  13  -1   35.90    5.20
  -7  13  -1   34.60    4.70
   7  13   1   27.80    3.10
  -8 -13  -1   52.09    5.80
   8 -13   1   50.19    5.40
   8  13   1   50.39    4.50
  -8  13  -1   58.59    6.00
  -9 -13  -1    0.80    2.30
   9 -13   1    3.60    2.30
   9  13   1    4.80    2.10
  -9  13  -1    6.50    2.50
   9 -14  -1    7.70    3.10
  -9 -14   1    7.00    3.10
  -9 -14   1    7.40    1.90
  -9  14   1    6.90    2.80
   9  14  -1    8.30    2.30
   8 -14  -1    4.30    1.90
  -8 -14   1    3.80    1.50
  -8 -14   1    5.40    2.50
  -8  14   1    6.80    2.40
   8  14  -1    1.60    1.40
  -7 -14   1    3.00    1.60
  -7 -14   1    1.20    1.70
   7 -14  -1    2.20    1.50
  -7 -14   1   -0.30    1.00
  -7  14   1    2.00    1.50
  -7  14   1   -2.00    0.80
   7  14  -1    1.10    1.10
  -7  14   1    1.00    1.50
  -6 -14   1   15.40    3.10
  -6 -14   1   12.80    2.10
   6 -14  -1   14.20    2.70
  -6  14   1   16.20    3.20
  -6  14   1   19.20    3.20
  -6  14   1   12.40    2.80
   6  14  -1   14.40    2.20
  -5 -14   1   52.79    3.30
   5 -14  -1   51.09    4.10
  -5 -14   1   60.19    4.50
   5 -14  -1   42.30    4.00
   5  14  -1   56.79    3.30
  -5  14   1   49.60    4.20
  -5  14   1   47.60    4.00
   5  14  -1   53.49    4.50
  -4 -14   1    1.10    0.60
   4 -14  -1    0.60    0.70
  -4 -14   1   -0.30    0.90
   4 -14  -1    2.90    1.30
  -4  14   1    0.80    0.80
  -4  14   1    3.20    1.30
   4  14  -1   -0.60    0.70
   4  14  -1    0.80    0.40
  -3 -14   1  270.37    9.20
  -3 -14   1  286.97   10.90
   3 -14  -1  282.67   10.80
   3 -14  -1  277.87   10.80
  -3  14   1  297.47   10.80
   3  14  -1  271.37    9.10
   3  14  -1  301.57   11.20
  -3  14   1  275.37   10.70
  -2 -14   1   24.20    2.10
   2 -14  -1   26.10    2.10
  -2 -14   1   25.60    1.20
   2 -14  -1   24.70    2.00
  -2 -14   1   25.10    1.20
   2  14  -1   24.20    2.10
  -2  14   1   22.10    2.00
  -2  14   1   26.90    2.00
   1 -14  -1   37.30    2.30
   1 -14  -1   31.60    2.00
  -1 -14   1   39.90    2.40
  -1 -14   1   37.40    1.40
   1  14  -1   37.80    2.40
  -1  14   1   38.20    2.30
   1  14  -1   36.80    1.40
  -1  14   1   34.90    2.00
   0 -14  -1 2821.62  112.19
   0 -14   1 2835.12  115.19
   0  14  -1 2645.34  113.79
  -1 -14  -1  558.34   17.50
  -1 -14  -1  557.04   17.20
   1 -14   1  564.04   17.80
   1 -14   1  542.05   18.00
   1  14   1  573.84   17.20
  -1  14  -1  596.34   18.10
   1  14   1  541.55   17.50
  -1  14  -1  545.35   17.70
  -2 -14  -1  169.88    6.90
  -2 -14  -1  179.28    6.30
   2 -14   1  181.28    7.30
  -2 -14  -1  175.18    6.30
   2 -14   1  179.78    7.20
  -2  14  -1  187.98    7.30
   2  14   1  170.28    7.00
  -2  14  -1  183.08    7.30
  -3 -14  -1   95.39    4.20
  -3 -14  -1   95.89    4.10
   3 -14   1   89.69    5.10
   3 -14   1   84.39    4.80
  -3 -14  -1   94.39    4.90
   3  14   1  103.29    5.20
  -3  14  -1   89.49    5.00
  -3  14  -1   86.99    4.80
   4 -14   1  751.92   25.80
  -4 -14  -1  733.33   26.10
   4 -14   1  803.22   26.50
  -4 -14  -1  768.62   24.70
  -4 -14  -1  793.82   24.50
  -4  14  -1  781.82   26.00
   4  14   1  792.02   26.30
  -4  14  -1  759.12   26.10
  -5 -14  -1   28.40    3.70
   5 -14   1   31.30    4.30
  -5 -14  -1   25.60    2.50
   5 -14   1   26.90    3.00
  -5 -14  -1   29.70    4.00
  -5  14  -1   30.90    3.20
  -5  14  -1   28.30    3.70
   5  14   1   30.30    2.60
  -6 -14  -1   39.70    3.40
   6 -14   1   37.60    4.10
  -6 -14  -1   35.10    3.80
  -6 -14  -1   33.70    4.00
  -6  14  -1   34.20    4.50
   6  14   1   28.30    2.80
  -6  14  -1   37.60    7.00
  -7 -14  -1   24.70    4.10
  -7 -14  -1   27.30    4.10
  -7 -14  -1   23.50    3.40
   7 -14   1   25.80    3.90
   7  14   1   19.90    3.00
  -7  14  -1   27.00    4.40
  -7  14  -1   20.40    3.60
  -7  14  -1   26.60    4.30
   8 -14   1   26.20    4.40
  -8 -14  -1   23.70    3.90
  -8 -14  -1   17.90    3.90
  -8  14  -1   27.40    4.60
   8  14   1   18.80    3.30
  -9 -14  -1   61.59    6.50
   9 -14   1   46.90    6.30
  -9  14  -1   58.89    6.40
  -9 -15   1    1.40    1.60
   9 -15  -1    4.80    2.40
  -9 -15   1   -2.80    1.60
   9  15  -1    0.30    1.20
  -9  15   1   -0.40    2.00
  -8 -15   1  127.19    7.10
  -8 -15   1  128.29    9.20
   8 -15  -1  127.99    8.50
  -8  15   1  125.49    8.80
   8  15  -1  130.99    7.10
   7 -15  -1  110.39    7.40
  -7 -15   1  112.29    8.00
  -7 -15   1  114.59    7.60
  -7 -15   1  103.89    6.10
  -7  15   1  110.59    7.80
  -7  15   1  118.79    7.80
  -7  15   1  108.49    7.20
   7  15  -1  116.29    6.10
  -6 -15   1   22.40    2.40
   6 -15  -1   22.70    3.50
  -6 -15   1   18.80    3.40
   6  15  -1   20.40    2.30
  -6  15   1   25.00    3.80
  -6  15   1   20.30    3.20
   6  15  -1   24.20    3.90
  -6  15   1   26.90    3.90
  -5 -15   1  322.77   12.10
   5 -15  -1  353.96   13.80
  -5 -15   1  367.46   14.20
   5 -15  -1  342.27   14.10
   5  15  -1  340.67   12.00
  -5  15   1  341.27   13.70
  -5  15   1  342.57   13.90
   5  15  -1  309.97   13.90
  -4 -15   1   78.39    3.90
   4 -15  -1   86.79    5.20
   4 -15  -1   74.79    4.90
  -4 -15   1   89.99    5.30
  -4  15   1   87.39    5.10
   4  15  -1   76.99    3.70
  -4  15   1   94.59    5.20
   4  15  -1   91.99    5.40
  -3 -15   1  200.28    6.60
  -3 -15   1  182.18    8.00
  -3 -15   1  182.98    6.60
   3 -15  -1  188.68    8.20
   3 -15  -1  203.08    8.30
   3  15  -1  199.18    8.40
  -3  15   1  198.18    8.20
  -3  15   1  191.48    8.00
  -2 -15   1   70.19    2.50
  -2 -15   1   66.59    2.50
  -2 -15   1   69.09    3.80
   2 -15  -1   70.89    3.70
   2 -15  -1   77.09    4.10
  -2  15   1   72.39    3.60
   2  15  -1   81.79    4.10
  -2  15   1   68.09    3.80
   1 -15  -1  284.47    9.80
   1 -15  -1  272.07    9.40
  -1 -15   1  285.97    9.80
  -1 -15   1  277.57    8.50
   1  15  -1  283.57    9.90
  -1  15   1  279.17    9.70
   1  15  -1  272.67    8.40
  -1  15   1  271.27    9.30
   0 -15  -1 1184.68   35.40
   0 -15  -1 1199.08   35.60
   0 -15   1 1186.68   35.90
   0 -15   1 1142.09   35.20
   0  15   1 1227.58   35.40
   0  15   1 1196.78   35.50
   0  15  -1 1176.78   36.00
   0  15  -1 1191.48   35.30
  -1 -15  -1 1223.68   35.60
   1 -15   1 1194.48   36.20
  -1 -15  -1 1205.18   35.90
   1 -15   1 1239.58   36.50
   1  15   1 1208.58   36.00
  -1  15  -1 1215.08   36.50
   1  15   1 1090.19   35.50
  -1  15  -1 1194.28   36.10
  -2 -15  -1    0.90    0.50
  -2 -15  -1    1.20    0.70
  -2 -15  -1    1.20    0.50
   2 -15   1    1.20    0.80
   2 -15   1    0.50    0.60
  -2  15  -1    1.30    0.70
  -2  15  -1    1.40    0.90
   2  15   1    0.30    0.60
   3 -15   1  193.98    8.10
   3 -15   1  183.88    8.30
  -3 -15  -1  214.08    8.20
  -3 -15  -1  184.18    7.10
  -3 -15  -1  180.98    6.90
  -3  15  -1  186.28    8.10
  -3  15  -1  192.18    8.20
   3  15   1  181.08    8.00
   4 -15   1    4.90    1.40
  -4 -15  -1    5.70    1.20
  -4 -15  -1    4.50    1.60
   4 -15   1    2.60    1.30
  -4 -15  -1    3.70    1.00
  -4  15  -1    5.70    1.60
  -4  15  -1    3.30    1.20
   4  15   1    5.00    1.80
   5 -15   1    1.60    1.20
  -5 -15  -1    1.30    0.80
   5 -15   1    0.80    1.20
  -5 -15  -1    4.00    1.60
  -5 -15  -1    2.40    1.30
  -5  15  -1    1.70    1.10
  -5  15  -1    0.90    1.10
  -6 -15  -1  374.36   15.80
   6 -15   1  347.97   15.50
   6 -15   1  361.16   15.10
  -6 -15  -1  355.66   13.70
  -6 -15  -1  293.97   14.40
   6  15   1  353.06   13.30
  -6  15  -1  362.66   14.90
  -6  15  -1  356.26   20.40
  -7 -15  -1   38.70    4.10
  -7 -15  -1   42.00    3.80
  -7 -15  -1   47.50    4.90
   7 -15   1   37.40    4.10
  -7  15  -1   39.50    4.50
  -7  15  -1   46.70    4.50
   7  15   1   40.20    3.60
  -7  15  -1   39.60    4.50
  -8 -15  -1   60.89    6.10
  -8 -15  -1   57.39    4.80
   8 -15   1   59.89    5.70
  -8  15  -1   57.89    6.00
  -9 -15  -1   29.20    4.10
  -9 -15  -1   28.70    5.30
   9 -15   1   38.30    5.70
  -9  15  -1   37.20    6.00
  -9 -16   1   34.60    4.60
  -9 -16   1   28.20    5.20
   9 -16  -1   22.90    4.20
   9  16  -1   25.10    3.60
  -9  16   1   23.40    4.80
  -8 -16   1    1.00    2.20
   8 -16  -1    0.60    1.70
  -8 -16   1    2.20    1.30
   8  16  -1    1.40    1.20
  -8  16   1    2.00    2.10
  -7 -16   1    1.20    1.10
   7 -16  -1    2.90    1.50
  -7 -16   1    3.20    1.80
  -7 -16   1    0.50    1.10
  -7  16   1    0.30    1.80
   7  16  -1    0.00    0.90
  -7  16   1    0.40    1.20
  -7  16   1    2.50    1.90
  -6 -16   1   82.99    5.90
  -6 -16   1   72.69    4.40
   6 -16  -1   76.59    5.90
   6  16  -1   68.09    5.70
  -6  16   1   67.89    5.60
   6  16  -1   73.59    4.30
  -6  16   1   77.49    5.80
  -6  16   1   83.29    5.70
  -5 -16   1  168.98    8.50
   5 -16  -1  167.28    8.40
   5 -16  -1  153.98    8.40
  -5 -16   1  159.08    6.80
  -5  16   1  168.38    8.30
   5  16  -1  161.48    8.70
   5  16  -1  163.68    6.70
  -5  16   1  170.68    8.40
   4 -16  -1   38.40    3.40
   4 -16  -1   34.10    3.20
  -4 -16   1   38.20    2.40
  -4 -16   1   33.40    3.20
  -4  16   1   34.10    3.10
  -4  16   1   35.90    3.20
   4  16  -1   35.60    2.20
   4  16  -1   45.00    3.70
   3 -16  -1    0.60    0.90
   3 -16  -1    1.50    0.90
  -3 -16   1    0.80    0.80
  -3 -16   1    2.20    0.50
  -3 -16   1    1.40    0.50
  -3  16   1    1.10    0.80
  -3  16   1    1.10    0.80
   3  16  -1    0.70    0.70
  -2 -16   1 1164.58   35.20
   2 -16  -1 1197.78   38.20
  -2 -16   1 1175.68   35.20
  -2 -16   1 1290.47   37.30
   2 -16  -1 1210.68   36.90
   2  16  -1 1253.67   37.40
  -2  16   1 1183.88   37.10
  -2  16   1 1172.08   36.70
  -1 -16   1  103.19    3.70
   1 -16  -1  113.39    4.80
   1 -16  -1  110.59    4.50
  -1 -16   1  106.39    4.80
  -1  16   1  111.89    4.50
   1  16  -1  119.39    5.00
   1  16  -1  108.49    3.60
  -1  16   1  112.09    4.80
   0 -16   1   47.40    2.70
   0 -16  -1   45.40    2.30
   0 -16  -1   40.30    2.30
   0 -16   1   42.80    2.20
   0  16  -1   48.70    2.70
   0  16   1   49.99    2.40
   0  16   1   44.00    2.30
   0  16  -1   41.10    2.10
   1 -16   1  107.09    4.90
   1 -16   1  114.49    4.70
  -1 -16  -1  108.59    4.20
  -1 -16  -1  109.79    4.50
   1  16   1  107.89    4.20
  -1  16  -1  107.59    4.70
  -1  16  -1  114.79    5.00
   1  16   1  114.69    4.70
   2 -16   1  585.24   19.50
  -2 -16  -1  585.64   19.00
  -2 -16  -1  601.04   18.20
  -2  16  -1  584.04   19.50
   2  16   1  574.24   19.10
  -2  16  -1  585.04   19.20
   3 -16   1  125.69    6.20
  -3 -16  -1  145.59    6.30
  -3 -16  -1  123.59    5.20
   3 -16   1  133.19    6.50
  -3 -16  -1  128.29    5.20
   3  16   1  129.59    6.30
  -3  16  -1  131.39    6.30
  -3  16  -1  117.69    6.10
  -4 -16  -1   59.69    3.50
  -4 -16  -1   57.09    3.40
   4 -16   1   58.39    4.20
   4 -16   1   63.39    4.60
  -4  16  -1   58.49    4.20
   4  16   1   58.89    4.30
  -4  16  -1   59.59    4.40
  -5 -16  -1   42.50    3.20
  -5 -16  -1   39.80    2.90
   5 -16   1   39.10    4.00
  -5 -16  -1   44.20    3.90
   5 -16   1   46.80    4.00
  -5  16  -1   51.19    4.20
  -5  16  -1   46.70    4.10
  -6 -16  -1   78.49    4.90
   6 -16   1   65.39    5.60
   6 -16   1   64.89    5.30
  -6 -16  -1   72.39    5.80
  -6 -16  -1   65.99    5.20
  -6  16  -1   73.69    5.90
  -6  16  -1   63.69    5.20
   7 -16   1  124.59    8.10
  -7 -16  -1  153.38    7.70
  -7 -16  -1  121.99    8.50
  -7 -16  -1  129.29    8.40
  -7  16  -1  135.59    8.60
  -7  16  -1  130.89    8.20
  -7  16  -1  144.99    9.10
  -8 -16  -1    1.20    1.10
  -8 -16  -1   -1.70    1.70
   8 -16   1    0.70    1.50
  -8  16  -1   -0.20    1.50
  -9 -16  -1   19.70    4.40
   9 -16   1   14.40    3.20
  -9 -16  -1   14.60    2.80
  -9  16  -1   15.90    3.70
   9 -17  -1    2.70    2.30
  -9 -17   1    8.30    2.50
  -9 -17   1    7.70    2.00
  -9  17   1   12.20    3.80
   9  17  -1    4.20    1.90
  -8 -17   1   34.30    5.60
   8 -17  -1   29.30    4.50
  -8 -17   1   28.90    3.00
   8  17  -1   26.20    3.30
  -8  17   1   27.80    4.70
   7 -17  -1   80.19    6.10
  -7 -17   1   68.89    4.70
  -7 -17   1   80.89    6.70
  -7 -17   1   81.79    6.30
  -7  17   1   74.19    5.90
  -7  17   1   81.89    6.40
   7  17  -1   69.19    4.50
  -7  17   1   76.09    6.30
  -6 -17   1   92.79    5.10
  -6 -17   1   83.09    6.20
  -6  17   1   90.39    6.50
  -6  17   1   86.29    6.10
  -6  17   1  102.59    6.70
   6  17  -1   99.49    7.10
   6  17  -1   92.89    4.90
  -5 -17   1   80.99    4.20
  -5 -17   1   79.99    5.50
   5 -17  -1   88.29    5.80
   5 -17  -1   80.99    5.40
  -5  17   1   84.69    5.50
   5  17  -1   74.09    5.60
  -5  17   1   74.19    5.20
   5  17  -1   86.19    4.60
  -4 -17   1   27.50    1.90
   4 -17  -1   27.70    3.50
   4 -17  -1   24.10    3.10
  -4 -17   1   25.60    2.70
  -4  17   1   23.80    2.60
   4  17  -1   17.70    2.70
  -4  17   1   25.10    2.70
   3 -17  -1    3.20    1.20
  -3 -17   1    2.10    0.50
  -3 -17   1    1.70    0.50
   3 -17  -1    1.70    1.00
  -3 -17   1    2.70    1.10
  -3  17   1    2.30    1.10
   3  17  -1    1.00    0.80
  -3  17   1    2.50    1.00
  -2 -17   1  248.88    9.40
  -2 -17   1  243.28    7.60
  -2 -17   1  239.88    7.60
   2 -17  -1  254.77    9.50
   2 -17  -1  244.78    9.20
   2  17  -1  248.78   10.40
  -2  17   1  255.87    9.10
  -2  17   1  244.78    9.40
  -1 -17   1  124.89    5.30
   1 -17  -1  124.29    5.30
  -1 -17   1  127.29    4.10
   1 -17  -1  119.29    4.90
  -1  17   1  119.09    5.10
  -1  17   1  121.89    4.90
   1  17  -1  123.09    5.30
   1  17  -1  118.99    4.00
   0 -17   1  946.71   28.60
   0 -17  -1  904.61   28.10
   0 -17  -1  908.61   28.00
   0 -17   1  943.31   27.90
   0  17  -1  878.61   27.80
   0  17   1  965.30   28.10
   0  17  -1  951.00   28.60
   0  17   1  906.21   28.00
   1 -17   1  176.48    6.90
  -1 -17  -1  170.68    6.30
  -1 -17  -1  168.78    6.00
   1 -17   1  173.58    6.60
  -1  17  -1  173.78    6.50
   1  17   1  163.88    6.40
   1  17   1  164.08    5.90
  -1  17  -1  159.98    6.70
   2 -17   1   33.80    2.60
  -2 -17  -1   29.10    2.30
  -2 -17  -1   29.90    1.90
   2 -17   1   35.00    2.70
  -2  17  -1   30.80    2.50
  -2  17  -1   35.40    2.70
   2  17   1   36.20    2.60
   2  17   1   32.40    1.90
  -3 -17  -1   35.20    2.20
   3 -17   1   32.70    2.90
  -3 -17  -1   33.50    2.20
  -3 -17  -1   38.10    2.90
   3 -17   1   42.00    3.30
  -3  17  -1   34.50    3.00
  -3  17  -1   39.50    3.10
   3  17   1   36.80    3.00
   4 -17   1   13.30    2.50
   4 -17   1   15.80    2.70
  -4 -17  -1   13.80    2.40
  -4 -17  -1   12.70    1.80
  -4 -17  -1   15.40    2.30
   4  17   1   10.80    2.10
  -4  17  -1   15.60    2.60
  -4  17  -1   15.50    2.50
  -5 -17  -1    5.20    1.40
  -5 -17  -1    5.40    1.80
   5 -17   1    3.00    1.70
  -5 -17  -1    5.40    1.30
   5 -17   1    5.20    1.70
  -5  17  -1    1.20    1.40
  -5  17  -1    5.50    2.00
  -6 -17  -1  212.68    9.00
   6 -17   1  226.28   11.40
  -6 -17  -1  214.38   11.10
  -6 -17  -1  205.58    9.30
  -6 -17  -1  220.68   10.70
   6 -17   1  211.08   10.50
  -6  17  -1  203.68   10.60
  -6  17  -1  207.38   10.50
  -7 -17  -1    4.00    1.60
  -7 -17  -1    6.20    1.90
   7 -17   1    1.20    1.60
  -7 -17  -1    5.30    1.40
  -7 -17  -1    2.70    1.30
  -7  17  -1    3.30    1.60
  -7  17  -1    6.20    2.40
   8 -17   1    6.50    2.40
  -8 -17  -1   11.50    3.20
  -8 -17  -1    6.20    1.70
  -8 -17  -1    9.10    2.10
  -8  17  -1    8.00    2.70
  -9 -17  -1    5.70    1.70
   9 -17   1    2.90    2.00
  -9 -17  -1    2.80    1.70
  -9 -17  -1    0.60    2.20
  -9  17  -1    6.30    2.60
   9 -18  -1    0.00    1.90
  -9 -18   1    3.60    2.40
  -9 -18   1    4.10    1.50
  -9  18   1    1.30    1.90
  -8 -18   1   23.80    3.10
  -8 -18   1   30.10    5.40
   8 -18  -1   20.50    3.90
  -8  18   1   26.20    4.60
   8  18  -1   21.90    3.10
   7 -18  -1    5.00    2.10
  -7 -18   1    4.50    1.90
  -7 -18   1    4.50    1.30
  -7 -18   1    5.60    2.20
   7  18  -1    2.60    1.30
  -7  18   1    5.20    2.20
  -7  18   1    6.30    2.00
  -7  18   1    2.40    1.60
   6 -18  -1   16.80    3.10
  -6 -18   1   16.60    2.40
  -6 -18   1   15.30    3.00
   6  18  -1   11.30    4.70
   6  18  -1   14.00    2.10
  -6  18   1   17.20    3.00
  -6  18   1   14.90    3.20
   5 -18  -1    5.90    1.90
   5 -18  -1    2.80    1.40
  -5 -18   1    3.50    1.00
  -5 -18   1    1.20    1.20
  -5  18   1    5.00    1.70
   5  18  -1    2.90    1.40
  -5  18   1    4.20    1.60
   4 -18  -1    0.40    1.10
  -4 -18   1   -0.20    0.70
  -4 -18   1    0.40    0.50
   4 -18  -1   -0.10    0.80
  -4 -18   1    0.30    0.30
  -4  18   1    0.40    0.70
   4  18  -1   -0.10    0.80
  -4  18   1    0.80    0.80
  -3 -18   1  109.09    4.30
  -3 -18   1  117.99    4.20
   3 -18  -1  112.99    5.80
   3 -18  -1  110.69    5.80
  -3 -18   1  109.59    5.80
  -3  18   1  126.89    5.80
  -3  18   1  121.39    5.90
   3  18  -1  130.09    6.30
   2 -18  -1    0.90    0.60
  -2 -18   1    1.00    0.70
   2 -18  -1    1.50    0.80
  -2 -18   1    0.80    0.30
  -2 -18   1    0.90    0.30
   2  18  -1    1.00    0.70
  -2  18   1    0.80    0.70
  -2  18   1    0.70    0.70
  -1 -18   1   15.50    1.00
   1 -18  -1   14.50    1.60
  -1 -18   1   16.00    1.70
   1 -18  -1   14.90    1.40
   1  18  -1   14.40    1.60
  -1  18   1   15.20    1.40
  -1  18   1   15.10    1.60
   0 -18  -1   85.49    3.60
   0 -18   1   75.09    3.90
   0 -18  -1   85.09    3.70
   0 -18   1   80.59    3.40
   0  18   1   76.89    3.60
   0  18   1   87.99    3.70
   0  18  -1   81.89    3.40
   0  18  -1   84.49    4.00
  -1 -18  -1   57.69    2.70
   1 -18   1   58.69    3.10
   1 -18   1   62.39    3.40
  -1 -18  -1   55.09    2.90
  -1  18  -1   61.99    3.40
   1  18   1   57.09    3.00
   1  18   1   53.99    2.60
  -1  18  -1   55.19    3.10
  -2 -18  -1  150.78    5.60
   2 -18   1  152.98    6.60
   2 -18   1  154.88    6.80
  -2 -18  -1  163.48    6.50
   2  18   1  149.29    5.60
   2  18   1  154.08    6.50
  -2  18  -1  151.48    6.60
  -2  18  -1  154.38    6.70
  -3 -18  -1  102.59    4.40
  -3 -18  -1  101.59    4.50
  -3 -18  -1  101.69    5.30
   3 -18   1  103.39    5.70
   3 -18   1  103.89    5.50
  -3  18  -1  103.59    5.50
  -3  18  -1  103.69    5.50
   3  18   1  106.09    5.50
  -4 -18  -1   81.09    4.30
  -4 -18  -1   83.19    5.10
   4 -18   1   87.89    5.30
   4 -18   1   87.19    5.60
   4  18   1   87.49    5.40
  -4  18  -1   85.69    5.30
  -4  18  -1   85.39    5.30
  -5 -18  -1   14.20    2.20
   5 -18   1   12.80    2.80
  -5 -18  -1   11.50    1.80
  -5 -18  -1   14.20    2.80
   5 -18   1   13.80    2.70
  -5  18  -1   14.20    2.50
   5  18   1   13.60    2.90
  -5  18  -1   12.80    2.70
   6 -18   1   93.09    6.80
   6 -18   1  114.19    6.90
  -6 -18  -1   89.79    5.40
  -6 -18  -1   93.19    6.40
  -6 -18  -1   94.59    5.20
  -6 -18  -1   93.39    7.10
  -6  18  -1   94.99    6.40
  -6  18  -1   86.49    6.50
   7 -18   1   29.00    4.30
  -7 -18  -1   26.30    3.60
  -7 -18  -1   22.10    4.00
  -7 -18  -1   23.30    3.00
  -7 -18  -1   26.90    4.10
  -7  18  -1   17.80    3.40
  -7  18  -1   23.90    4.20
  -8 -18  -1   18.70    3.00
   8 -18   1   22.60    4.20
  -8 -18  -1   18.10    4.20
  -8 -18  -1   21.40    3.10
  -8  18  -1   18.80    3.60
   9 -19  -1   -1.20    1.20
  -9 -19   1   -2.60    1.50
  -9  19   1    2.10    1.90
   8 -19  -1  112.29    7.80
  -8 -19   1   97.29    5.90
  -8 -19   1   80.69    7.60
  -8  19   1  101.59    7.70
  -7 -19   1  137.59    7.10
  -7 -19   1  144.29    8.80
   7 -19  -1  146.69    8.70
  -7 -19   1  150.68    9.50
  -7  19   1  137.39    8.50
  -7  19   1  145.49    9.20
  -7  19   1  155.28    9.00
   6 -19  -1    6.20    2.10
  -6 -19   1    5.40    2.00
  -6 -19   1    6.70    1.50
  -6  19   1    3.60    1.50
  -6  19   1    3.70    1.50
   6  19  -1    7.90    3.10
   5 -19  -1    8.60    2.00
  -5 -19   1   12.90    2.60
  -5 -19   1   13.10    1.70
   5 -19  -1    9.30    2.20
  -5 -19   1    8.00    1.40
  -5  19   1   14.70    2.60
   5  19  -1   10.70    2.40
  -5  19   1    9.90    2.20
   4 -19  -1   22.50    3.70
  -4 -19   1   19.70    1.60
  -4 -19   1   20.30    3.00
   4 -19  -1   23.80    3.20
  -4 -19   1   19.70    1.50
   4  19  -1   18.20    2.90
  -4  19   1   19.90    2.90
  -4  19   1   20.20    2.80
  -3 -19   1   31.90    1.70
  -3 -19   1   27.20    2.70
   3 -19  -1   31.40    2.70
  -3 -19   1   28.60    1.50
   3 -19  -1   30.10    2.80
  -3  19   1   28.60    2.70
  -3  19   1   34.10    2.80
   3  19  -1   31.10    2.90
  -2 -19   1   88.49    3.10
  -2 -19   1   80.49    4.50
   2 -19  -1  102.59    4.70
  -2 -19   1   97.69    3.20
   2 -19  -1   88.59    4.70
  -2  19   1  100.59    4.80
   2  19  -1   89.19    4.80
  -2  19   1   92.89    4.50
   1 -19  -1  117.59    4.90
  -1 -19   1  109.99    5.10
  -1 -19   1  115.99    4.00
   1 -19  -1  125.09    5.20
  -1  19   1  111.29    4.80
  -1  19   1  117.89    5.10
   1  19  -1  116.29    5.30
   1  19  -1  113.59    4.00
   0 -19   1  310.17   10.80
   0 -19  -1  300.77   10.20
   0 -19   1  310.17   10.10
   0 -19  -1  323.47   10.50
   0  19   1  310.17   10.30
   0  19  -1  312.17   10.80
   0  19  -1  283.07   10.00
   0  19   1  300.57   10.30
  -1 -19  -1  321.37   11.20
   1 -19   1  325.27   11.80
  -1 -19  -1  323.27   10.90
   1 -19   1  337.07   11.50
  -1  19  -1  332.47   11.70
  -1  19  -1  323.27   11.40
   1  19   1  336.97   10.90
   1  19   1  365.36   11.50
   2 -19   1   48.60    3.30
  -2 -19  -1   49.99    3.10
   2 -19   1   56.09    3.60
  -2 -19  -1   50.19    2.60
  -2  19  -1   56.19    3.40
   2  19   1   49.60    2.60
  -2  19  -1   60.79    3.60
   2  19   1   54.99    3.30
   3 -19   1  232.48    9.70
   3 -19   1  243.98   10.00
  -3 -19  -1  224.28    9.30
  -3 -19  -1  237.78    8.30
  -3 -19  -1  235.48    8.40
   3  19   1  219.48    9.50
  -3  19  -1  231.28    9.60
  -3  19  -1  243.28    9.80
  -4 -19  -1   20.40    3.00
   4 -19   1   23.40    3.40
  -4 -19  -1   20.90    2.00
   4 -19   1   26.80    2.80
  -4  19  -1   26.60    3.40
  -4  19  -1   23.20    2.70
   4  19   1   19.20    2.80
  -5 -19  -1  123.39    6.00
  -5 -19  -1  143.39    7.50
   5 -19   1  132.29    7.70
   5 -19   1  128.69    7.30
  -5 -19  -1  127.89    5.90
   5  19   1  114.79    7.20
  -5  19  -1  129.39    7.40
  -5  19  -1  119.29    7.10
  -6 -19  -1   31.40    3.70
  -6 -19  -1   35.20    3.00
   6 -19   1   37.20    4.30
   6 -19   1   33.50    3.80
  -6 -19  -1   33.30    3.20
  -6  19  -1   36.50    4.00
  -6  19  -1   33.50    4.50
  -7 -19  -1    4.70    1.40
  -7 -19  -1    0.20    1.60
  -7 -19  -1    5.60    2.00
   7 -19   1    3.00    1.70
  -7 -19  -1    4.90    1.60
  -7  19  -1    3.20    1.80
  -7  19  -1    2.30    1.60
  -8 -19  -1    0.40    1.00
  -8 -19  -1    2.30    2.00
   8 -19   1   -1.40    1.20
  -8 -19  -1   -0.90    1.00
  -8  19  -1    2.70    2.30
  -9 -20   1    1.90    1.20
   9 -20  -1    2.40    2.40
  -9 -20   1    2.60    2.00
  -9 -20   1    1.70    1.30
  -9  20   1    2.80    2.40
  -8 -20   1    2.40    1.10
  -8 -20   1    1.50    1.80
  -8 -20   1    4.40    1.30
   8 -20  -1    1.80    1.70
  -8  20   1    1.30    1.80
   7 -20  -1   15.60    3.40
  -7 -20   1   22.00    3.60
  -7 -20   1   24.20    3.10
  -7  20   1   17.90    3.80
  -7  20   1   23.80    3.90
  -7  20   1   25.70    3.90
  -6 -20   1    0.20    1.10
  -6 -20   1    0.90    0.80
   6 -20  -1   -0.40    0.90
  -6 -20   1    1.30    0.80
  -6  20   1    1.80    1.30
   6  20  -1    1.70    1.30
  -6  20   1    3.70    1.40
  -5 -20   1    6.90    1.20
   5 -20  -1    6.50    2.00
  -5 -20   1   11.60    1.60
   5 -20  -1    6.50    1.90
  -5 -20   1    8.80    2.20
  -5  20   1    7.50    2.00
   5  20  -1    5.40    1.60
  -5  20   1    7.30    2.00
  -4 -20   1   29.80    3.00
   4 -20  -1   33.80    3.20
  -4 -20   1   34.70    2.00
   4 -20  -1   36.00    3.40
  -4 -20   1   37.50    2.20
  -4  20   1   33.80    3.10
   4  20  -1   33.30    3.40
  -4  20   1   36.80    3.30
  -3 -20   1   11.30    1.00
   3 -20  -1   18.60    2.60
  -3 -20   1   13.70    2.10
   3 -20  -1   15.10    2.30
  -3 -20   1   12.60    1.00
  -3  20   1   13.90    2.20
  -3  20   1   11.20    1.80
   3  20  -1   13.90    2.20
  -2 -20   1   68.19    2.60
   2 -20  -1   72.39    4.00
  -2 -20   1   82.49    4.30
   2 -20  -1   77.29    4.30
  -2 -20   1   72.59    2.60
  -2  20   1   72.69    3.80
  -2  20   1   74.09    4.10
   2  20  -1   67.29    4.10
   1 -20  -1  521.75   17.10
  -1 -20   1  515.05   17.20
  -1 -20   1  518.25   15.80
   1 -20  -1  526.35   16.80
   1  20  -1  530.75   17.30
   1  20  -1  504.05   15.70
  -1  20   1  517.55   17.00
  -1  20   1  523.25   16.70
   0 -20  -1    2.10    0.70
   0 -20   1    0.20    0.40
   0 -20  -1    0.20    0.40
   0 -20   1    0.80    0.60
   0  20   1    0.80    0.50
   0  20   1    0.60    0.40
   0  20  -1    1.10    0.70
   0  20  -1    0.20    0.40
   1 -20   1   14.70    1.70
  -1 -20  -1   12.40    1.30
   1 -20   1   14.20    1.50
  -1 -20  -1   12.00    1.20
   1  20   1   12.90    1.40
  -1  20  -1   14.10    2.20
   1  20   1   13.60    1.20
  -1  20  -1   14.60    1.50
   2 -20   1  212.68    9.00
  -2 -20  -1  215.28    8.60
   2 -20   1  233.08    9.00
  -2 -20  -1  233.78    7.90
   2  20   1  216.78    8.80
  -2  20  -1  247.08    9.20
   2  20   1  224.18    7.80
  -2  20  -1  233.88    9.00
  -3 -20  -1  105.69    5.50
   3 -20   1  107.19    5.70
   3 -20   1  101.99    5.80
  -3 -20  -1  111.09    4.60
  -3 -20  -1  107.59    4.60
  -3  20  -1  102.19    5.60
  -3  20  -1  113.49    5.80
   3  20   1  105.39    5.60
   4 -20   1  217.28   10.00
  -4 -20  -1  220.38    9.60
  -4 -20  -1  206.58    8.20
   4 -20   1  209.88    9.50
   4  20   1  213.58    9.70
  -4  20  -1  213.98    9.70
  -4  20  -1  213.98    9.60
  -5 -20  -1  559.84   18.80
   5 -20   1  570.74   20.60
  -5 -20  -1  546.15   18.40
   5 -20   1  561.44   21.10
  -5 -20  -1  543.15   20.30
  -5  20  -1  537.65   20.50
   5  20   1  531.65   20.60
  -5  20  -1  561.94   20.50
  -6 -20  -1  121.09    5.90
   6 -20   1  114.39    7.70
   6 -20   1  118.69    7.30
  -6 -20  -1  103.79    6.90
  -6 -20  -1  119.19    6.20
  -6  20  -1  102.69   10.10
  -6  20  -1  116.69    7.40
  -7 -20  -1   83.99    6.50
   7 -20   1   88.39    7.30
  -7 -20  -1   84.99    6.80
  -7 -20  -1   86.29    5.50
  -7 -20  -1   79.39    5.00
   7 -20   1   83.49    6.60
  -7  20  -1   83.19    6.60
   8 -20   1   12.50    3.20
  -8 -20  -1   11.40    2.40
  -8 -20  -1   16.80    2.80
  -8 -20  -1   17.30    3.90
  -8  20  -1   14.00    3.60
  -8 -21   1   11.50    2.30
   8 -21  -1   17.70    3.90
  -8 -21   1   14.20    2.30
  -8 -21   1   11.70    3.50
  -8  21   1    8.70    2.60
  -7 -21   1    1.10    1.00
  -7 -21   1    1.80    1.60
  -7 -21   1    2.40    1.10
   7 -21  -1    1.10    1.50
  -7  21   1    1.20    1.40
  -7  21   1   -0.70    1.10
  -7  21   1    1.40    1.30
   6 -21  -1   70.69    5.60
  -6 -21   1   73.09    4.10
  -6 -21   1   79.39    5.90
   6 -21  -1   78.59    5.90
  -6 -21   1   77.59    4.40
  -6  21   1   74.09    5.90
   6  21  -1   85.79    6.40
  -6  21   1   69.19    5.50
  -5 -21   1   14.80    1.50
  -5 -21   1   16.70    1.70
   5 -21  -1   14.50    2.70
  -5 -21   1   14.60    2.70
   5 -21  -1   19.00    3.30
  -5  21   1   17.90    2.90
   5  21  -1   18.80    3.30
  -5  21   1   12.70    2.60
  -4 -21   1   38.10    2.10
   4 -21  -1   38.40    3.50
  -4 -21   1   39.30    2.30
   4 -21  -1   37.30    3.50
  -4 -21   1   34.60    3.20
  -4  21   1   42.10    3.60
   4  21  -1   40.10    3.60
  -4  21   1   40.30    3.40
   3 -21  -1  150.48    7.10
  -3 -21   1  143.79    6.90
  -3 -21   1  130.79    4.80
   3 -21  -1  154.48    7.00
  -3 -21   1  146.69    5.00
  -3  21   1  140.99    7.70
   3  21  -1  133.29    6.90
  -3  21   1  151.48    6.70
   2 -21  -1   52.59    3.60
  -2 -21   1   57.19    2.20
  -2 -21   1   56.89    3.60
   2 -21  -1   55.79    3.40
  -2 -21   1   53.79    2.10
   2  21  -1   59.99    3.80
  -2  21   1   59.79    3.40
  -2  21   1   56.19    3.50
   1 -21  -1    0.80    0.50
  -1 -21   1    0.10    0.50
  -1  21   1    0.10    0.40
  -1  21   1    0.40    0.50
   0 -21   1   68.59    3.20
   0 -21   1   70.59    3.80
   0 -21  -1   65.99    3.40
   0 -21  -1   65.59    3.30
   0  21   1   68.79    3.30
   0  21  -1   65.79    3.10
   0  21   1   69.79    3.40
   0  21  -1   70.39    3.80
  -1 -21  -1  128.39    4.90
  -1 -21  -1  130.69    5.30
   1 -21   1  124.39    5.70
   1 -21   1  123.19    5.40
   1  21   1  121.39    4.80
  -1  21  -1  121.29    5.30
   1  21   1  121.09    5.30
  -1  21  -1  118.79    5.60
  -2 -21  -1  391.66   12.80
   2 -21   1  396.76   14.00
   2 -21   1  393.76   14.30
  -2 -21  -1  403.36   13.70
   2  21   1  396.86   12.80
   2  21   1  376.06   14.80
  -2  21  -1  400.16   14.10
  -2  21  -1  405.06   14.20
   3 -21   1  162.58    7.80
  -3 -21  -1  169.28    6.40
   3 -21   1  166.88    7.70
  -3 -21  -1  162.48    7.40
  -3 -21  -1  167.28    6.40
   3  21   1  168.28    7.70
  -3  21  -1  171.88    7.80
   4 -21   1   27.50    3.10
  -4 -21  -1   22.90    2.00
   4 -21   1   22.80    3.20
  -4 -21  -1   22.10    3.00
  -4  21  -1   23.30    2.70
   4  21   1   24.30    2.80
  -4  21  -1   27.50    3.50
  -5 -21  -1  124.19    7.10
  -5 -21  -1  127.69    5.70
   5 -21   1  124.99    7.60
  -5 -21  -1  126.09    6.00
   5 -21   1  121.19    7.20
  -5  21  -1  116.19    7.00
   5  21   1  128.79    7.60
  -5  21  -1  120.89    7.20
   6 -21   1    9.00    2.40
  -6 -21  -1    9.90    1.90
  -6 -21  -1   12.40    2.20
  -6 -21  -1   14.80    3.20
  -6 -21  -1    8.20    2.30
   6 -21   1   12.60    3.00
  -6  21  -1   10.50    2.70
  -6  21  -1   11.40    3.00
  -7 -21  -1    0.40    1.50
  -7 -21  -1    0.20    1.40
   7 -21   1    3.40    2.10
   7 -21   1    1.90    1.70
  -7 -21  -1    1.40    1.40
  -7 -21  -1    2.30    1.00
  -7  21  -1   -0.10    1.40
   8 -21   1    4.70    2.50
  -8 -21  -1    2.50    1.40
  -8 -21  -1    2.70    2.10
  -8  21  -1    5.60    2.60
  -8 -22   1   37.00    3.20
   8 -22  -1   26.80    4.40
  -8 -22   1   31.30    5.10
  -8 -22   1   25.00    3.20
  -8  22   1   20.80    4.10
  -7 -22   1   39.60    3.10
  -7 -22   1   44.90    3.50
   7 -22  -1   44.40    5.80
  -7 -22   1   48.10    4.80
  -7  22   1   40.40    4.80
  -7  22   1   41.70    4.70
   6 -22  -1   39.80    4.30
  -6 -22   1   43.00    2.90
   6 -22  -1   43.40    4.40
  -6 -22   1   44.60    3.10
  -6 -22   1   47.00    4.30
   6  22  -1   42.70    4.70
  -6  22   1   49.50    7.90
  -5 -22   1   49.30    4.30
   5 -22  -1   56.59    4.60
  -5 -22   1   57.79    3.20
   5 -22  -1   70.59    5.10
  -5 -22   1   53.09    3.00
  -5  22   1   46.20    4.20
  -5  22   1   58.09    4.70
  -4 -22   1  190.58    6.60
   4 -22  -1  192.08    8.80
   4 -22  -1  172.08    8.60
  -4 -22   1  169.68    8.40
  -4 -22   1  174.78    6.30
  -4  22   1  178.38    8.60
   4  22  -1  182.28    8.90
  -4  22   1  174.28    8.30
   3 -22  -1  155.68    7.20
  -3 -22   1  174.28    7.50
   3 -22  -1  169.98    7.60
  -3 -22   1  150.88    5.30
  -3 -22   1  151.98    5.20
   3  22  -1  125.89    7.00
  -3  22   1  161.18    7.10
  -3  22   1  152.58    7.40
  -2 -22   1  160.98    5.30
  -2 -22   1  166.68    7.20
   2 -22  -1  165.68    7.00
   2 -22  -1  151.98    7.00
  -2  22   1  158.68    7.00
  -2  22   1  159.48    7.50
   2  22  -1  175.68    7.40
  -1 -22   1  267.97   10.00
   1 -22  -1  260.67    9.90
   1 -22  -1  265.77    9.50
  -1 -22   1  261.47    8.60
  -1  22   1  275.37    9.50
   1  22  -1  252.77    8.50
   1  22  -1  258.67   10.00
  -1  22   1  281.37    9.90
   0 -22  -1  588.74   18.60
   0 -22  -1  552.44   18.60
   0 -22   1  575.84   19.10
   0 -22   1  610.14   18.40
   0  22  -1  579.64   18.30
   0  22   1  569.24   18.50
   0  22   1  609.44   18.70
  -1 -22  -1    1.50    0.60
  -1 -22  -1    0.60    0.50
  -1  22  -1    1.20    0.70
  -1  22  -1    1.90    0.80
   1  22   1    1.60    0.60
  -2 -22  -1   59.09    3.60
   2 -22   1   65.49    4.00
  -2 -22  -1   70.89    3.20
   2 -22   1   73.29    4.30
   2  22   1   69.49    3.20
  -2  22  -1   67.09    4.00
   2  22   1   70.69    4.10
  -2  22  -1   67.69    4.10
   3 -22   1    0.40    0.80
  -3 -22  -1   -0.10    0.30
  -3 -22  -1    0.20    0.50
  -3 -22  -1    0.80    0.80
  -3  22  -1    0.00    0.70
   3  22   1    1.30    1.00
  -3  22  -1    1.00    0.80
  -4 -22  -1   10.70    2.10
   4 -22   1    8.00    2.00
   4 -22   1    9.30    2.20
  -4 -22  -1    8.00    1.40
  -4 -22  -1    7.50    1.70
  -4  22  -1    8.20    2.10
   4  22   1   11.10    2.30
  -4  22  -1   11.00    2.10
  -5 -22  -1  161.08    7.30
   5 -22   1  171.78    8.80
  -5 -22  -1  178.38    7.20
   5 -22   1  167.78    9.10
  -5 -22  -1  153.78    8.40
   5  22   1  159.98    8.90
  -5  22  -1  183.58    9.20
  -5  22  -1  182.98    9.00
  -6 -22  -1    3.40    1.30
   6 -22   1    1.40    1.50
  -6 -22  -1    4.30    1.20
  -6 -22  -1    3.30    1.60
   6 -22   1    2.70    2.00
  -6 -22  -1    4.40    1.60
  -6  22  -1    2.70    1.40
  -6  22  -1    1.60    1.40
  -7 -22  -1   49.10    5.10
  -7 -22  -1   45.10    4.80
  -7 -22  -1   45.20    3.80
  -7 -22  -1   40.90    3.40
   7 -22   1   44.10    5.60
  -7  22  -1   44.80    4.90
  -8 -22  -1    5.00    2.40
  -8 -22  -1    1.70    1.60
  -8  22  -1    4.60    2.30
  -8 -23   1    9.20    1.80
   8 -23  -1    7.90    2.90
  -8 -23   1   10.80    2.10
  -8 -23   1    8.90    2.70
  -8  23   1    6.60    2.60
   7 -23  -1   31.20    4.70
  -7 -23   1   26.50    2.50
  -7 -23   1   32.40    2.90
  -7 -23   1   27.80    4.20
  -7  23   1   24.30    4.10
  -7  23   1   23.90    4.50
   7  23  -1   21.50    4.10
  -6 -23   1    4.10    1.20
  -6 -23   1    2.30    0.90
   6 -23  -1    4.10    1.60
  -6 -23   1    6.80    1.80
   6 -23  -1    3.10    1.70
  -6  23   1    6.10    2.90
  -6  23   1    2.30    1.40
   6  23  -1    3.60    2.00
   5 -23  -1   77.19    5.60
  -5 -23   1   76.09    5.50
   5 -23  -1   77.69    5.60
  -5 -23   1   75.29    3.70
  -5 -23   1   86.89    4.10
  -5  23   1   73.49    5.30
  -5  23   1   77.09    5.30
   5  23  -1   79.79    5.90
   4 -23  -1   10.00    2.00
  -4 -23   1    8.20    2.00
   4 -23  -1    8.50    1.90
  -4 -23   1   10.10    1.10
  -4 -23   1   10.60    1.00
  -4  23   1    9.30    2.00
   4  23  -1    9.00    2.20
  -4  23   1    7.30    1.90
  -3 -23   1    3.70    0.60
  -3 -23   1    3.60    0.60
  -3 -23   1    3.80    1.40
   3 -23  -1    4.50    1.30
   3 -23  -1    3.40    1.30
  -3  23   1    4.00    1.20
  -3  23   1    5.70    1.50
   3  23  -1    2.70    1.30
  -2 -23   1    1.60    0.40
   2 -23  -1    1.00    0.70
   2 -23  -1    1.40    0.90
  -2 -23   1    1.50    0.80
   2  23  -1    0.60    0.80
  -2  23   1    1.60    0.70
  -2  23   1    2.10    1.00
   1 -23  -1    3.40    1.10
   1 -23  -1    3.60    0.90
  -1 -23   1    4.30    1.20
  -1 -23   1    5.90    0.80
  -1  23   1    5.10    1.20
  -1  23   1    5.70    1.20
   1  23  -1    4.10    0.70
   1  23  -1    4.10    1.20
   0 -23  -1    4.40    0.90
   0 -23  -1    3.60    0.90
   0 -23   1    4.00    1.00
   0  23   1    3.10    0.80
   1 -23   1  873.41   26.60
  -1 -23  -1  827.52   26.30
  -1 -23  -1  828.52   25.80
   1 -23   1  835.82   27.00
  -1  23  -1  840.52   26.40
   1  23   1  867.61   25.80
   1  23   1  792.92   26.30
  -1  23  -1  865.31   26.90
  -2 -23  -1   54.99    3.40
   2 -23   1   54.69    3.50
   2 -23   1   53.89    3.70
  -2 -23  -1   50.99    2.70
   2  23   1   51.99    2.70
  -2  23  -1   60.39    3.80
  -2  23  -1   56.69    3.60
   2  23   1   53.39    3.50
  -3 -23  -1   19.40    2.60
   3 -23   1   15.50    2.40
  -3 -23  -1   15.60    1.50
   3 -23   1   19.50    2.80
  -3 -23  -1   17.40    1.50
  -3  23  -1   21.70    2.90
   3  23   1   15.30    2.40
  -3  23  -1   14.90    2.40
  -4 -23  -1   26.80    2.40
  -4 -23  -1   27.50    2.20
  -4 -23  -1   32.00    3.00
   4 -23   1   29.40    3.30
   4 -23   1   28.20    3.10
   4  23   1   26.60    3.10
  -4  23  -1   30.10    3.10
  -4  23  -1   30.70    3.20
  -5 -23  -1    2.10    1.40
   5 -23   1    2.90    1.50
  -5 -23  -1    4.10    1.20
   5 -23   1    1.80    1.20
  -5 -23  -1    2.40    0.90
  -5  23  -1    2.60    1.50
   5  23   1   -0.40    1.10
  -5  23  -1    1.80    1.10
  -6 -23  -1    6.70    2.20
  -6 -23  -1    6.60    1.50
  -6 -23  -1    7.50    1.70
   6 -23   1   10.00    2.50
  -6  23  -1    4.00    1.80
  -6  23  -1    5.00    1.90
   7 -23   1   10.50    2.80
  -7 -23  -1    9.10    2.90
  -7 -23  -1    7.60    1.90
  -7 -23  -1    7.10    2.20
  -7 -23  -1    8.20    1.80
  -7  23  -1   11.10    3.00
  -8 -23  -1   -0.10    1.60
   8 -23   1   -2.80    1.40
  -8 -23  -1   -1.70    0.80
  -8  23  -1    0.10    1.80
  -8 -24   1    0.90    0.90
  -8 -24   1    5.40    2.30
   8 -24  -1    4.10    2.60
  -8  24   1    2.10    1.90
  -7 -24   1   49.30    5.30
  -7 -24   1   56.19    3.90
   7 -24  -1   50.69    5.10
  -7 -24   1   58.89    3.70
  -7  24   1   58.89    5.40
  -7  24   1   58.99    5.70
   7  24  -1   53.29    5.60
   6 -24  -1    3.60    1.70
  -6 -24   1    4.80    1.10
  -6 -24   1    2.80    1.50
   6 -24  -1    4.50    1.70
  -6 -24   1    5.20    1.40
  -6  24   1    2.40    1.50
   6  24  -1    4.00    1.90
  -6  24   1    4.90    1.70
  -5 -24   1    3.00    1.40
  -5 -24   1    2.30    0.70
  -5 -24   1    2.00    0.80
   5 -24  -1    0.90    1.10
   5 -24  -1    1.10    1.30
  -5  24   1    3.30    1.50
  -5  24   1    1.80    1.30
   5  24  -1    0.70    1.30
  -4 -24   1   23.60    1.60
  -4 -24   1   17.30    1.40
  -4 -24   1   21.80    3.00
   4 -24  -1   22.90    3.30
   4 -24  -1   24.90    3.40
  -4  24   1   20.30    2.90
  -4  24   1   26.00    2.90
   4  24  -1   22.20    3.20
  -3 -24   1  364.66   11.20
  -3 -24   1  365.06   14.80
  -3 -24   1  332.17   11.00
   3 -24  -1  349.37   13.50
   3 -24  -1  376.96   13.90
   3  24  -1  335.97   13.70
  -3  24   1  376.76   13.40
  -3  24   1  373.26   13.80
   2 -24  -1   16.50    2.20
  -2 -24   1   16.00    2.20
   2 -24  -1   12.70    2.00
  -2 -24   1   13.60    0.90
   2  24  -1   15.70    2.30
  -2  24   1   16.50    2.30
  -2  24   1   13.90    1.90
  -1 -24   1    8.40    1.50
   1 -24  -1   10.20    1.60
  -1 -24   1   10.20    1.00
   1 -24  -1   10.00    1.60
   1  24  -1    8.70    0.90
  -1  24   1    8.00    1.40
  -1  24   1    8.40    1.40
   1  24  -1    8.40    1.50
   0 -24   1  215.18    8.60
   0 -24  -1  215.18    8.10
   0 -24   1  222.98    7.80
   0 -24  -1  207.18    8.00
   0  24  -1  210.28    7.70
   0  24   1  218.78    8.10
   0  24   1  221.88    8.00
   0  24  -1  211.08    8.50
  -1 -24  -1   68.69    3.30
   1 -24   1   63.99    3.90
  -1 -24  -1   66.89    3.60
   1 -24   1   69.49    3.70
   1  24   1   65.79    3.60
  -1  24  -1   67.59    3.70
  -1  24  -1   65.69    3.90
   1  24   1   65.09    3.20
  -2 -24  -1  750.42   23.30
  -2 -24  -1  748.93   24.40
   2 -24   1  751.22   24.70
   2 -24   1  744.33   25.00
  -2  24  -1  783.12   25.00
  -2  24  -1  764.92   24.70
   2  24   1  760.82   24.60
   2  24   1  742.23   23.30
  -3 -24  -1   48.80    2.70
  -3 -24  -1   46.50    2.70
   3 -24   1   47.60    3.80
  -3 -24  -1   47.20    3.50
   3 -24   1   47.50    3.70
  -3  24  -1   46.40    3.60
   3  24   1   50.89    3.80
  -3  24  -1   46.00    3.70
   4 -24   1  261.07   11.60
   4 -24   1  250.17   11.20
  -4 -24  -1  259.77   11.00
  -4 -24  -1  263.87   10.20
  -4 -24  -1  260.47    9.60
  -4  24  -1  276.07   11.50
   4  24   1  242.68   11.20
  -4  24  -1  268.87   11.40
  -5 -24  -1    5.40    1.30
   5 -24   1    4.00    1.70
  -5 -24  -1    3.40    1.10
  -5 -24  -1    3.80    1.60
   5 -24   1    4.90    1.80
  -5  24  -1    4.30    1.60
  -5  24  -1    2.70    1.50
   5  24   1    5.00    1.80
  -6 -24  -1   20.60    2.20
   6 -24   1   19.20    3.70
  -6 -24  -1   24.00    3.70
  -6 -24  -1   22.70    2.40
   6 -24   1   25.50    4.20
  -6  24  -1   24.40    3.80
  -6  24  -1   24.10    3.90
  -7 -24  -1   48.40    3.70
   7 -24   1   49.00    5.10
  -7 -24  -1   41.10    5.50
  -7 -24  -1   44.30    6.00
  -7 -24  -1   39.70    3.60
  -7  24  -1   42.80    4.90
  -8 -24  -1   17.70    2.80
  -8 -24  -1    9.60    2.30
  -8 -24  -1   14.90    3.70
   8 -24   1   12.30    3.20
  -8 -25   1    0.80    1.00
  -8 -25   1   -0.10    1.80
  -8  25   1   -0.90    1.30
  -7 -25   1   12.50    1.90
   7 -25  -1   12.50    3.20
   7  25  -1   17.00    3.80
  -7  25   1   17.40    3.40
  -7  25   1   15.60    3.70
   6 -25  -1  131.09    8.00
  -6 -25   1  127.89    5.80
  -6 -25   1  126.29    5.50
  -6 -25   1  110.39    8.40
   6 -25  -1  113.19    7.60
   6  25  -1  127.59    8.30
  -6  25   1  127.19    7.70
  -6  25   1  120.29    7.50
   5 -25  -1  120.39    7.20
  -5 -25   1  121.59    5.00
   5 -25  -1  108.89    7.00
  -5 -25   1  118.69    7.00
  -5 -25   1  105.59    4.60
  -5  25   1  113.19    6.90
  -5  25   1  117.79    6.90
   5  25  -1  106.59    7.10
  -4 -25   1   85.69    3.70
  -4 -25   1   92.49    3.60
   4 -25  -1   92.29    5.80
   4 -25  -1   97.39    6.00
  -4 -25   1   95.69    5.80
  -4  25   1   88.79    5.40
   4  25  -1   88.69    5.80
  -4  25   1   86.19    5.50
   3 -25  -1   76.79    4.90
  -3 -25   1   80.69    4.80
  -3 -25   1   76.89    2.90
  -3 -25   1   70.29    2.80
   3 -25  -1   72.49    4.60
  -3  25   1   78.49    4.60
  -3  25   1   73.79    4.70
   3  25  -1   76.39    5.00
  -2 -25   1  127.69    6.20
  -2 -25   1  125.89    4.40
   2 -25  -1  126.69    6.00
   2 -25  -1  123.79    6.20
  -2  25   1  126.39    5.90
  -2  25   1  128.49    6.10
   2  25  -1  131.29    4.40
   2  25  -1  132.39    6.40
  -1 -25   1  235.18    7.70
   1 -25  -1  224.48    8.60
  -1 -25   1  223.98    9.00
   1 -25  -1  224.28    8.90
   1  25  -1  228.88    9.10
   1  25  -1  219.68    7.50
  -1  25   1  232.28    8.60
  -1  25   1  220.88    8.70
   0 -25  -1    3.10    0.90
   0 -25   1    4.60    1.20
   0 -25  -1    2.30    0.80
   0 -25   1    2.90    0.80
   0  25   1    2.10    0.80
   0  25   1    5.10    1.10
   0  25  -1    4.30    0.80
   0  25  -1    3.80    1.20
   1 -25   1   64.19    4.00
  -1 -25  -1   65.89    3.60
  -1 -25  -1   66.69    3.40
   1  25   1   68.29    3.30
  -1  25  -1   66.09    3.70
   1  25   1   74.69    3.90
  -1  25  -1   63.69    3.90
   2 -25   1  123.59    6.20
  -2 -25  -1  118.79    4.90
  -2 -25  -1  127.99    5.80
   2 -25   1  124.19    6.00
  -2  25  -1  117.79    6.00
  -2  25  -1  117.99    5.90
   2  25   1  122.49    4.90
   2  25   1  115.49    5.80
   3 -25   1   72.29    4.60
  -3 -25  -1   66.39    3.30
   3 -25   1   63.59    4.50
  -3 -25  -1   75.49    3.50
  -3 -25  -1   70.49    4.40
   3  25   1   62.49    4.40
  -3  25  -1   72.79    4.70
  -3  25  -1   60.99    4.30
  -4 -25  -1   33.60    2.40
   4 -25   1   32.50    3.50
  -4 -25  -1   30.90    3.10
   4 -25   1   32.50    3.30
  -4 -25  -1   32.10    2.70
  -4  25  -1   30.20    3.30
  -4  25  -1   33.10    3.40
   4  25   1   36.50    3.50
   5 -25   1   21.80    3.50
  -5 -25  -1   23.10    2.20
  -5 -25  -1   24.30    3.30
  -5 -25  -1   22.60    2.30
  -5  25  -1   27.00    3.90
  -5  25  -1   24.90    3.60
   5  25   1   23.50    3.70
   6 -25   1   94.29    7.10
  -6 -25  -1   91.49    6.50
  -6 -25  -1  101.09    5.20
   6 -25   1   95.29    6.70
  -6 -25  -1   94.59    5.40
  -6  25  -1  105.39    7.10
  -6  25  -1  108.69    7.10
  -7 -25  -1   -1.80    1.50
  -7 -25  -1   -0.70    0.90
  -7 -25  -1   -3.20    1.20
   7 -25   1    0.70    1.40
  -7 -25  -1    0.10    0.90
  -7  25  -1    1.70    1.30
  -8 -25  -1    3.90    1.50
  -8 -25  -1    0.10    1.10
   8 -25   1   -0.50    1.40
  -8 -25  -1    3.30    2.00
  -8  25  -1   -0.80    2.90
   8 -26  -1    1.20    2.00
  -8 -26   1    0.60    1.00
  -8 -26   1    1.90    1.80
  -8 -26   1    0.70    1.00
  -8  26   1    2.80    1.90
  -7 -26   1   48.80    3.20
  -7 -26   1   54.99    4.10
   7 -26  -1   54.99    5.30
  -7  26   1   46.30    4.80
   7  26  -1   44.70    5.30
  -6 -26   1    8.40    2.20
  -6 -26   1    6.50    1.40
  -6 -26   1    8.00    1.30
   6 -26  -1    8.90    2.60
   6 -26  -1    6.40    2.00
  -6  26   1    4.60    1.90
   6  26  -1   10.40    2.70
  -6  26   1    7.10    2.00
  -5 -26   1   12.10    2.40
  -5 -26   1   10.00    1.30
   5 -26  -1   11.50    2.70
  -5 -26   1   10.00    1.40
   5 -26  -1    9.20    2.40
  -5  26   1   11.80    2.30
   5  26  -1   10.90    2.40
  -5  26   1   12.60    2.50
   4 -26  -1   -1.20    0.80
  -4 -26   1    1.10    0.40
   4 -26  -1    3.20    1.40
  -4 -26   1   -0.50    0.70
  -4 -26   1    0.40    0.40
   4  26  -1    1.10    1.10
  -4  26   1    0.80    0.80
  -4  26   1    0.40    1.00
  -3 -26   1    5.40    0.70
  -3 -26   1    4.50    0.60
  -3 -26   1    5.70    1.60
   3 -26  -1    4.10    1.50
   3 -26  -1    5.30    1.50
  -3  26   1    9.10    1.90
  -3  26   1    9.00    1.70
   3  26  -1    6.20    1.70
   2 -26  -1   40.40    3.20
   2 -26  -1   43.30    3.20
  -2 -26   1   44.10    1.90
  -2 -26   1   42.70    3.20
  -2  26   1   42.80    3.20
   2  26  -1   41.80    1.80
  -2  26   1   45.30    3.10
   2  26  -1   31.80    3.00
   1 -26  -1  283.97   10.50
  -1 -26   1  286.97    9.50
  -1 -26   1  296.77   11.00
   1 -26  -1  290.07   10.80
   1  26  -1  283.87   11.00
  -1  26   1  297.37   10.70
   1  26  -1  279.67    9.40
   0 -26   1   24.70    2.40
   0 -26  -1   25.70    2.10
   0 -26   1   26.40    2.00
   0 -26  -1   26.50    2.20
   0  26   1   24.30    2.00
   0  26  -1   26.70    2.40
   0  26  -1   25.50    1.90
   0  26   1   25.00    2.10
  -1 -26  -1   48.70    2.80
   1 -26   1   49.99    3.20
  -1 -26  -1   49.20    3.10
   1 -26   1   49.30    3.50
  -1  26  -1   47.20    3.10
   1  26   1   50.29    3.70
   1  26   1   52.39    2.80
  -1  26  -1   47.10    3.40
  -2 -26  -1   98.29    4.90
   2 -26   1   93.19    5.00
   2 -26   1   94.29    5.30
  -2 -26  -1   84.79    4.00
  -2  26  -1   87.59    4.90
  -2  26  -1   97.99    5.20
   2  26   1   85.79    4.90
   2  26   1   88.99    4.00
   3 -26   1   71.59    4.70
  -3 -26  -1   81.79    4.70
  -3 -26  -1   73.59    3.60
  -3 -26  -1   71.29    3.50
   3 -26   1   70.99    4.80
  -3  26  -1   66.59    4.60
  -3  26  -1   70.89    4.70
   3  26   1   77.29    4.80
  -4 -26  -1   33.40    2.50
   4 -26   1   34.40    3.50
  -4 -26  -1   33.40    2.60
  -4 -26  -1   29.10    3.10
   4 -26   1   32.30    3.40
  -4  26  -1   33.20    3.50
  -4  26  -1   41.60    3.80
   4  26   1   39.20    3.70
  -5 -26  -1   52.09    3.40
  -5 -26  -1   44.60    4.10
   5 -26   1   49.80    4.60
  -5 -26  -1   51.79    3.20
   5 -26   1   51.49    5.00
  -5  26  -1   50.79    4.40
   5  26   1   46.20    4.50
  -5  26  -1   49.00    4.50
   6 -26   1  120.49    8.00
  -6 -26  -1  106.99    5.90
  -6 -26  -1  107.19    5.60
   6 -26   1  115.79    7.50
  -6  26  -1  120.69    7.70
  -6  26  -1  108.99    7.30
   6  26   1  120.69    7.90
  -7 -26  -1    2.90    1.50
  -7 -26  -1    2.80    1.20
  -7 -26  -1    3.90    2.20
   7 -26   1    5.40    2.20
  -7  26  -1    5.00    2.20
   8 -26   1   10.30    3.10
  -8 -26  -1   11.50    2.30
  -8 -26  -1   18.40    4.10
  -8 -26  -1   11.40    2.20
  -8  26  -1   14.50    3.80
  -8 -27   1    2.60    1.00
  -8 -27   1    2.30    3.50
   8 -27  -1    5.70    2.40
  -8 -27   1    2.90    1.50
  -8  27   1    6.20    2.80
  -7 -27   1   43.60    3.30
   7 -27  -1   34.50    5.00
  -7 -27   1   43.90    3.00
  -7  27   1   39.30    4.40
   7  27  -1   37.20    5.60
  -6 -27   1   -0.20    0.70
  -6 -27   1    0.50    0.60
  -6 -27   1    2.20    1.40
   6 -27  -1    0.00    1.10
   6 -27  -1   -1.40    1.10
  -6  27   1   -1.40    0.90
   6  27  -1    2.20    1.80
  -6  27   1   -1.10    1.30
  -5 -27   1   10.70    2.40
   5 -27  -1    7.20    2.20
  -5 -27   1    8.00    1.20
   5 -27  -1   10.00    2.20
  -5 -27   1    9.70    1.40
   5  27  -1    7.60    2.30
  -5  27   1    9.20    2.30
  -5  27   1    7.90    2.10
   4 -27  -1    1.60    1.10
  -4 -27   1    1.00    0.40
  -4 -27   1    1.40    0.60
   4 -27  -1    2.10    1.40
  -4 -27   1    1.60    0.90
  -4  27   1    2.10    1.20
   4  27  -1    0.70    0.90
  -4  27   1    0.70    1.00
  -3 -27   1   41.90    1.90
   3 -27  -1   39.50    3.50
   3 -27  -1   44.20    3.50
  -3 -27   1   46.90    3.60
  -3 -27   1   40.30    1.90
   3  27  -1   41.80    3.60
  -3  27   1   45.60    3.40
  -3  27   1   43.70    3.60
  -2 -27   1    0.80    0.80
   2 -27  -1    0.30    0.70
  -2 -27   1    0.40    0.30
   2 -27  -1    0.30    0.60
   2  27  -1    0.10    0.30
  -2  27   1    1.60    0.90
  -2  27   1    1.30    0.80
   2  27  -1   -0.60    0.60
   1 -27  -1   37.00    2.90
  -1 -27   1   37.20    2.10
   1 -27  -1   35.20    2.70
   1  27  -1   40.00    3.00
   1  27  -1   37.00    2.00
  -1  27   1   39.60    2.80
  -1  27   1   38.60    3.20
   0 -27  -1  110.59    5.10
   0 -27   1  116.09    4.90
   0 -27  -1  116.59    5.20
   0 -27   1  112.99    5.60
   0  27   1  111.29    5.20
   0  27  -1  108.19    4.80
   0  27   1  109.09    5.00
   0  27  -1  110.19    5.50
   1 -27   1   12.90    2.10
  -1 -27  -1   11.00    1.70
  -1 -27  -1   13.10    1.50
   1 -27   1   15.80    1.70
  -1  27  -1   16.10    1.70
   1  27   1   14.50    2.00
  -1  27  -1   13.50    2.10
   1  27   1   12.60    1.30
  -2 -27  -1    0.00    0.60
   2 -27   1    0.30    0.60
   2 -27   1    0.50    0.70
  -2 -27  -1    0.30    0.50
   2  27   1    0.10    0.60
  -2  27  -1   -0.10    0.60
   2  27   1    0.20    0.50
  -2  27  -1    0.00    0.60
  -3 -27  -1   78.69    4.90
  -3 -27  -1   78.49    3.80
   3 -27   1   76.19    5.00
  -3 -27  -1   83.59    3.90
   3 -27   1   72.99    5.10
  -3  27  -1   93.29    5.30
   3  27   1   82.79    5.10
  -3  27  -1   87.29    5.20
   4 -27   1   42.40    4.00
  -4 -27  -1   53.29    3.10
   4 -27   1   45.90    4.00
  -4 -27  -1   50.89    4.00
  -4 -27  -1   48.70    3.00
  -4  27  -1   55.09    4.30
   4  27   1   48.60    4.20
  -4  27  -1   40.80    3.90
  -5 -27  -1  124.99    5.70
   5 -27   1  122.89    7.50
  -5 -27  -1  126.49    7.20
  -5 -27  -1  121.89    5.80
   5 -27   1  114.69    7.60
  -5  27  -1  133.79    7.70
   5  27   1  129.49    7.80
  -5  27  -1  122.89    7.40
   6 -27   1   22.90    3.80
  -6 -27  -1   18.40    2.50
  -6 -27  -1   21.00    2.20
  -6 -27  -1   18.20    4.60
   6 -27   1   23.40    4.10
  -6  27  -1   20.70    3.60
   6  27   1   15.20    3.20
  -6  27  -1   15.00    3.10
   7 -27   1   18.50    3.80
  -7 -27  -1   16.80    2.60
  -7 -27  -1   18.80    2.60
  -7 -27  -1   18.30    3.80
  -7  27  -1   15.70    3.70
   8 -27   1    5.20    2.30
  -8 -27  -1    5.90    1.60
  -8 -27  -1    3.30    1.40
  -8 -27  -1    9.30    3.30
  -8  27  -1   12.30    3.60
  -8 -28   1   -1.20    1.00
   8 -28  -1    3.40    1.90
  -8  28   1    2.20    2.40
  -7 -28   1    8.50    1.50
  -7 -28   1    8.60    1.70
   7 -28  -1    5.30    2.20
   7  28  -1   10.50    3.30
  -7  28   1    7.60    2.30
   6 -28  -1    5.20    2.00
  -6 -28   1    3.60    1.10
   6 -28  -1    1.30    1.60
  -6 -28   1    1.50    1.30
   6  28  -1    0.70    1.60
  -6  28   1    4.30    1.80
  -6  28   1    4.50    2.00
  -5 -28   1    5.60    0.90
   5 -28  -1    1.10    1.30
  -5 -28   1    5.00    0.90
  -5 -28   1    3.30    1.50
   5 -28  -1    5.10    1.60
  -5  28   1    4.40    1.70
  -5  28   1    6.20    2.10
   5  28  -1    5.80    2.10
  -4 -28   1   69.39    4.90
   4 -28  -1   66.39    5.00
  -4 -28   1   67.39    2.80
   4 -28  -1   74.49    5.20
  -4 -28   1   68.09    3.00
   4  28  -1   68.59    5.20
  -4  28   1   72.89    4.80
  -4  28   1   71.59    5.10
  -3 -28   1  162.68    5.60
  -3 -28   1  171.28    8.10
   3 -28  -1  162.28    8.10
  -3 -28   1  170.28    5.60
   3 -28  -1  177.48    8.40
  -3  28   1  168.78    8.10
   3  28  -1  169.68    8.30
  -3  28   1  184.78    7.90
  -2 -28   1   80.29    4.70
  -2 -28   1   74.39    3.00
   2 -28  -1   72.99    4.40
   2 -28  -1   71.39    4.50
   2  28  -1   74.09    2.90
   2  28  -1   84.09    4.80
  -2  28   1   72.59    4.60
  -2  28   1   75.19    4.30
   1 -28  -1  215.58    8.70
   1 -28  -1  199.28    8.30
  -1 -28   1  206.48    7.40
  -1 -28   1  230.68    9.00
   1  28  -1  201.78    7.30
  -1  28   1  210.48    8.40
   1  28  -1  220.68    9.00
  -1  28   1  215.68    8.50
   0 -28  -1   52.59    3.20
   0 -28   1   53.69    3.50
   0 -28   1   47.90    2.90
   0  28   1   46.50    2.90
   0  28  -1   49.10    2.80
   0  28  -1   50.89    3.50
   1 -28   1  114.29    5.90
  -1 -28  -1  109.69    4.90
  -1 -28  -1  118.99    5.50
   1 -28   1  118.29    5.50
   1  28   1  119.69    5.00
  -1  28  -1  116.19    5.40
   1  28   1  113.69    5.50
  -2 -28  -1   85.69    4.70
   2 -28   1   87.49    5.00
  -2 -28  -1   79.69    3.90
  -2  28  -1   90.19    5.10
   2  28   1   87.79    3.90
   2  28   1   84.29    4.90
  -2  28  -1   93.99    5.10
   3 -28   1    1.20    1.10
  -3 -28  -1    2.00    1.20
  -3 -28  -1    2.10    0.70
  -3 -28  -1    1.90    0.70
   3 -28   1    1.50    1.10
  -3  28  -1    1.10    0.90
  -3  28  -1    1.30    1.00
   3  28   1    1.40    1.00
   4 -28   1  189.48    9.20
  -4 -28  -1  192.78    9.00
  -4 -28  -1  191.88    7.50
   4 -28   1  176.88    9.40
  -4 -28  -1  185.88    7.40
  -4  28  -1  185.78    9.20
  -4  28  -1  190.98    9.30
   4  28   1  196.58    9.40
   5 -28   1  148.79    8.80
   5 -28   1  158.38    8.60
  -5 -28  -1  147.39    6.40
  -5 -28  -1  150.98    6.70
  -5 -28  -1  150.48    8.20
   5  28   1  165.08    8.90
  -5  28  -1  145.59    8.30
  -6 -28  -1   76.59    7.00
  -6 -28  -1   84.99    5.50
   6 -28   1   73.69    6.30
   6 -28   1   80.39    6.20
  -6 -28  -1   77.39    4.50
  -6  28  -1   87.19    6.30
  -6  28  -1   85.59    6.30
   6  28   1   81.89    6.50
  -7 -28  -1    7.00    2.40
  -7 -28  -1    6.30    1.50
  -7 -28  -1    3.90    1.50
   7 -28   1    2.40    1.80
  -7  28  -1    4.80    2.10
  -8 -28  -1    7.60    1.70
   8 -28   1    6.10    2.60
  -8 -28  -1    9.30    1.90
  -8  28  -1    8.80    3.00
  -8 -29   1   68.79    4.20
   8 -29  -1   64.69    6.40
  -8 -29   1   71.39    7.20
  -8 -29   1   63.49    4.40
  -8  29   1   71.49    6.60
   7 -29  -1    0.10    1.30
  -7 -29   1    0.00    0.70
  -7 -29   1   -0.20    0.70
   7  29  -1    1.60    1.80
  -7  29   1    0.50    1.30
  -6 -29   1   44.60    4.50
   6 -29  -1   43.30    7.70
  -6 -29   1   41.10    2.60
  -6 -29   1   47.10    2.90
   6 -29  -1   47.50    4.60
  -6  29   1   46.80    4.50
   6  29  -1   51.49    5.10
  -6  29   1   48.60    4.60
   5 -29  -1   33.50    3.70
   5 -29  -1   30.10    4.20
  -5 -29   1   33.70    2.10
  -5 -29   1   34.70    2.00
  -5 -29   1   31.50    3.50
   5  29  -1   25.50    3.90
  -5  29   1   34.50    4.50
  -5  29   1   30.40    3.40
   4 -29  -1   16.90    2.80
   4 -29  -1   20.40    3.20
  -4 -29   1   19.30    1.30
  -4 -29   1   20.90    1.40
  -4 -29   1   20.90    3.20
  -4  29   1   21.20    3.10
   4  29  -1   16.00    3.00
  -4  29   1   18.90    2.90
  -3 -29   1  237.88   10.60
  -3 -29   1  244.88    8.00
  -3 -29   1  268.67    8.10
   3 -29  -1  252.87   10.90
  -3  29   1  251.97   10.40
  -3  29   1  249.28   10.70
   3  29  -1  258.77   11.10
  -2 -29   1   10.60    0.90
   2 -29  -1   14.50    2.20
   2 -29  -1   10.10    1.80
  -2 -29   1   11.50    2.40
  -2  29   1   10.00    1.80
  -2  29   1   13.10    3.10
   2  29  -1   12.60    0.90
   2  29  -1    9.10    1.90
  -1 -29   1   48.50    3.50
  -1 -29   1   47.90    2.50
   1 -29  -1   41.70    3.00
   1 -29  -1   44.00    3.20
  -1  29   1   47.50    3.10
  -1  29   1   48.60    3.20
   1  29  -1   44.30    3.40
   1  29  -1   44.20    2.40
   0 -29   1   14.40    2.20
   0 -29  -1   19.60    1.90
   0 -29  -1   16.30    1.80
   0 -29   1   16.80    1.70
   0  29  -1   19.00    2.20
   0  29  -1   17.40    1.60
   0  29   1   15.80    1.80
   0  29   1   13.60    1.80
  -1 -29  -1    1.60    0.70
   1 -29   1    1.30    0.80
   1 -29   1    1.20    0.90
  -1 -29  -1    1.50    0.80
  -1  29  -1    2.50    1.10
   1  29   1    1.20    0.80
  -1  29  -1    1.50    0.70
   1  29   1    1.80    0.70
   2 -29   1   18.70    2.70
   2 -29   1   22.30    2.40
  -2 -29  -1   18.10    2.10
  -2 -29  -1   18.50    1.70
   2  29   1   15.90    2.30
  -2  29  -1   14.90    2.30
  -2  29  -1   20.70    2.70
   2  29   1   17.40    1.60
   3 -29   1  116.09    6.40
  -3 -29  -1   99.09    5.70
   3 -29   1  115.19    6.60
  -3 -29  -1  114.29    4.80
  -3 -29  -1  113.89    4.90
  -3  29  -1  113.19    6.30
  -3  29  -1  115.49    6.30
   3  29   1  110.69    6.20
   4 -29   1   28.50    3.90
   4 -29   1   24.60    3.40
  -4 -29  -1   22.50    1.90
  -4 -29  -1   24.40    2.10
  -4 -29  -1   26.20    2.90
  -4  29  -1   30.90    3.30
  -4  29  -1   25.30    3.50
   4  29   1   21.50    3.40
   5 -29   1    2.20    1.50
  -5 -29  -1    4.20    1.10
  -5 -29  -1    1.70    0.80
  -5 -29  -1    0.40    1.10
   5 -29   1    2.90    1.30
  -5  29  -1    6.00    1.90
  -5  29  -1    3.30    1.30
   5  29   1    3.10    1.80
   6 -29   1    1.30    1.70
  -6 -29  -1    0.00    1.10
   6 -29   1    2.10    1.40
  -6 -29  -1    1.40    0.90
   6  29   1    2.20    1.70
  -6  29  -1    3.60    1.70
  -6  29  -1    7.00    2.30
  -7 -29  -1   16.70    2.50
  -7 -29  -1   14.60    2.30
   7 -29   1   11.00    2.90
  -7 -29  -1   11.80    3.10
  -7  29  -1   11.80    3.10
   8 -29   1    9.40    2.90
  -8 -29  -1    7.00    1.80
  -8 -29  -1    7.00    3.90
  -8 -29  -1    3.50    1.40
  -8  29  -1    9.50    3.10
  -8 -30   1    4.80    2.50
  -8 -30   1    4.00    1.20
   8 -30  -1    4.80    2.30
  -8 -30   1    5.50    1.50
  -8  30   1    6.60    3.00
  -7 -30   1   -0.70    0.70
   7 -30  -1    1.50    1.60
  -7 -30   1    1.20    0.70
   7  30  -1    1.70    2.00
  -7  30   1    1.10    1.80
  -6 -30   1    4.80    1.60
   6 -30  -1    1.30    1.50
   6 -30  -1    4.30    2.00
  -6 -30   1    5.80    1.00
  -6 -30   1    3.90    1.10
  -6  30   1    8.30    2.30
   6  30  -1    5.80    2.40
  -6  30   1    2.20    1.70
  -5 -30   1   43.50    2.40
   5 -30  -1   37.90    4.00
  -5 -30   1   38.70    2.20
  -5 -30   1   46.10    4.20
   5 -30  -1   33.00    4.50
  -5  30   1   45.90    4.20
  -5  30   1   46.00    4.10
   4 -30  -1  181.28    9.00
  -4 -30   1  173.08    8.70
  -4 -30   1  175.28    6.00
  -4 -30   1  160.28    5.80
   4 -30  -1  181.38    9.10
  -4  30   1  182.18    8.90
  -4  30   1  176.98    8.50
   4  30  -1  175.88    9.10
  -3 -30   1    1.70    0.50
   3 -30  -1    2.70    1.30
   3 -30  -1    3.80    1.40
  -3 -30   1    2.00    0.50
  -3 -30   1    3.70    1.30
  -3  30   1    2.20    1.10
   3  30  -1    3.30    1.50
  -3  30   1    4.90    1.50
   2 -30  -1   49.80    3.60
  -2 -30   1   47.20    3.60
   2 -30  -1   55.59    3.90
  -2 -30   1   53.09    2.40
   2  30  -1   52.09    2.30
  -2  30   1   49.99    3.50
  -2  30   1   53.79    3.70
   2  30  -1   49.20    3.80
  -1 -30   1    3.50    0.80
   1 -30  -1    2.60    1.00
  -1 -30   1    3.60    1.10
   1 -30  -1    2.20    0.90
  -1  30   1    3.70    1.00
   1  30  -1    3.10    1.10
   1  30  -1    1.80    0.60
  -1  30   1    3.20    0.90
   0 -30   1   46.60    3.40
   0 -30  -1   47.50    3.20
   0 -30   1   43.40    2.80
   0 -30  -1   46.40    3.10
   0  30  -1   44.20    3.40
   0  30   1   48.30    3.20
   0  30  -1   43.30    2.70
   0  30   1   43.60    2.90
  -1 -30  -1   30.30    2.60
   1 -30   1   27.70    2.70
   1 -30   1   30.90    2.60
  -1 -30  -1   29.80    2.30
   1  30   1   29.50    2.10
  -1  30  -1   29.60    2.90
  -1  30  -1   33.30    2.60
   1  30   1   29.10    2.60
   2 -30   1  361.26   14.00
   2 -30   1  367.46   14.40
  -2 -30  -1  379.16   12.70
  -2 -30  -1  392.36   13.80
  -2  30  -1  389.96   14.30
   2  30   1  403.36   14.20
  -2  30  -1  347.17   15.70
   2  30   1  359.36   12.50
   3 -30   1    7.70    2.00
  -3 -30  -1    7.00    1.80
   3 -30   1    6.50    1.80
  -3 -30  -1    7.40    1.20
  -3 -30  -1    7.50    1.20
  -3  30  -1    9.10    2.00
  -3  30  -1    9.80    2.10
   3  30   1    8.30    2.00
  -4 -30  -1   43.80    2.80
   4 -30   1   47.90    4.30
  -4 -30  -1   46.70    2.90
   4 -30   1   49.50    4.10
  -4 -30  -1   45.70    3.90
  -4  30  -1   46.30    4.20
   4  30   1   40.50    4.00
  -4  30  -1   45.60    4.00
  -5 -30  -1    0.30    0.70
   5 -30   1    0.50    1.10
  -5 -30  -1    1.50    1.00
   5 -30   1    1.60    1.30
  -5 -30  -1    1.90    0.90
  -5  30  -1    2.60    1.50
   5  30   1   -0.50    1.10
  -5  30  -1    2.10    1.40
   6 -30   1    9.80    2.50
  -6 -30  -1   14.00    2.90
   6 -30   1   11.50    3.00
  -6 -30  -1    8.90    1.50
   6  30   1   11.30    3.00
  -6  30  -1    7.30    2.30
  -6  30  -1   11.10    2.70
   7 -30   1   92.69    7.30
  -7 -30  -1   78.89    5.10
  -7 -30  -1   92.49    5.00
  -7 -30  -1   84.49    7.20
  -7  30  -1   99.29    7.50
  -8 -30  -1   -0.90    1.30
   8 -30   1   -0.60    1.70
  -8 -30  -1    2.90    1.10
  -8 -30  -1    3.40    2.30
  -8  30  -1    2.00    1.80
  -8 -31   1   19.30    2.00
   8 -31  -1   20.00    4.30
  -8 -31   1   16.20    2.30
  -8  31   1   23.10    6.80
  -7 -31   1    1.10    0.70
  -7 -31   1    1.30    0.80
   7 -31  -1    2.90    1.70
  -7  31   1    0.90    1.60
   7  31  -1    0.30    1.80
  -6 -31   1   13.00    2.90
   6 -31  -1   11.70    3.00
   6 -31  -1   11.90    2.60
  -6 -31   1    8.00    1.40
  -6 -31   1   11.20    1.30
  -6  31   1   11.20    2.70
  -6  31   1    8.80    2.60
   6  31  -1    7.30    2.60
   5 -31  -1  127.99    8.00
  -5 -31   1  142.39    5.30
  -5 -31   1  147.09    5.50
  -5 -31   1  146.69    8.20
   5 -31  -1  150.38    8.60
   5  31  -1  145.99    8.90
  -5  31   1  156.78   11.60
  -5  31   1  139.59    7.90
  -4 -31   1    0.50    0.30
  -4 -31   1    0.90    1.10
  -4 -31   1    0.70    0.40
   4 -31  -1    1.90    1.30
   4 -31  -1    1.30    1.20
  -4  31   1    0.20    0.80
  -4  31   1    0.00    0.80
   4  31  -1    0.60    1.00
  -3 -31   1  102.99    3.80
  -3 -31   1  110.69    3.90
  -3 -31   1   95.39    5.90
   3 -31  -1  125.69    6.70
   3 -31  -1  108.39    6.20
   3  31  -1  104.39    6.30
  -3  31   1  115.59    6.40
  -3  31   1  107.89    5.90
  -2 -31   1   13.60    2.20
   2 -31  -1   17.50    2.60
   2 -31  -1   11.20    2.00
  -2 -31   1   13.10    1.10
  -2  31   1   14.50    2.20
   2  31  -1   13.90    1.10
  -2  31   1   17.20    2.50
   2  31  -1   13.20    2.30
   1 -31  -1  167.18    7.40
  -1 -31   1  175.28    8.60
   1 -31  -1  167.28    7.60
  -1 -31   1  178.58    6.50
   1  31  -1  169.58    6.30
   1  31  -1  174.18    7.90
  -1  31   1  179.08    7.60
  -1  31   1  167.38    7.40
   0 -31  -1  434.16   14.80
   0 -31  -1  432.16   14.70
   0 -31   1  411.66   14.20
   0 -31   1  435.66   15.40
   0  31   1  389.36   14.30
   0  31  -1  429.26   15.30
   0  31  -1  437.16   14.20
   0  31   1  392.26   14.60
  -1 -31  -1    9.50    1.70
  -1 -31  -1    9.90    1.50
   1 -31   1    9.70    1.70
   1  31   1   10.90    1.50
  -1  31  -1   12.10    2.30
   1  31   1    8.60    1.70
  -1  31  -1   10.10    1.70
  -2 -31  -1    7.80    1.30
  -2 -31  -1   10.40    2.00
   2 -31   1   10.70    2.20
   2 -31   1   10.70    2.00
   2  31   1   13.50    2.10
  -2  31  -1    9.40    1.90
   2  31   1    8.40    1.30
  -2  31  -1    9.90    2.00
  -3 -31  -1   10.10    2.00
   3 -31   1   13.20    2.50
  -3 -31  -1   11.70    1.50
   3 -31   1    9.00    2.00
  -3 -31  -1   12.60    1.40
  -3  31  -1   10.40    2.20
  -3  31  -1   11.50    2.20
   3  31   1   13.50    2.40
  -4 -31  -1  114.19    5.20
  -4 -31  -1  111.69    5.20
  -4 -31  -1  113.89    6.60
   4 -31   1  117.79    7.00
   4 -31   1  107.59    7.00
  -4  31  -1  125.19    7.10
   4  31   1  122.79    7.10
  -4  31  -1  122.09    7.00
  -5 -31  -1   55.49    3.50
  -5 -31  -1   58.79    3.40
   5 -31   1   54.29    4.90
  -5 -31  -1   60.79    4.70
   5 -31   1   53.19    5.00
  -5  31  -1   66.89    9.60
  -5  31  -1   56.89    5.00
   5  31   1   55.39    5.10
  -6 -31  -1   13.40    2.00
   6 -31   1    8.20    2.40
   6 -31   1    7.20    2.50
  -6 -31  -1   10.80    2.10
  -6 -31  -1   11.60    2.70
   6  31   1   10.70    2.70
  -6  31  -1   12.80    2.90
  -7 -31  -1    1.10    1.70
  -7 -31  -1    1.70    1.20
  -7 -31  -1    3.10    1.10
   7 -31   1    1.50    1.60
  -7  31  -1    3.70    2.20
  -8  31  -1   14.80    3.60
   8 -32  -1    6.20    2.40
  -8 -32   1    2.50    1.00
  -8  32   1    3.20    2.50
  -7 -32   1   12.60    1.80
  -7 -32   1   13.50    1.50
   7 -32  -1   18.20    4.00
   7  32  -1   12.20    3.60
  -7  32   1   10.50    3.00
  -6 -32   1   12.20    1.60
  -6 -32   1   12.70    1.50
   6 -32  -1   16.40    3.40
  -6 -32   1   17.40    3.30
   6 -32  -1   13.60    3.00
   6  32  -1   11.00    3.20
  -6  32   1   15.00    3.00
  -5 -32   1   46.30    2.40
  -5 -32   1   41.60    2.20
   5 -32  -1   38.30    4.20
  -5 -32   1   50.29    4.50
   5 -32  -1   50.19    4.50
  -5  32   1   46.30    4.30
  -5  32   1   46.40    4.40
   5  32  -1   53.39    4.90
  -4 -32   1    5.10    0.70
  -4 -32   1    7.30    2.00
  -4 -32   1    6.00    0.70
   4 -32  -1    3.10    1.50
   4 -32  -1    5.20    1.90
   4  32  -1    7.40    2.20
  -4  32   1    5.70    1.70
  -4  32   1    4.30    1.50
   3 -32  -1   44.10    3.70
  -3 -32   1   42.80    1.90
  -3 -32   1   42.00    2.00
   3 -32  -1   41.40    3.70
  -3 -32   1   42.90    3.70
  -3  32   1   39.00    3.40
   3  32  -1   44.60    4.00
  -3  32   1   43.00    3.70
  -2 -32   1   70.19    4.70
  -2 -32   1   68.89    3.10
   2 -32  -1   70.19    4.60
   2 -32  -1   82.49    5.00
  -2  32   1   78.09    4.80
  -2  32   1   76.49    4.50
   2  32  -1   86.19    5.20
   2  32  -1   77.09    3.10
   1 -32  -1    4.30    1.20
  -1 -32   1    3.40    0.80
   1 -32  -1    3.90    1.30
  -1 -32   1    5.90    1.60
   1  32  -1    5.30    0.90
  -1  32   1    3.00    1.00
  -1  32   1    5.50    1.40
   1  32  -1    4.30    1.40
   0 -32   1  174.38    6.90
   0 -32  -1  173.18    7.30
   0 -32  -1  165.78    7.20
   0  32  -1  162.08    7.70
   0  32   1  166.68    7.00
   0  32   1  159.58    7.30
   0  32  -1  175.08    6.80
   1 -32   1   78.89    4.50
  -1 -32  -1   80.79    4.20
   1 -32   1   79.79    4.90
  -1 -32  -1   81.39    4.50
   1  32   1   73.49    4.50
  -1  32  -1   72.99    4.70
  -1  32  -1   73.99    4.20
   1  32   1   78.49    3.90
   2 -32   1   39.00    3.30
  -2 -32  -1   35.00    2.40
  -2 -32  -1   43.30    3.30
   2 -32   1   41.60    3.60
   2  32   1   31.20    3.10
  -2  32  -1   41.90    3.40
   2  32   1   39.20    2.50
  -2  32  -1   39.20    3.40
  -3 -32  -1    0.40    0.60
   3 -32   1    0.70    1.10
  -3 -32  -1   -0.50    0.40
   3 -32   1   -0.20    0.90
  -3 -32  -1   -0.60    0.80
   3  32   1   -1.00    0.90
  -3  32  -1   -0.70    0.80
  -3  32  -1    1.20    1.10
  -4 -32  -1   15.00    2.60
   4 -32   1   13.30    2.60
   4 -32   1   11.40    2.50
  -4 -32  -1   12.10    1.70
  -4 -32  -1   14.90    2.00
  -4  32  -1    9.30    2.20
   4  32   1   14.40    2.80
  -4  32  -1   10.70    2.30
  -5 -32  -1   52.99    3.40
  -5 -32  -1   54.99    3.30
  -5 -32  -1   63.89    4.90
   5 -32   1   58.19    5.20
   5 -32   1   54.39    5.00
   5  32   1   60.19    5.30
  -5  32  -1   60.59    5.10
  -5  32  -1   57.69    5.00
   6 -32   1    0.70    1.10
  -6 -32  -1    1.70    1.00
  -6 -32  -1   -0.10    0.60
  -6 -32  -1    0.70    0.80
   6 -32   1    1.00    1.50
  -6  32  -1    1.70    1.80
   6  32   1   -0.50    1.40
  -7 -32  -1    2.70    1.90
  -7 -32  -1    3.80    1.10
   7 -32   1   10.90    3.20
  -7 -32  -1    5.40    1.60
  -7  32  -1    3.60    1.80
  -7 -33   1    8.00    1.40
   7 -33  -1    6.60    2.40
  -7 -33   1    9.40    1.60
  -7  33   1    8.30    2.50
   7  33  -1    7.90    3.20
   6 -33  -1    5.40    2.50
  -6 -33   1    1.70    0.80
  -6 -33   1    3.50    1.70
   6 -33  -1    3.70    1.80
  -6 -33   1    3.70    0.80
  -6  33   1    2.10    1.60
   6  33  -1    2.90    1.50
   5 -33  -1   50.89    4.60
  -5 -33   1   48.10    4.40
  -5 -33   1   43.80    2.20
  -5 -33   1   45.80    2.30
   5 -33  -1   52.69    4.90
   5  33  -1   48.50    4.80
  -5  33   1   49.00    4.40
  -5  33   1   43.30    4.30
   4 -33  -1    3.60    1.50
  -4 -33   1    4.30    0.60
   4 -33  -1    3.70    1.70
  -4 -33   1    3.80    0.70
  -4 -33   1    5.60    1.80
  -4  33   1    5.10    1.90
  -4  33   1    6.90    1.90
   4  33  -1    1.60    1.30
  -3 -33   1  129.79    7.00
  -3 -33   1  129.29    4.40
  -3 -33   1  128.09    5.10
   3 -33  -1  136.19    7.30
   3 -33  -1  135.69    7.10
   3  33  -1  124.89    7.20
  -3  33   1  139.09    7.20
  -3  33   1  123.99    6.70
   2 -33  -1   63.39    4.40
  -2 -33   1   62.09    4.40
  -2 -33   1   61.49    2.80
   2 -33  -1   59.69    4.20
  -2  33   1   64.69    4.10
  -2  33   1   64.39    4.30
   2  33  -1   65.89    4.60
   2  33  -1   62.19    2.70
   1 -33  -1    7.30    1.50
  -1 -33   1   11.40    1.30
   1 -33  -1    7.50    1.60
  -1 -33   1    6.90    1.60
  -1  33   1    6.80    1.40
  -1  33   1   10.10    1.70
   1  33  -1    9.60    1.90
   1  33  -1    8.40    1.10
   0 -33  -1   57.59    3.60
   0 -33  -1   57.79    3.70
   0 -33   1   48.20    3.60
   0 -33   1   54.89    4.00
   0  33   1   57.79    3.50
   0  33  -1   57.29    4.00
   0  33  -1   56.09    3.30
   0  33   1   61.39    3.80
   1 -33   1  280.17   10.70
   1 -33   1  277.07   11.30
  -1 -33  -1  273.27   10.60
  -1  33  -1  267.37   11.20
   1  33   1  261.27    9.80
   1  33   1  264.77   10.70
  -1  33  -1  288.87   10.60
   2 -33   1    8.40    2.00
  -2 -33  -1   10.10    1.50
  -2 -33  -1    9.80    1.80
   2 -33   1   12.20    2.10
   2  33   1    8.30    1.90
  -2  33  -1    6.20    1.60
   2  33   1    9.20    1.30
  -2  33  -1    5.80    1.60
   3 -33   1   23.80    3.30
   3 -33   1   20.90    3.30
  -3 -33  -1   17.30    1.70
  -3 -33  -1   21.60    2.50
  -3 -33  -1   18.90    1.70
  -3  33  -1   20.80    3.20
  -3  33  -1   22.50    3.30
   3  33   1   18.30    2.90
  -4 -33  -1    0.70    0.90
  -4 -33  -1    0.40    0.60
  -4 -33  -1    0.60    0.50
   4 -33   1   -0.20    1.00
   4 -33   1   -0.30    0.90
   4  33   1   -0.10    1.00
  -4  33  -1   -0.10    0.90
  -4  33  -1    0.30    1.00
  -5 -33  -1    0.50    1.10
  -5 -33  -1    0.40    0.70
   5 -33   1    0.40    1.20
  -5 -33  -1   -0.20    0.60
   5 -33   1    3.00    1.80
  -5  33  -1    1.90    1.40
  -5  33  -1    0.50    1.20
   5  33   1    1.30    1.60
   6 -33   1   36.50    5.40
  -6 -33  -1   41.00    3.20
  -6 -33  -1   47.00    3.10
  -6 -33  -1   36.80    4.00
   6 -33   1   41.20    5.30
  -6  33  -1   39.80    4.50
   6  33   1   36.70    5.30
  -7 -33  -1    1.50    1.00
  -7 -33  -1    1.40    2.00
  -7 -33  -1    0.00    1.10
  -7  33  -1    2.40    2.00
   7 -34  -1    9.40    4.40
  -7 -34   1    8.30    1.30
  -7 -34   1    5.70    1.60
  -7  34   1    3.90    1.90
   7  34  -1    7.70    2.90
  -6 -34   1    1.00    0.50
  -6 -34   1    0.20    0.40
  -6 -34   1   -0.90    1.20
   6 -34  -1    1.20    1.40
   6 -34  -1   -2.90    1.40
   6  34  -1   -1.90    1.40
  -6  34   1   -1.70    0.90
  -5 -34   1  164.48    5.80
   5 -34  -1  179.28    9.60
  -5 -34   1  159.88    5.60
  -5 -34   1  153.38    8.80
   5 -34  -1  171.78    9.50
  -5  34   1  170.48    9.20
  -5  34   1  168.68    9.20
   5  34  -1  173.28    9.70
   4 -34  -1   -0.20    1.10
  -4 -34   1    1.80    1.30
  -4 -34   1    1.30    0.40
   4 -34  -1    1.20    1.40
   4  34  -1    0.80    1.20
  -4  34   1    2.60    1.20
  -4  34   1    1.90    1.20
   3 -34  -1    4.00    1.60
  -3 -34   1    1.70    1.30
  -3 -34   1    3.50    0.60
   3 -34  -1    2.90    1.30
  -3  34   1    3.10    1.20
  -3  34   1    3.60    1.30
   3  34  -1    4.20    1.50
   2 -34  -1   14.30    2.40
  -2 -34   1   16.90    2.70
   2 -34  -1   20.50    3.30
  -2 -34   1   18.00    1.30
   2  34  -1   24.40    2.70
   2  34  -1   16.70    1.20
  -2  34   1   17.40    2.60
  -2  34   1   16.70    2.30
  -1 -34   1  364.06   12.30
  -1 -34   1  364.06   14.00
   1 -34  -1  355.86   13.70
   1 -34  -1  361.36   13.60
  -1  34   1  359.16   13.50
  -1  34   1  382.06   13.60
   1  34  -1  378.16   12.30
   1  34  -1  374.96   14.20
   0 -34  -1    0.90    0.70
   0 -34  -1    1.70    0.90
   0 -34   1    1.00    0.80
   0 -34   1    1.00    0.80
   0  34   1    1.20    0.70
   0  34   1    0.80    0.80
   0  34  -1    1.80    1.10
   0  34  -1    1.60    0.70
   1 -34   1  287.97   11.30
  -1 -34  -1  295.67   10.90
   1 -34   1  284.47   11.90
  -1 -34  -1  298.97   11.40
   1  34   1  288.67   10.50
  -1  34  -1  291.67   11.20
   1  34   1  296.47   11.50
  -1  34  -1  313.67   12.10
   2 -34   1  122.49    6.40
  -2 -34  -1  124.69    7.20
  -2 -34  -1  106.99    5.10
   2 -34   1  117.99    6.70
  -2  34  -1  123.89    6.40
   2  34   1  116.79    5.10
  -2  34  -1  117.99    6.40
   2  34   1  123.59    6.50
  -3 -34  -1   20.30    1.80
   3 -34   1   23.00    3.50
  -3 -34  -1   17.10    1.70
  -3 -34  -1   17.20    2.70
   3 -34   1   20.40    3.30
  -3  34  -1   19.40    2.90
  -3  34  -1   19.80    3.00
   3  34   1   21.60    3.20
  -4 -34  -1   45.00    4.00
   4 -34   1   38.70    4.10
  -4 -34  -1   41.20    2.70
  -4 -34  -1   41.00    2.90
   4 -34   1   45.60    4.90
   4  34   1   40.90    4.00
  -4  34  -1   46.90    4.20
  -4  34  -1   42.70    4.10
   5 -34   1   33.80    5.50
   5 -34   1   23.80    3.80
  -5 -34  -1   39.40    3.80
  -5 -34  -1   30.20    2.40
  -5 -34  -1   35.40    2.70
  -5  34  -1   39.10    4.30
  -5  34  -1   32.60    3.80
   5  34   1   24.60    4.60
  -6 -34  -1   -1.60    1.00
  -6 -34  -1    1.30    0.90
   6 -34   1   -0.10    1.50
  -6 -34  -1    0.30    0.70
  -6  34  -1    2.20    1.70
   6  34   1    3.40    1.90
  -7 -34  -1   76.19    4.40
  -7 -34  -1   66.59    6.70
   7 -34   1   71.99    6.60
  -7 -34  -1   79.09    4.90
  -7  34  -1   85.09    6.90
  -7 -35   1   17.90    1.50
   7 -35  -1   19.50    4.20
  -7 -35   1   19.20    1.80
  -7  35   1   21.70    4.00
   7  35  -1   18.00    4.20
  -6 -35   1   63.99    5.30
  -6 -35   1   50.09    2.50
   6 -35  -1   50.49    5.20
   6 -35  -1   59.59    5.40
  -6 -35   1   48.20    2.60
   6  35  -1   46.30    5.20
  -6  35   1   51.49    4.80
  -5 -35   1   56.09    9.10
   5 -35  -1   51.89    4.80
   5 -35  -1   49.99    4.60
  -5 -35   1   48.10    2.10
  -5 -35   1   51.69    2.20
   5  35  -1   53.09    5.10
  -5  35   1   53.39    4.90
   4 -35  -1    6.40    1.90
  -4 -35   1    6.10    1.80
   4 -35  -1    5.60    1.90
   4  35  -1    4.80    1.80
  -4  35   1    5.70    1.60
  -4  35   1    3.20    1.60
  -3 -35   1   25.60    3.10
   3 -35  -1   32.50    3.30
  -3 -35   1   33.90    1.50
   3 -35  -1   37.90    3.60
  -3  35   1   38.20    3.60
  -3  35   1   36.40    3.30
   3  35  -1   29.80    3.50
  -2 -35   1   40.90    2.20
   2 -35  -1   45.60    3.70
  -2 -35   1   38.60    3.50
   2 -35  -1   44.50    3.70
   2  35  -1   41.80    3.80
  -2  35   1   42.20    3.40
  -2  35   1   37.90    3.30
   2  35  -1   42.60    2.10
  -1 -35   1   19.60    1.80
   1 -35  -1   23.00    2.50
  -1 -35   1   23.00    2.70
   1 -35  -1   20.00    2.30
   1  35  -1   20.70    1.70
  -1  35   1   24.30    2.50
   1  35  -1   21.20    3.00
   0 -35  -1   28.00    2.50
   0 -35  -1   28.30    2.60
   0 -35   1   25.60    2.20
   0 -35   1   25.70    2.80
   0  35   1   23.10    2.20
   0  35  -1   20.20    2.00
   0  35   1   29.40    2.70
   0  35  -1   24.30    2.70
   1 -35   1    1.90    1.00
   1 -35   1    3.90    1.50
  -1 -35  -1    2.70    0.90
  -1 -35  -1    3.70    1.00
  -1  35  -1    3.60    1.30
  -1  35  -1    4.40    1.10
   1  35   1    1.50    0.80
   1  35   1    3.00    0.90
   2 -35   1    9.70    2.00
  -2 -35  -1   12.40    1.70
  -2 -35  -1   10.80    2.00
   2 -35   1    9.90    2.20
  -2  35  -1   13.50    2.50
   2  35   1    8.40    1.30
  -2  35  -1   11.80    2.20
   2  35   1   10.90    2.10
   3 -35   1   15.20    2.70
   3 -35   1   11.90    2.60
  -3 -35  -1   10.60    1.50
  -3 -35  -1   13.50    2.30
  -3 -35  -1   14.00    1.50
   3  35   1   14.40    2.60
  -3  35  -1   10.80    2.20
  -3  35  -1    9.20    2.20
  -4 -35  -1    6.60    1.70
   4 -35   1    6.60    2.40
  -4 -35  -1    8.30    1.50
   4 -35   1    8.00    2.00
  -4 -35  -1    6.20    1.20
  -4  35  -1    8.40    2.30
  -4  35  -1    4.80    1.80
   4  35   1    5.70    1.90
  -5 -35  -1   21.50    1.90
   5 -35   1   23.60    3.90
   5 -35   1   19.70    3.60
  -5 -35  -1   16.60    1.90
  -5 -35  -1   24.70    2.80
   5  35   1   19.30    3.50
  -5  35  -1   14.90    3.00
  -5  35  -1   20.90    3.60
  -6 -35  -1   32.80    4.50
  -6 -35  -1   29.80    2.60
  -6 -35  -1   27.40    2.40
   6 -35   1   21.30    4.00
  -6  35  -1   28.40    4.60
   6  35   1   35.90    5.20
   7 -35   1    7.70    2.50
  -7 -35  -1    6.60    1.50
  -7 -35  -1    8.80    1.60
  -7  35  -1   11.50    3.40
   7 -36  -1   18.40    3.60
  -7 -36   1   15.20    1.50
  -7 -36   1   12.90    1.30
  -7  36   1   18.80    3.80
   7  36  -1   14.30    3.60
   6 -36  -1   24.80    4.20
  -6 -36   1   25.40    1.50
   6 -36  -1   26.40    4.20
  -6 -36   1   24.10    1.60
   6  36  -1   23.30    4.20
  -6  36   1   19.80    3.50
   5 -36  -1    0.40    1.40
   5 -36  -1    3.00    1.30
  -5 -36   1    2.30    1.30
  -5  36   1    2.40    1.60
  -5  36   1    2.60    1.60
   5  36  -1    3.30    1.70
   4 -36  -1   55.49    4.70
   4 -36  -1   52.69    4.80
  -4 -36   1   53.99    4.50
  -4  36   1   58.69    4.80
  -4  36   1   56.49    4.50
   4  36  -1   55.79    5.00
   3 -36  -1    2.20    1.40
  -3 -36   1    1.50    0.40
   3 -36  -1    0.90    1.00
  -3 -36   1   -0.20    0.80
  -3  36   1    2.00    1.20
  -3  36   1    2.10    1.10
   3  36  -1    0.70    1.10
   2 -36  -1    1.90    0.80
  -2 -36   1    2.10    1.20
  -2 -36   1    1.10    0.50
   2 -36  -1   -0.10    0.90
   2  36  -1    1.20    0.50
  -2  36   1    1.50    1.10
   2  36  -1    1.20    1.10
  -2  36   1    1.60    0.90
   1 -36  -1    6.30    1.50
   1 -36  -1    8.30    1.80
  -1 -36   1    4.90    1.10
  -1 -36   1    6.80    1.80
  -1  36   1    6.10    1.50
   1  36  -1    7.60    1.20
   1  36  -1    7.90    1.90
  -1  36   1    6.10    1.60
   0 -36  -1   23.10    2.30
   0 -36  -1   21.80    2.30
   0 -36   1   17.10    1.90
   0 -36   1   20.30    2.90
   0  36  -1   16.50    2.60
   0  36   1   19.20    2.60
   0  36  -1   18.90    1.90
   0  36   1   18.90    2.00
   1 -36   1   53.49    3.70
   1 -36   1   56.99    4.30
  -1 -36  -1   52.49    3.70
  -1 -36  -1   46.30    3.20
  -1  36  -1   55.69    4.10
   1  36   1   52.89    3.80
   1  36   1   53.09    3.20
  -1  36  -1   50.49    3.50
   2 -36   1    9.90    2.30
  -2 -36  -1    7.70    1.70
  -2 -36  -1    7.50    1.30
   2 -36   1    5.80    1.70
  -2  36  -1   13.20    2.50
  -2  36  -1    5.30    1.60
   2  36   1    8.20    2.00
   2  36   1    8.20    1.30
  -3 -36  -1  184.78    8.50
   3 -36   1  182.28    8.90
  -3 -36  -1  167.68    6.90
  -3 -36  -1  176.18    6.90
   3 -36   1  179.68    9.10
  -3  36  -1  173.08    8.80
  -3  36  -1  167.08    8.60
   3  36   1  176.88    8.90
   4 -36   1   87.09    6.30
  -4 -36  -1   83.29    5.60
  -4 -36  -1   80.79    4.10
  -4 -36  -1   79.99    4.40
   4 -36   1   87.89    6.20
   4  36   1   72.39    5.60
  -4  36  -1   89.99    6.00
   5 -36   1    2.00    1.50
  -5 -36  -1    3.10    1.40
  -5 -36  -1    2.90    1.00
  -5 -36  -1    1.60    0.70
   5 -36   1    7.20    2.00
  -5  36  -1    3.10    1.70
   5  36   1    4.50    1.90
  -5  36  -1    6.40    1.90
  -6 -36  -1   11.00    1.80
   6 -36   1    6.50    2.60
  -6 -36  -1   14.80    3.20
  -6 -36  -1    7.00    1.40
   6  36   1   -0.20    1.80
  -6  36  -1    8.90    2.70
  -7 -36  -1   12.10    2.10
   7 -36   1   14.50    3.40
  -7 -36  -1   13.30    2.00
  -7  36  -1   11.90    3.40
   7 -37  -1   18.20    3.60
  -7 -37   1   13.00    1.30
  -7 -37   1   13.10    1.30
  -7  37   1   16.20    3.60
   7  37  -1   12.40    3.60
   6 -37  -1   11.10    3.00
  -6 -37   1    7.80    0.80
  -6 -37   1    8.10    0.70
   6 -37  -1    9.20    2.60
   6  37  -1    4.80    2.40
  -6  37   1    3.10    1.70
   5 -37  -1   29.90    4.30
   5 -37  -1   27.40    4.10
  -5 -37   1   28.50    4.10
   5  37  -1   31.30    4.60
  -5  37   1   27.70    3.90
  -5  37   1   31.10    4.40
  -4 -37   1   13.40    2.60
   4 -37  -1   16.00    3.00
   4 -37  -1   11.20    2.40
  -4  37   1    9.30    2.40
  -4  37   1   12.30    2.50
   4  37  -1   13.70    3.20
  -3 -37   1    3.00    1.30
   3 -37  -1    1.80    1.30
  -3 -37   1    1.70    0.40
   3 -37  -1    3.30    1.50
   3  37  -1   -1.00    0.90
  -3  37   1    1.10    1.00
  -3  37   1    4.40    1.50
   2 -37  -1  119.79    6.60
  -2 -37   1  125.89    6.90
  -2 -37   1  124.09    4.80
   2 -37  -1  118.69    6.70
   2  37  -1  121.59    4.60
   2  37  -1  115.69    6.80
  -2  37   1  125.39    6.60
  -1 -37   1    6.50    1.70
  -1 -37   1    4.30    1.00
   1 -37  -1    4.90    1.50
   1  37  -1    5.80    1.90
  -1  37   1    2.60    1.10
  -1  37   1    4.20    1.10
   1  37  -1    4.40    0.90
   0 -37   1   65.89    4.60
   0 -37   1   64.79    3.90
   0 -37  -1   68.39    4.30
   0 -37  -1   70.39    4.30
   0  37   1   65.99    4.00
   0  37  -1   69.29    3.90
   0  37  -1   74.59    4.90
   0  37   1   62.99    4.20
   1 -37   1   88.49    5.50
  -1 -37  -1   81.89    4.50
   1 -37   1   82.29    4.90
   1  37   1   80.29    4.30
  -1  37  -1   84.59    5.30
  -1  37  -1   90.99    4.90
   1  37   1   90.59    5.20
   2 -37   1   91.29    5.90
   2 -37   1   93.09    5.60
  -2 -37  -1   89.89    5.30
  -2  37  -1   84.59    5.30
  -2  37  -1   97.49    6.00
   2  37   1   95.09    5.70
   2  37   1   89.69    4.30
   3 -37   1    9.70    2.10
  -3 -37  -1    8.70    1.40
  -3 -37  -1    4.50    1.00
  -3 -37  -1    7.00    1.70
   3 -37   1    7.90    2.20
  -3  37  -1   12.10    2.30
  -3  37  -1   11.60    2.40
   3  37   1    9.70    2.10
  -4 -37  -1    5.70    1.60
   4 -37   1    4.30    1.70
  -4 -37  -1    5.20    1.20
   4 -37   1   10.00    2.40
  -4 -37  -1    7.10    1.30
  -4  37  -1    9.00    2.20
   4  37   1    7.50    2.30
  -4  37  -1    8.90    2.30
  -5 -37  -1   32.90    2.50
  -5 -37  -1   22.20    3.50
   5 -37   1   34.00    4.00
   5 -37   1   31.40    4.50
  -5 -37  -1   34.00    2.40
  -5  37  -1   35.40    3.90
  -5  37  -1   32.20    4.60
   5  37   1   25.20    4.10
   6 -37   1   57.89    5.70
  -6 -37  -1   63.19    3.60
  -6 -37  -1   55.19    3.70
  -6 -37  -1   64.99    5.30
  -6  37  -1   57.19    5.50
   6  37   1   54.09    5.60
  -7 -37  -1    2.40    1.10
  -7 -37  -1    3.90    1.40
   7 -37   1    8.40    2.80
   7 -38  -1   17.70    3.80
  -7 -38   1   24.30    1.40
  -7 -38   1   22.90    1.40
   7  38  -1   25.10    4.80
  -7  38   1   27.90    4.70
   6 -38  -1   34.40    4.90
   6 -38  -1   25.40    4.10
   6  38  -1   26.80    5.00
  -6  38   1   27.30    4.20
  -5 -38   1    2.90    1.50
   5 -38  -1    8.40    2.10
   5 -38  -1    3.00    1.80
   5  38  -1    5.70    2.00
  -5  38   1    3.80    1.80
  -5  38   1    2.90    1.80
  -4 -38   1    3.90    1.30
   4 -38  -1    4.70    1.70
   4 -38  -1    2.70    1.50
   4  38  -1    0.30    1.60
  -4  38   1    4.80    1.80
  -4  38   1    0.80    1.10
  -3 -38   1   51.09    4.30
  -3 -38   1   50.79    2.00
   3 -38  -1   52.89    4.50
   3 -38  -1   56.69    4.50
   3  38  -1   55.69    4.70
  -3  38   1   49.99    4.30
  -3  38   1   58.29    4.40
  -2 -38   1   12.40    1.20
   2 -38  -1   15.50    2.50
   2 -38  -1   11.40    2.30
   2  38  -1   14.60    2.60
  -2  38   1   14.20    2.30
  -2  38   1   15.80    2.60
   2  38  -1   15.10    1.20
   1 -38  -1  168.98    8.00
   1 -38  -1  174.88    8.10
  -1 -38   1  167.88    6.80
  -1 -38   1  180.58    8.50
   1  38  -1  164.08    6.60
  -1  38   1  173.08    8.00
  -1  38   1  184.88    8.00
   1  38  -1  166.48    8.40
   0 -38  -1   38.00    3.00
   0 -38   1   36.00    3.40
   0 -38   1   35.60    2.80
   0  38  -1   32.60    2.60
   0  38  -1   32.10    3.20
   0  38   1   32.10    2.70
   0  38   1   37.30    3.10
   1 -38   1    0.30    0.80
  -1 -38  -1   -0.10    0.70
   1 -38   1    2.50    1.20
  -1 -38  -1    2.40    1.20
  -1  38  -1    0.30    0.90
   1  38   1    3.10    1.20
   1  38   1    1.40    0.80
  -1  38  -1    4.40    1.20
  -2 -38  -1   77.69    4.30
   2 -38   1   63.59    4.90
  -2 -38  -1   72.29    4.70
   2 -38   1   67.69    4.70
   2  38   1   72.49    4.90
  -2  38  -1   63.29    4.80
   2  38   1   57.79    3.40
  -2  38  -1   70.29    4.70
   3 -38   1  167.08    8.80
  -3 -38  -1  182.88    8.70
   3 -38   1  168.48    9.10
  -3 -38  -1  182.88    7.10
  -3 -38  -1  179.98    6.90
  -3  38  -1  170.28    8.80
   3  38   1  170.58    8.90
  -3  38  -1  179.98    9.00
   4 -38   1  297.87   13.40
  -4 -38  -1  276.97   10.70
  -4 -38  -1  294.07   10.60
  -4 -38  -1  302.67   12.90
   4 -38   1  296.37   13.70
   4  38   1  313.57   13.60
  -4  38  -1  310.47   13.40
  -4  38  -1  294.47   13.30
   5 -38   1   24.00    4.00
  -5 -38  -1   19.70    5.10
  -5 -38  -1   23.00    2.00
  -5 -38  -1   18.40    2.20
   5 -38   1   27.00    4.50
  -5  38  -1   25.50    4.20
   5  38   1   24.60    4.20
  -5  38  -1   27.10    4.20
  -6 -38  -1   12.90    1.70
   6 -38   1   14.90    3.40
  -6 -38  -1   14.60    2.00
  -6 -38  -1   10.60    3.00
   6  38   1   14.90    3.60
  -6  38  -1   20.40    4.00
  -7 -38  -1   27.20    2.40
   7 -38   1   29.00    4.80
  -7 -38  -1   25.60    3.20
  -7  38  -1   26.00    4.50
   7 -39  -1    3.40    2.50
  -7  39   1    1.10    1.60
   6 -39  -1   92.89    7.20
   6 -39  -1   79.29    6.80
  -6  39   1   86.29    6.50
   6  39  -1   88.89    7.50
   5 -39  -1  141.09    8.70
   5 -39  -1  139.89    9.90
  -5 -39   1  148.29    8.70
   5  39  -1  151.78    9.30
  -5  39   1  145.69    8.40
  -5  39   1  152.08    9.10
   4 -39  -1    2.40    1.50
  -4 -39   1    0.90    1.20
   4 -39  -1    2.10    1.40
  -4  39   1    1.80    1.30
   4  39  -1    3.00    1.50
   3 -39  -1    2.30    1.10
  -3 -39   1   -0.90    0.90
   3 -39  -1   -0.50    0.90
  -3  39   1    0.10    1.00
   3  39  -1    1.90    1.40
  -3  39   1    1.60    1.00
   2 -39  -1   12.70    2.50
   2 -39  -1   10.10    2.00
  -2 -39   1   10.00    2.30
  -2 -39   1    9.30    1.20
  -2  39   1    6.70    1.80
   2  39  -1    8.80    1.00
   2  39  -1   10.40    2.40
  -2  39   1    9.70    2.00
   1 -39  -1   50.59    3.80
  -1 -39   1   46.80    2.90
  -1 -39   1   43.30    3.90
   1 -39  -1   46.70    3.70
   1  39  -1   47.70    4.00
  -1  39   1   46.80    3.60
   1  39  -1   48.80    2.80
  -1  39   1   49.30    3.70
   0 -39  -1   66.79    4.20
   0 -39   1   70.19    4.80
   0 -39  -1   59.89    4.20
   0 -39   1   64.69    3.90
   0  39   1   66.39    4.40
   0  39  -1   61.39    4.60
   0  39   1   65.59    4.00
   0  39  -1   59.29    3.70
   1 -39   1    4.50    1.70
   1 -39   1    6.00    1.60
  -1 -39  -1    4.30    1.20
  -1 -39  -1    4.30    1.30
   1  39   1    6.10    1.20
   1  39   1    6.00    1.50
  -1  39  -1    7.90    2.00
  -1  39  -1    5.60    1.80
   2 -39   1   54.79    4.10
   2 -39   1   56.19    4.50
  -2 -39  -1   56.59    3.30
  -2 -39  -1   46.50    3.90
  -2  39  -1   52.19    4.50
   2  39   1   54.79    4.20
   2  39   1   46.30    3.00
  -2  39  -1   49.20    4.00
   3 -39   1   11.00    2.40
  -3 -39  -1   10.30    1.50
  -3 -39  -1   12.00    2.30
  -3 -39  -1   10.50    1.50
   3 -39   1   14.00    2.70
   3  39   1   10.40    2.30
  -3  39  -1   12.90    2.40
  -3  39  -1    9.80    2.20
  -4 -39  -1   20.40    3.10
  -4 -39  -1   19.50    1.90
   4 -39   1   12.90    2.90
   4 -39   1   19.90    3.60
  -4 -39  -1   15.30    1.70
  -4  39  -1   18.90    3.40
  -4  39  -1   21.10    4.30
   4  39   1   18.70    3.30
   5 -39   1   14.90    3.40
  -5 -39  -1   14.00    1.90
  -5 -39  -1   14.70    1.50
  -5 -39  -1   13.70    2.90
   5 -39   1   16.40    3.40
  -5  39  -1   13.50    3.20
  -5  39  -1   13.50    3.10
   5  39   1   13.90    2.90
  -6 -39  -1   71.99    3.90
  -6 -39  -1   66.99    4.00
   6 -39   1   66.89    6.10
   6  39   1   73.79    6.70
  -6  39  -1   68.99    6.30
  -7 -39  -1    1.40    0.80
   7 -39   1    4.40    1.90
  -7  39  -1   -2.00    1.60
   7 -40  -1    0.60    2.00
  -7  40   1    0.60    2.00
   7  40  -1    3.30    2.10
   6 -40  -1    6.50    2.50
   6  40  -1    2.50    2.00
  -6  40   1    5.00    2.30
   5 -40  -1    2.20    1.80
  -5 -40   1   -1.00    1.20
   5 -40  -1   -0.80    1.30
  -5  40   1    2.40    1.20
   5  40  -1    2.90    1.80
  -4 -40   1    2.00    1.30
   4 -40  -1    3.20    1.60
   4 -40  -1    7.10    1.80
   4  40  -1    1.60    1.60
  -4  40   1    3.20    1.40
  -4  40   1    4.00    1.40
   3 -40  -1   69.59    5.30
  -3 -40   1   75.49    5.30
   3 -40  -1   65.59    5.10
  -3  40   1   64.99    5.00
   3  40  -1   72.39    5.60
  -3  40   1   64.19    4.80
   2 -40  -1    6.40    1.80
  -2 -40   1    8.70    1.10
   2 -40  -1    8.80    2.00
  -2 -40   1    9.50    2.20
   2  40  -1    7.20    1.00
   2  40  -1    7.00    2.10
  -2  40   1    5.20    1.60
  -2  40   1    6.70    1.80
   1 -40  -1   17.80    2.60
   1 -40  -1   22.10    3.00
  -1 -40   1   23.30    3.20
  -1 -40   1   20.90    1.90
  -1  40   1   24.30    3.10
   1  40  -1   26.20    1.90
  -1  40   1   24.60    2.60
   1  40  -1   24.20    3.40
   0 -40  -1   10.10    1.90
   0 -40   1   14.40    2.50
   0 -40   1   11.10    1.90
   0 -40  -1   11.80    2.10
   0  40  -1   11.60    2.30
   0  40   1   14.70    2.20
   0  40  -1   10.60    1.80
   0  40   1   12.20    2.20
  -1 -40  -1   26.40    2.50
   1 -40   1   30.40    2.90
   1 -40   1   29.60    3.20
  -1 -40  -1   31.30    3.00
  -1  40  -1   30.20    2.80
   1  40   1   27.90    2.90
   1  40   1   24.70    2.20
  -1  40  -1   28.60    3.20
   2 -40   1   86.19    5.50
  -2 -40  -1   90.49    4.60
   2 -40   1   88.89    6.00
  -2  40  -1   95.29    6.10
  -2  40  -1   92.39    5.60
   2  40   1   82.69    4.30
   2  40   1   91.79    5.80
  -3 -40  -1   39.70    3.20
  -3 -40  -1   40.90    3.70
   3 -40   1   38.90    3.90
  -3 -40  -1   39.60    2.60
   3 -40   1   32.00    3.50
  -3  40  -1   40.50    4.00
   3  40   1   43.10    4.00
  -3  40  -1   29.70    3.90
   4 -40   1    5.70    2.80
  -4 -40  -1   10.70    2.20
  -4 -40  -1   13.70    1.70
  -4 -40  -1    8.80    1.50
   4 -40   1   13.60    2.70
  -4  40  -1   11.30    2.70
   4  40   1   10.30    2.50
  -4  40  -1   15.90    3.00
  -5 -40  -1   10.10    1.60
  -5 -40  -1   10.10    2.60
  -5 -40  -1    9.80    2.00
   5 -40   1    8.50    2.50
   5 -40   1    9.40    2.90
   5  40   1   15.60    3.50
  -5  40  -1    8.90    2.50
  -6 -40  -1    8.50    1.40
   6 -40   1   11.00    3.00
  -6 -40  -1    8.20    1.50
   6  40   1    8.50    2.80
  -6  40  -1    7.40    2.30
   6 -41  -1    4.20    1.90
   6  41  -1    0.20    1.30
  -6  41   1    1.30    1.50
  -5 -41   1   35.50    4.80
   5 -41  -1   28.30    4.30
   5 -41  -1   39.30    5.20
  -5  41   1   37.10    4.20
   5  41  -1   32.60    4.80
   4 -41  -1  183.98   10.10
  -4 -41   1  178.58    9.90
   4 -41  -1  174.08    9.60
   4  41  -1  179.48   10.00
  -4  41   1  183.18    9.80
  -4  41   1  190.58    9.60
  -3 -41   1   -0.80    0.80
   3 -41  -1   -0.40    1.30
   3 -41  -1    0.10    1.00
  -3  41   1   -0.20    0.80
   3  41  -1    0.80    1.40
  -3  41   1   -0.30    0.90
   2 -41  -1    8.10    1.90
   2 -41  -1    7.10    2.00
  -2 -41   1    8.30    1.10
  -2 -41   1    7.90    2.00
   2  41  -1    4.70    1.60
  -2  41   1    7.20    1.80
   2  41  -1    5.60    0.90
  -2  41   1    6.90    1.90
   1 -41  -1   43.30    3.60
  -1 -41   1   40.60    3.70
  -1 -41   1   40.90    2.80
   1 -41  -1   45.10    3.80
  -1  41   1   43.00    3.50
  -1  41   1   43.30    3.60
   1  41  -1   40.90    3.90
   1  41  -1   42.00    2.70
   0 -41   1    1.60    1.00
   0 -41   1    1.30    0.70
   0 -41  -1    0.40    0.90
   0 -41  -1    0.10    0.60
   0  41   1    1.00    1.10
   0  41  -1    3.20    0.90
   0  41  -1   -0.20    0.90
  -1 -41  -1  234.58    9.10
   1 -41   1  230.28    9.70
  -1 -41  -1  224.38    9.70
   1 -41   1  223.68   10.40
   1  41   1  214.98    8.60
  -1  41  -1  209.28   10.10
  -1  41  -1  216.98    9.40
   1  41   1  203.98    9.60
   2 -41   1   45.40    3.90
  -2 -41  -1   37.50    2.80
   2 -41   1   49.99    4.20
  -2 -41  -1   48.80    3.90
  -2  41  -1   38.80    3.80
   2  41   1   46.00    4.00
  -2  41  -1   43.90    3.80
   2  41   1   42.00    2.80
   3 -41   1  212.08   10.60
  -3 -41  -1  218.98    8.40
  -3 -41  -1  246.68   10.70
   3 -41   1  220.28   11.20
   3  41   1  232.88   10.90
  -3  41  -1  234.98   12.00
  -3  41  -1  217.48   10.50
  -4 -41  -1   17.50    1.70
   4 -41   1   20.50    3.80
   4 -41   1   18.90    3.20
  -4 -41  -1   15.90    2.90
  -4 -41  -1   15.90    1.70
   4  41   1   13.60    3.60
  -4  41  -1   15.40    2.90
  -4  41  -1   17.90    3.10
  -5 -41  -1    2.60    1.60
   5 -41   1    6.80    2.40
   5 -41   1   10.90    2.90
  -5 -41  -1    6.80    1.30
   5  41   1    5.10    2.20
  -5  41  -1    6.00    2.40
  -6 -41  -1   20.30    1.90
   6 -41   1   17.80    3.90
  -6 -41  -1   20.30    2.00
  -6  41  -1   18.00    3.80
   6  41   1   17.90    4.10
   6 -42  -1   34.00    7.70
   6  42  -1   16.70    3.70
  -6  42   1   19.50    4.00
  -5 -42   1   23.50    3.70
   5 -42  -1   25.50    4.40
   5 -42  -1   24.50    4.20
  -5  42   1   28.70    4.10
   5  42  -1   25.90    4.30
  -4 -42   1  306.17   14.60
   4 -42  -1  298.07   13.70
   4 -42  -1  290.37   13.40
  -4  42   1  264.27   13.80
   4  42  -1  301.27   13.90
  -4  42   1  287.87   13.20
   3 -42  -1    0.90    1.30
   3 -42  -1    0.60    1.00
  -3 -42   1    1.80    1.10
  -3  42   1   -0.20    0.90
  -3  42   1    0.80    1.00
   3  42  -1    1.30    1.80
  -2 -42   1  114.19    4.80
   2 -42  -1  133.59    7.20
   2 -42  -1  120.99    7.10
  -2 -42   1  127.29    7.10
  -2  42   1  123.09    6.80
   2  42  -1   89.99    6.50
   2  42  -1  123.19    4.70
  -2  42   1  124.49    6.80
   1 -42  -1   36.80    3.50
  -1 -42   1   43.60    3.00
  -1 -42   1   43.30    4.00
   1 -42  -1   36.10    3.50
  -1  42   1   40.00    3.50
   1  42  -1   41.40    4.00
  -1  42   1   37.60    3.40
   1  42  -1   42.10    2.60
   0 -42  -1   36.40    3.10
   0 -42   1   34.10    2.70
   0 -42   1   34.20    3.60
   0 -42  -1   31.10    3.10
   0  42   1   32.60    3.20
   0  42   1   36.10    3.00
   0  42  -1   33.60    3.50
   0  42  -1   35.00    2.80
   1 -42   1   82.79    5.00
  -1 -42  -1   78.49    5.10
   1 -42   1   78.19    5.50
  -1 -42  -1   77.39    4.60
   1  42   1   75.59    4.20
   1  42   1   81.59    5.20
  -1  42  -1   83.09    4.90
  -1  42  -1   78.79    5.40
  -2 -42  -1   90.79    4.70
   2 -42   1   98.29    6.00
   2 -42   1   93.39    6.20
  -2 -42  -1   95.49    5.70
   2  42   1   93.09    4.60
  -2  42  -1   86.29    5.90
  -2  42  -1   97.89    6.00
   2  42   1   94.39    6.00
   3 -42   1    5.80    1.90
   3 -42   1    8.10    2.40
  -3 -42  -1    3.70    1.40
  -3 -42  -1    4.40    1.10
   3  42   1    2.30    1.30
  -3  42  -1    5.80    1.90
  -3  42  -1    3.80    1.70
  -4 -42  -1   32.60    2.30
  -4 -42  -1   33.00    3.40
   4 -42   1   36.20    5.00
  -4 -42  -1   26.20    2.10
   4 -42   1   33.80    4.60
   4  42   1   29.50    4.80
  -4  42  -1   29.70    4.20
  -4  42  -1   33.90    3.70
  -5 -42  -1    3.20    1.60
  -5 -42  -1    1.20    0.70
   5 -42   1    0.00    1.40
  -5  42  -1    1.60    1.20
   5  42   1   -0.20    1.30
  -6 -42  -1    0.80    0.70
  -6 -42  -1    0.30    0.70
  -6  42  -1    1.40    1.70
   6 -43  -1   22.40    4.30
   6  43  -1   22.70    4.40
  -6  43   1   21.90    3.90
   5 -43  -1   -1.60    1.40
   5 -43  -1    3.90    1.90
  -5 -43   1    0.00    1.00
   5  43  -1    6.10    2.30
  -5  43   1   -1.40    0.90
   4 -43  -1   14.00    3.10
   4 -43  -1   16.90    2.90
  -4 -43   1   17.00    3.20
  -4  43   1    9.30    2.20
  -4  43   1   15.00    3.00
   4  43  -1    9.90    2.40
   3 -43  -1   56.19    4.90
   3 -43  -1   53.29    4.70
  -3 -43   1   51.09    4.40
   3  43  -1   57.59    5.10
  -3  43   1   50.89    4.40
  -3  43   1   54.99    4.60
   2 -43  -1   10.20    2.20
  -2 -43   1    8.30    1.20
  -2 -43   1    8.80    2.10
   2 -43  -1    8.60    2.00
   2  43  -1    9.30    1.20
   2  43  -1    9.90    2.40
  -2  43   1    9.30    2.00
  -2  43   1    7.50    1.90
   1 -43  -1   22.90    3.30
   1 -43  -1   24.70    2.70
  -1 -43   1   21.60    3.20
   1  43  -1   20.40    1.90
  -1  43   1   21.30    3.00
  -1  43   1   18.90    2.70
   1  43  -1   19.90    3.00
   0 -43  -1   27.80    3.10
   0 -43   1   29.70    2.70
   0 -43  -1   29.00    2.90
   0 -43   1   37.40    3.50
   0  43  -1   30.40    3.30
   0  43   1   28.10    2.70
   0  43  -1   29.20    2.60
   0  43   1   28.70    3.10
   1 -43   1   16.40    2.90
  -1 -43  -1   13.40    2.40
   1 -43   1    9.70    2.10
  -1 -43  -1    9.60    1.80
   1  43   1   14.60    2.50
  -1  43  -1    9.50    2.10
   1  43   1    9.20    1.60
  -1  43  -1   10.60    2.20
   2 -43   1   54.59    4.40
   2 -43   1   62.19    5.00
  -2 -43  -1   51.89    3.40
  -2 -43  -1   54.29    4.30
  -2  43  -1   58.79    4.70
   2  43   1   56.49    3.40
   2  43   1   57.19    4.60
  -2  43  -1   50.69    4.20
   3 -43   1   42.30    4.00
  -3 -43  -1   32.90    2.40
   3 -43   1   35.20    5.20
  -3 -43  -1   33.00    3.50
   3  43   1   39.80    4.00
  -3  43  -1   30.00    4.10
  -3  43  -1   36.70    3.80
  -4 -43  -1    6.30    1.70
   4 -43   1    2.60    1.60
   4 -43   1    1.00    1.50
  -4 -43  -1    1.90    0.70
  -4 -43  -1    1.00    0.70
  -4  43  -1    2.70    1.30
   4  43   1    2.70    1.40
  -5 -43  -1   36.10    2.50
  -5 -43  -1   43.40    4.30
   5 -43   1   44.40    4.60
  -5 -43  -1   36.60    2.50
  -5  43  -1   39.10    5.20
   5  43   1   39.80    5.40
  -6 -43  -1   23.80    2.10
   6 -43   1   17.20    3.80
  -6  43  -1   19.10    4.00
   6  43   1   17.20    3.90
   6 -44  -1    9.00    2.90
  -6  44   1    8.80    2.80
   6  44  -1   15.20    3.70
   5 -44  -1    7.80    2.70
   5 -44  -1    7.40    2.20
  -5  44   1    4.00    1.90
   5  44  -1    6.50    2.30
  -4 -44   1  128.39    8.10
   4 -44  -1  126.79    7.80
   4 -44  -1  107.39    7.60
  -4  44   1  120.49    7.40
  -4  44   1  119.89    7.70
   4  44  -1  131.89    8.30
   3 -44  -1   -2.50    1.20
  -3 -44   1    4.30    1.60
   3 -44  -1   -0.20    0.90
  -3  44   1    4.60    1.60
  -3  44   1    4.50    1.60
   3  44  -1    2.30    1.60
   2 -44  -1    8.90    2.30
  -2 -44   1   12.60    2.60
   2 -44  -1   13.60    2.70
  -2 -44   1   10.40    1.40
  -2  44   1    9.90    2.20
   2  44  -1   10.00    1.20
  -2  44   1   14.00    2.60
   2  44  -1    8.30    2.20
  -1 -44   1  166.78    7.50
   1 -44  -1  172.08    8.40
  -1 -44   1  174.58    8.80
   1 -44  -1  175.38    8.60
   1  44  -1  159.38    6.80
  -1  44   1  168.98    8.20
  -1  44   1  187.98    8.70
   1  44  -1  167.28    9.00
   0 -44   1   12.10    2.40
   0 -44   1    9.30    1.80
   0 -44  -1   11.70    2.10
   0 -44  -1    9.70    2.00
   0  44  -1    7.80    1.60
   0  44   1   13.10    2.40
   0  44  -1    8.30    2.10
   0  44   1    9.20    1.70
   1 -44   1   10.60    2.10
  -1 -44  -1    9.60    1.80
   1 -44   1    6.70    2.00
  -1 -44  -1    8.80    2.00
   1  44   1    9.80    2.20
   1  44   1   11.70    1.80
  -1  44  -1    9.00    2.10
  -1  44  -1    9.60    1.80
  -2 -44  -1  155.08    6.90
  -2 -44  -1  163.38    8.30
   2 -44   1  162.18    8.30
   2 -44   1  162.48    8.80
  -2  44  -1  159.28    8.60
   2  44   1  158.88    6.70
  -2  44  -1  159.68    8.20
   2  44   1  160.78    8.50
  -3 -44  -1    0.80    0.70
  -3 -44  -1    1.70    1.10
   3 -44   1    1.70    1.50
  -3 -44  -1    3.00    1.30
   3 -44   1    5.60    1.60
  -3  44  -1    0.60    1.10
  -3  44  -1    3.10    1.20
   3  44   1    1.00    1.20
   4 -44   1   31.30    4.50
  -4 -44  -1   27.40    3.80
   4 -44   1   26.30    4.00
  -4 -44  -1   21.60    1.90
  -4 -44  -1   22.80    1.90
   4  44   1   21.20    3.70
  -4  44  -1   24.80    3.90
  -4  44  -1   25.90    3.90
  -5 -44  -1   31.70    2.30
  -5 -44  -1   36.60    3.90
  -5 -44  -1   34.10    2.40
   5 -44   1   37.50    5.30
  -5  44  -1   44.20    5.80
   5  44   1   36.60    5.10
  -6 -44  -1   10.80    1.50
  -6 -44  -1   10.80    1.90
   6 -44   1    5.40    2.30
  -6  44  -1    7.90    2.70
   6  44   1    4.50    2.40
   6 -45  -1    0.60    1.50
  -6  45   1    2.60    1.50
   6  45  -1    1.10    1.90
   5 -45  -1   15.70    3.40
   5 -45  -1   10.10    2.40
  -5  45   1   13.00    2.80
   5  45  -1   10.40    2.80
   4 -45  -1   11.60    2.50
   4 -45  -1    9.70    2.50
  -4 -45   1   10.60    2.40
  -4  45   1   10.90    2.60
  -4  45   1   10.70    2.40
   4  45  -1    7.10    2.40
   3 -45  -1    1.90    1.10
  -3 -45   1    0.80    1.10
   3 -45  -1    1.30    1.30
   3  45  -1    0.50    1.30
  -3  45   1    2.10    1.30
  -3  45   1    2.30    1.20
   2 -45  -1    0.40    1.10
  -2 -45   1    1.80    0.70
  -2 -45   1    1.90    1.10
   2 -45  -1    1.10    1.20
   2  45  -1    0.60    0.50
   2  45  -1    1.90    1.40
  -2  45   1    0.20    1.20
  -2  45   1    1.50    1.10
  -1 -45   1    5.00    1.60
   1 -45  -1    7.10    1.90
  -1 -45   1    7.20    1.40
   1 -45  -1    5.70    1.80
   1  45  -1    8.00    1.80
   1  45  -1    6.20    1.20
  -1  45   1    8.50    2.00
  -1  45   1    6.90    1.90
   0 -45   1   36.60    3.00
   0 -45  -1   38.60    3.50
   0 -45  -1   33.60    3.10
   0  45  -1   31.90    3.60
   0  45  -1   34.80    2.90
   0  45   1   30.20    2.90
   0  45   1   41.80    3.80
   1 -45   1   63.69    4.40
   1 -45   1   63.59    4.90
  -1 -45  -1   66.89    4.80
  -1 -45  -1   61.79    4.10
  -1  45  -1   66.69    5.10
   1  45   1   61.89    3.90
   1  45   1   58.69    4.70
  -1  45  -1   60.19    4.30
   2 -45   1    1.10    1.40
  -2 -45  -1    5.50    1.70
  -2 -45  -1    6.20    1.30
   2 -45   1    4.90    1.70
  -2  45  -1    5.70    1.60
   2  45   1    5.00    1.70
   2  45   1    5.00    1.20
  -3 -45  -1   22.90    3.40
   3 -45   1   26.80    3.90
  -3 -45  -1   28.30    2.50
  -3 -45  -1   24.70    2.20
  -3  45  -1   29.70    4.20
   3  45   1   27.30    4.10
  -3  45  -1   27.80    3.80
   4 -45   1    7.50    2.30
  -4 -45  -1    5.10    1.10
  -4 -45  -1    9.20    1.40
   4 -45   1    9.80    2.40
  -4 -45  -1    8.40    2.50
   4  45   1    6.50    2.00
  -4  45  -1    9.80    2.60
  -4  45  -1    8.50    2.20
   5 -45   1    3.30    1.90
  -5 -45  -1    1.40    1.50
  -5 -45  -1    2.10    0.80
  -5 -45  -1    1.60    0.80
  -5  45  -1    1.70    1.90
   5  45   1    5.00    1.80
   5 -46  -1   17.10    3.30
   5 -46  -1   17.50    3.70
   5  46  -1   15.10    3.60
  -5  46   1   16.50    3.00
  -4 -46   1   36.40    4.10
   4 -46  -1   37.10    5.10
  -4  46   1   39.60    4.30
   4  46  -1   39.90    4.60
  -4  46   1   35.50    3.90
   3 -46  -1   50.69    4.50
   3 -46  -1   53.79    4.90
  -3  46   1   51.09    5.60
  -3  46   1   53.49    4.60
  -2 -46   1   24.30    1.80
   2 -46  -1   25.50    3.70
   2 -46  -1   25.60    3.00
  -2 -46   1   27.00    3.80
  -2  46   1   32.70    3.20
   2  46  -1   26.20    4.10
   2  46  -1   25.30    1.80
  -2  46   1   28.70    3.80
  -1 -46   1   34.10    2.60
  -1 -46   1   33.80    3.60
   1 -46  -1   35.60    3.50
   1 -46  -1   32.40    3.30
   1  46  -1   34.30    2.50
   1  46  -1   34.20    4.50
  -1  46   1   37.80    3.40
  -1  46   1   38.50    3.80
   0 -46  -1   15.80    2.50
   0 -46   1   20.80    2.30
   0 -46   1   18.70    3.00
   0 -46  -1   21.10    3.10
   0  46  -1   15.70    3.00
   0  46   1   20.40    3.10
   0  46  -1   20.00    2.50
   0  46   1   20.40    2.80
  -1 -46  -1   62.39    4.30
  -1 -46  -1   76.19    5.20
   1 -46   1   76.09    5.50
   1 -46   1   69.89    4.80
  -1  46  -1   73.19    4.70
  -1  46  -1   73.49    5.50
   1  46   1   74.39    5.30
   1  46   1   68.19    4.20
  -2 -46  -1   20.70    2.20
  -2 -46  -1   32.40    3.20
   2 -46   1   22.10    3.30
   2 -46   1   21.90    3.50
  -2  46  -1   22.80    3.10
  -2  46  -1   20.00    3.30
   2  46   1   25.00    3.80
   2  46   1   20.10    2.00
  -3 -46  -1    0.30    0.60
  -3 -46  -1   -0.80    0.90
  -3 -46  -1   -0.70    0.60
   3 -46   1    2.20    1.20
   3 -46   1   -0.60    0.90
  -3  46  -1    3.40    1.20
  -3  46  -1    0.80    1.10
   3  46   1   -1.00    1.00
  -4 -46  -1   47.30    2.90
   4 -46   1   40.60    4.50
  -4 -46  -1   43.20    4.40
  -4 -46  -1   49.20    2.90
   4 -46   1   53.69    5.40
   4  46   1   36.90    4.90
  -4  46  -1   47.90    4.80
  -4  46  -1   51.49    4.90
  -5 -46  -1   47.90    2.80
  -5 -46  -1   45.70    2.70
  -5 -46  -1   55.89    5.00
   5 -46   1   58.79    5.60
   5  46   1   58.19    5.90
  -5  46  -1   49.40    5.50
   5 -47  -1  103.59    8.70
   5 -47  -1  113.89    8.20
  -5  47   1  100.89    7.10
   5  47  -1   93.09    7.70
   4 -47  -1    5.00    2.00
  -4 -47   1    2.40    1.50
   4 -47  -1    0.10    1.40
  -4  47   1    2.80    1.50
   4  47  -1    3.40    2.10
   3 -47  -1   26.10    3.80
  -3 -47   1   29.10    4.10
   3 -47  -1   31.20    4.40
  -3  47   1   25.50    3.70
  -3  47   1   19.00    4.00
   3  47  -1   22.70    3.90
  -2 -47   1   12.60    1.30
  -2 -47   1   18.10    3.10
   2 -47  -1   14.30    2.50
   2 -47  -1   18.50    3.10
  -2  47   1    7.10    2.00
  -2  47   1   17.70    3.00
   2  47  -1   11.90    1.20
   2  47  -1   11.60    2.80
  -1 -47   1    2.20    1.20
  -1 -47   1    1.90    0.80
   1 -47  -1    0.20    1.00
   1 -47  -1    0.50    0.90
  -1  47   1    1.00    1.00
   1  47  -1    1.30    0.70
  -1  47   1   -1.30    0.90
   1  47  -1    0.20    1.30
   0 -47  -1   25.80    2.80
   0 -47  -1   28.90    3.20
   0 -47   1   26.00    3.70
   0 -47   1   33.00    2.90
   0  47   1   26.80    2.70
   0  47  -1   23.50    3.60
   0  47   1   28.80    3.20
   0  47  -1   35.10    4.70
  -1 -47  -1   58.99    4.70
   1 -47   1   64.49    5.10
   1 -47   1   70.29    4.70
  -1 -47  -1   56.29    4.10
  -1  47  -1   52.89    4.10
   1  47   1   66.59    4.90
   1  47   1   69.89    5.00
   2 -47   1   30.30    3.90
  -2 -47  -1   33.20    3.30
   2 -47   1   32.60    3.80
  -2 -47  -1   31.00    2.60
  -2  47  -1   36.70    3.90
   2  47   1   29.20    3.40
  -2  47  -1   30.40    3.20
   2  47   1   25.90    2.30
  -3 -47  -1   83.69    5.80
   3 -47   1   78.29    5.90
  -3 -47  -1   70.19    4.20
   3 -47   1   82.69    6.30
  -3 -47  -1   79.69    4.10
  -3  47  -1   79.69    6.20
  -4 -47  -1    1.60    0.60
   4 -47   1    2.50    1.70
  -4 -47  -1   -1.50    1.00
  -4 -47  -1    0.70    0.70
   4 -47   1   -1.10    1.40
   4  47   1    0.90    1.50
  -4  47  -1    2.50    1.70
  -5 -47  -1   71.49    3.50
   5 -47   1   83.69    6.90
  -5 -47  -1   70.19    3.50
  -5  47  -1   78.19    6.50
   5  47   1   77.29    6.90
   5 -48  -1   16.00    3.60
   5  48  -1   11.70    3.30
  -5  48   1   13.90    3.00
   4 -48  -1   24.30    4.30
  -4 -48   1   13.20    2.90
   4 -48  -1   15.20    3.00
  -4  48   1   17.90    3.30
   4  48  -1   13.60    3.20
   3 -48  -1   39.20    4.20
   3 -48  -1   40.50    4.20
  -3 -48   1   40.60    4.20
  -3  48   1   37.00    4.00
   3  48  -1   41.60    4.50
  -3  48   1   41.20    4.20
  -2 -48   1   53.29    4.90
  -2 -48   1   58.99    3.00
   2 -48  -1   54.79    5.60
   2 -48  -1   56.59    4.80
   2  48  -1   65.79    5.50
   2  48  -1   58.99    2.90
  -2  48   1   58.89    4.80
  -2  48   1   56.69    4.60
  -1 -48   1   19.60    2.00
   1 -48  -1   15.80    2.80
   1 -48  -1   22.30    3.20
  -1 -48   1   18.20    3.10
   1  48  -1   19.80    1.90
  -1  48   1   19.50    3.10
   1  48  -1   27.00    3.90
  -1  48   1   22.40    3.10
   0 -48   1    8.90    2.30
   0 -48  -1   11.00    2.50
   0 -48   1   11.30    2.00
   0 -48  -1    8.80    1.90
   0  48   1    6.30    1.60
   0  48  -1    8.70    2.50
   0  48   1    5.90    1.90
   0  48  -1   11.80    2.30
  -1 -48  -1  131.89    7.30
  -1 -48  -1  122.09    6.30
   1 -48   1  123.99    7.70
   1 -48   1  112.79    6.60
  -1  48  -1  126.19    6.80
   1  48   1  140.49    7.60
  -1  48  -1  127.19    7.70
  -2 -48  -1   74.29    4.40
  -2 -48  -1   80.89    5.60
   2 -48   1   78.79    5.50
  -2  48  -1   77.59    5.40
   2  48   1   85.79    5.90
  -2  48  -1   69.39    5.70
   2  48   1   69.99    4.00
   3 -48   1    4.00    1.90
  -3 -48  -1    4.60    1.20
  -3 -48  -1    1.90    0.80
   3 -48   1    2.40    1.50
  -3 -48  -1    5.40    1.70
   3  48   1    1.50    1.50
  -3  48  -1    6.60    2.10
  -3  48  -1    6.20    2.00
  -4 -48  -1   40.70    2.60
  -4 -48  -1   34.50    4.00
   4 -48   1   44.80    4.80
  -4 -48  -1   35.90    2.40
  -4  48  -1   34.50    5.00
   4  48   1   39.20    4.60
   5 -48   1    2.20    1.60
  -5 -48  -1    0.80    0.60
  -5 -48  -1    0.10    0.60
  -5  48  -1   -1.50    1.40
   5  48   1    1.00    1.70
  -5  49   1    3.60    1.90
   5  49  -1    4.10    2.30
   4 -49  -1    0.00    1.10
   4 -49  -1    1.40    1.50
   4  49  -1    1.60    1.70
  -4  49   1    2.00    1.40
  -3 -49   1   16.40    3.20
   3 -49  -1   16.70    3.00
   3 -49  -1   14.00    3.30
  -3  49   1   22.70    3.70
  -3  49   1   21.80    3.60
   3  49  -1   20.30    3.70
   2 -49  -1    0.00    1.00
   2 -49  -1    1.30    1.30
  -2 -49   1    1.80    0.70
   2  49  -1    2.10    0.70
  -2  49   1    1.50    1.00
  -2  49   1    0.20    1.00
   2  49  -1    3.20    1.70
   1 -49  -1    7.40    1.90
  -1 -49   1   10.30    1.70
  -1 -49   1    8.90    2.10
   1 -49  -1    4.00    1.60
  -1  49   1    6.10    1.80
   1  49  -1    6.70    1.30
  -1  49   1    5.00    1.70
   1  49  -1    7.20    2.50
   0 -49  -1    3.10    1.20
   0 -49   1    2.70    1.30
   0 -49  -1    2.20    1.00
   0 -49   1    0.10    1.00
   0  49   1    1.30    1.00
   0  49   1    0.50    1.20
   0  49  -1    0.60    1.40
   0  49  -1    1.30    0.90
   1 -49   1   26.80    3.50
   1 -49   1   20.40    3.20
  -1 -49  -1   21.50    3.20
  -1 -49  -1   17.60    2.50
   1  49   1   14.60    2.70
  -1  49  -1   24.20    3.80
  -1  49  -1   21.60    3.00
   1  49   1   22.00    2.30
   2 -49   1   -0.10    1.00
  -2 -49  -1   -0.70    0.70
  -2 -49  -1    1.60    1.10
   2  49   1    2.30    1.40
  -2  49  -1   -0.40    1.10
  -2  49  -1    0.30    1.30
  -3 -49  -1    0.40    1.00
  -3 -49  -1    2.50    0.90
  -3 -49  -1    1.10    0.80
   3 -49   1    0.10    1.30
   3  49   1    1.70    1.60
  -3  49  -1    1.50    1.60
  -3  49  -1    3.00    1.70
  -4 -49  -1    3.00    0.90
  -4 -49  -1    3.20    1.90
   4 -49   1    0.00    1.70
  -4 -49  -1    1.70    0.80
   4  49   1    0.70    1.50
  -4  49  -1    2.20    1.80
  -5 -49  -1   -0.80    0.50
  -5 -49  -1   -1.00    0.50
   5 -49   1   -0.60    1.60
  -5  49  -1    2.20    1.90
   5  49   1   -0.60    1.50
   5 -50  -1    3.70    2.20
  -5  50   1    0.90    1.70
   5  50  -1   -3.10    1.60
   4 -50  -1   68.19    5.70
   4 -50  -1   63.99    5.90
   4  50  -1   61.69    6.30
  -4  50   1   64.69    5.80
   3 -50  -1    0.60    1.60
   3 -50  -1    5.00    1.80
  -3 -50   1   -0.30    1.50
  -3  50   1    3.40    1.80
  -3  50   1    4.00    1.80
   3  50  -1    3.60    1.80
  -2 -50   1    1.70    0.70
   2 -50  -1   -0.20    1.30
  -2 -50   1    2.50    1.30
   2 -50  -1    0.20    1.10
  -2  50   1    1.30    1.30
   2  50  -1    3.70    1.90
  -2  50   1   -0.80    1.00
   2  50  -1    1.70    0.60
  -1 -50   1    2.00    1.40
  -1 -50   1    0.70    0.80
   1 -50  -1    1.80    1.10
   1 -50  -1    2.00    1.00
  -1  50   1    0.70    0.80
   1  50  -1    0.30    0.60
   1  50  -1    1.20    1.10
  -1  50   1    2.10    1.30
   0 -50   1   19.80    3.20
   0 -50  -1   17.30    2.70
   0 -50   1   18.80    2.70
   0 -50  -1   23.50    3.30
   0  50   1   19.40    2.80
   0  50  -1   20.60    2.60
   0  50   1   27.40    3.80
   0  50  -1   23.10    3.60
  -1 -50  -1    3.50    1.10
  -1 -50  -1    2.30    1.10
   1 -50   1    2.50    1.50
  -1  50  -1    7.40    2.20
   1  50   1    3.00    1.40
  -1  50  -1    4.30    1.50
   1  50   1    1.90    1.10
  -2 -50  -1    0.00    0.80
  -2 -50  -1    1.80    1.00
   2 -50   1    0.20    1.50
   2  50   1    2.00    1.80
   2  50   1    2.00    1.00
  -2  50  -1    1.00    1.10
  -2  50  -1    1.60    1.50
   3 -50   1    0.50    1.20
  -3 -50  -1   -1.30    0.60
  -3 -50  -1   -0.30    0.60
   3 -50   1   -0.10    1.00
  -3 -50  -1    0.80    1.20
  -3  50  -1    1.20    1.50
   3  50   1    0.50    1.30
  -3  50  -1   -0.50    1.20
  -4 -50  -1    1.30    0.80
  -4 -50  -1    1.00    0.70
  -4 -50  -1    1.70    1.20
   4 -50   1    0.40    1.50
   4  50   1    5.50    2.00
  -4  50  -1    1.50    1.50
   4 -51  -1    3.80    1.50
   4 -51  -1   -1.40    1.10
   4  51  -1   -0.80    1.80
  -4  51   1    2.40    1.50
  -3 -51   1    5.80    2.20
   3 -51  -1    4.00    1.80
   3 -51  -1    5.50    2.10
   3  51  -1    1.10    1.50
  -3  51   1    3.50    1.80
  -3  51   1    0.10    1.20
   2 -51  -1   35.90    4.00
  -2 -51   1   34.80    2.20
  -2 -51   1   45.70    4.40
   2 -51  -1   33.30    3.70
  -2  51   1   38.70    4.00
   2  51  -1   36.50    5.00
  -1 -51   1    2.50    1.00
  -1 -51   1    2.00    1.40
   1 -51  -1    3.80    1.50
   1 -51  -1    2.20    1.20
  -1  51   1    4.00    1.30
   1  51  -1    1.10    0.70
   1  51  -1    3.00    1.50
  -1  51   1    3.40    1.60
   0 -51  -1   80.29    5.70
   0 -51   1   90.79    5.30
   0 -51  -1   82.49    5.50
   0  51  -1   87.99    5.10
   0  51  -1   95.49    6.70
   0  51   1   96.39    6.30
   0  51   1   89.99    5.40
  -1 -51  -1  123.79    7.40
   1 -51   1  143.59    8.40
  -1 -51  -1  114.19    6.50
   1 -51   1  133.09    7.20
  -1  51  -1  136.89    8.30
  -1  51  -1  128.79    7.10
   1  51   1  130.09    7.70
   1  51   1  125.49    6.40
  -2 -51  -1    1.60    1.00
  -2 -51  -1   -0.40    1.00
   2 -51   1    0.00    1.30
   2 -51   1    2.60    1.40
   2  51   1    1.30    1.40
  -2  51  -1    2.60    1.30
  -2  51  -1    1.80    1.40
   2  51   1    2.60    1.00
   3 -51   1   22.80    3.90
  -3 -51  -1   18.60    1.80
  -3 -51  -1   22.10    3.50
  -3 -51  -1   16.60    2.60
   3 -51   1   15.10    3.10
  -3  51  -1   26.10    3.80
  -3  51  -1   15.90    3.20
   3  51   1   16.80    3.30
  -4 -51  -1   23.20    3.60
  -4 -51  -1   13.20    1.40
  -4 -51  -1   16.40    1.60
   4 -51   1   15.50    3.30
  -4  51  -1   14.80    3.50
   4  51   1   15.40    3.30
   4 -52  -1   76.59    6.50
   4 -52  -1   84.29    6.60
  -4  52   1   71.19    5.90
   4  52  -1   58.39    6.30
  -3 -52   1   -0.60    1.50
   3 -52  -1    5.60    1.30
   3 -52  -1    5.20    1.80
  -3  52   1    6.40    2.10
  -3  52   1    1.70    1.30
   3  52  -1    1.30    1.90
  -2 -52   1   74.09    5.80
   2 -52  -1   68.69    5.50
  -2 -52   1   64.39    3.20
   2 -52  -1   72.79    5.60
   2  52  -1   70.59    6.00
  -2  52   1   68.69    5.60
   1 -52  -1  126.69    7.40
  -1 -52   1  122.39    8.10
   1 -52  -1  126.89    7.60
  -1 -52   1  131.09    6.00
   1  52  -1  134.59    6.00
  -1  52   1  128.59    7.20
   1  52  -1  126.19    8.30
  -1  52   1  129.19    7.80
   0 -52   1   43.70    4.50
   0 -52   1   42.00    3.50
   0 -52  -1   41.40    3.70
   0 -52  -1   41.10    4.00
   0  52  -1   44.60    4.60
   0  52  -1   37.60    3.30
   0  52   1   46.00    4.20
   0  52   1   39.70    3.50
  -1 -52  -1   19.20    3.10
  -1 -52  -1   20.90    2.80
   1 -52   1   16.90    3.30
   1 -52   1   12.30    2.40
   1  52   1   14.90    2.20
  -1  52  -1   13.80    2.90
  -1  52  -1   16.10    2.60
   1  52   1   17.30    3.30
   2 -52   1   17.50    3.40
  -2 -52  -1   27.30    3.80
   2 -52   1   27.40    3.80
  -2 -52  -1   22.30    2.40
   2  52   1   15.30    3.10
   2  52   1   21.20    2.20
  -2  52  -1   21.40    3.20
  -2  52  -1   25.30    4.00
  -3 -52  -1   10.10    2.00
   3 -52   1    8.90    2.40
  -3 -52  -1    8.80    1.50
  -3 -52  -1   12.40    2.60
  -3  52  -1   10.10    2.70
   3  52   1   12.80    2.80
  -3  52  -1   19.00    3.30
  -4 -52  -1   34.80    5.10
  -4 -52  -1   36.60    2.10
  -4 -52  -1   30.60    2.10
   4 -52   1   30.90    4.60
   4  52   1   30.30    4.80
  -4  52  -1   41.40    5.50
   4 -53  -1   14.70    3.20
   4  53  -1   16.80    4.00
  -4  53   1   13.10    2.90
   3 -53  -1   13.80    2.80
   3 -53  -1   14.20    3.20
  -3  53   1   10.80    2.40
   3  53  -1    7.80    2.90
  -2 -53   1   63.49    5.30
  -2 -53   1   63.89    3.10
   2 -53  -1   69.49    5.20
   2 -53  -1   69.99    5.50
  -2  53   1   70.09    5.40
   2  53  -1   60.39    5.70
  -2  53   1   57.19    5.10
  -1 -53   1   49.00    4.60
   1 -53  -1   43.30    4.30
  -1 -53   1   44.70    3.20
   1 -53  -1   47.40    4.20
  -1  53   1   49.90    5.40
  -1  53   1   39.80    3.80
   1  53  -1   44.10    4.60
   1  53  -1   49.00    3.20
   0 -53   1   16.20    2.40
   0 -53  -1   14.00    2.40
   0 -53   1   13.50    2.80
   0 -53  -1   12.70    2.80
   0  53   1   14.40    2.50
   0  53   1   14.50    3.30
   0  53  -1   15.60    3.00
   0  53  -1   12.30    2.20
   1 -53   1   60.19    5.20
   1 -53   1   54.99    4.50
  -1 -53  -1   56.69    4.60
  -1 -53  -1   55.69    4.20
  -1  53  -1   54.09    4.40
   1  53   1   61.79    5.20
  -1  53  -1   50.79    5.00
   1  53   1   56.49    4.00
  -2 -53  -1   -1.10    0.90
  -2 -53  -1    0.50    0.80
   2 -53   1    0.70    1.40
   2 -53   1    1.40    1.30
   2  53   1    0.40    0.80
   2  53   1    0.80    1.10
  -2  53  -1    0.80    1.30
  -2  53  -1    1.50    1.30
  -3 -53  -1   24.20    3.80
   3 -53   1   26.40    4.30
  -3 -53  -1   18.70    1.90
   3  53   1   13.50    3.10
  -3  53  -1   20.90    3.60
  -3  53  -1   18.50    3.70
   3 -54  -1    1.10    1.60
   3 -54  -1    4.30    1.50
  -3  54   1    0.20    1.30
   3  54  -1   -2.30    1.50
  -2 -54   1    3.60    0.80
  -2 -54   1    5.20    1.80
   2 -54  -1    0.60    1.30
  -2  54   1    3.50    1.70
   2  54  -1    9.10    2.40
  -2  54   1    2.40    1.70
  -1 -54   1   15.30    2.10
  -1 -54   1   17.60    3.20
   1 -54  -1   13.50    2.70
  -1  54   1   16.50    2.90
   1  54  -1   18.70    3.70
  -1  54   1   15.20    2.90
   1  54  -1   16.60    2.10
   0 -54   1    0.70    0.90
   0 -54   1    1.30    1.30
   0 -54  -1    1.80    1.20
   0 -54  -1    1.60    1.10
   0  54  -1    0.10    1.70
   0  54   1    1.20    1.30
   0  54   1    1.20    1.20
   0  54  -1    0.60    1.10
  -1 -54  -1   11.10    2.10
   1 -54   1   10.30    2.10
  -1 -54  -1   13.10    2.40
   1 -54   1   18.10    3.20
  -1  54  -1   10.90    2.30
   1  54   1   13.10    2.80
   1  54   1   14.10    2.30
  -1  54  -1   10.30    2.60
  -2 -54  -1   16.80    2.30
  -2 -54  -1   19.20    3.80
   2 -54   1   21.50    4.20
   2 -54   1   26.00    3.80
  -2  54  -1   15.50    3.30
   2  54   1    9.10    1.80
   2  54   1   14.10    3.20
  -2  54  -1   28.60    4.50
   3 -54   1    2.50    1.60
  -3 -54  -1    5.70    1.50
  -3 -54  -1    1.00    0.80
  -3  54  -1    0.50    2.00
  -3  54  -1    0.40    1.40
   3  54   1    2.90    2.00
   3 -55  -1   10.30    2.80
   3 -55  -1   16.20    3.00
   3  55  -1    5.70    2.70
  -3  55   1   10.10    2.60
   2 -55  -1    9.50    2.10
   2 -55  -1   17.90    3.30
  -2 -55   1    8.10    1.10
  -2  55   1    9.30    2.60
   2  55  -1    8.80    2.90
  -2  55   1   10.20    2.50
  -1 -55   1    9.80    2.50
   1 -55  -1   10.70    2.40
   1 -55  -1   10.40    2.20
  -1 -55   1    9.40    1.70
  -1  55   1    8.30    2.10
  -1  55   1    9.80    2.50
   1  55  -1   11.20    2.60
   0 -55   1   43.40    3.70
   0 -55   1   46.00    4.60
   0 -55  -1   45.10    4.30
   0 -55  -1   47.20    4.00
   0  55   1   42.40    3.80
   0  55   1   43.50    4.60
   0  55  -1   45.60    3.70
   0  55  -1   52.79    5.10
  -1 -55  -1   -1.40    1.30
   1 -55   1   -1.40    1.40
  -1 -55  -1    0.90    1.00
   1 -55   1    1.80    1.20
  -1  55  -1    0.40    1.30
   1  55   1    1.90    1.20
  -1  55  -1   -0.50    1.20
   1  55   1    0.80    1.60
  -2 -55  -1    3.80    1.70
   2 -55   1    4.10    1.60
  -2 -55  -1    2.00    1.20
  -2  55  -1    0.90    1.70
   2  55   1    5.80    2.20
  -2  55  -1    2.70    1.70
   2  55   1   -0.20    0.80
   3 -55   1   27.70    4.20
  -3 -55  -1   34.30    4.50
  -3 -55  -1   29.00    2.20
   3  55   1   29.90    4.50
  -3  55  -1   27.60    4.50
   2 -56  -1   38.70    5.00
  -2 -56   1   39.50    2.10
   2 -56  -1   34.80    4.10
  -2  56   1   42.50    4.60
   2  56  -1   44.70    6.00
  -2  56   1   42.40    4.30
   1 -56  -1   21.80    4.20
  -1 -56   1   20.20    2.10
  -1 -56   1   25.80    4.40
   1 -56  -1   22.30    3.50
  -1  56   1   22.10    3.80
   1  56  -1   22.60    3.90
  -1  56   1   26.10    3.60
   0 -56   1    0.70    1.00
   0 -56  -1    0.40    1.20
   0 -56  -1    5.40    2.00
   0 -56   1    1.00    1.10
   0  56  -1   -0.30    1.20
   0  56   1    0.00    1.50
   0  56  -1    2.80    1.90
   0  56   1    3.70    1.50
  -1 -56  -1    4.70    2.50
   1 -56   1    8.60    2.10
  -1 -56  -1    8.10    1.70
   1  56   1    7.50    2.40
  -1  56  -1    7.50    2.50
   1  56   1    5.60    1.80
  -1  56  -1    5.50    1.90
  -2 -56  -1   -1.40    0.80
   2 -56   1    2.20    1.50
  -2 -56  -1   -1.20    1.20
   2  56   1    2.10    1.60
  -2  56  -1    1.50    1.60
  -2  56  -1    2.20    1.90
   2  56   1    0.10    0.90
   2 -57  -1   28.70    4.00
   2 -57  -1   22.20    3.80
  -2 -57   1   24.80    1.60
  -2  57   1   18.60    3.50
   2  57  -1   24.60    4.50
  -2  57   1   30.40    4.30
   1 -57  -1   16.50    3.20
   1 -57  -1   15.90    3.10
  -1 -57   1   15.10    2.10
  -1  57   1   18.00    2.90
   1  57  -1   16.10    3.50
   0 -57   1   36.60    3.30
   0 -57  -1   30.00    3.30
   0 -57  -1   22.10    3.30
   0  57  -1   27.50    4.50
   0  57  -1   24.10    3.20
   0  57   1   23.70    3.30
   0  57   1   25.60    3.90
   1 -57   1    4.50    1.70
  -1 -57  -1    2.40    1.70
  -1 -57  -1    5.30    1.50
   1  57   1    5.20    2.10
  -1  57  -1    3.50    1.50
   1  57   1    2.70    1.30
  -1  57  -1    6.30    2.50
   2 -57   1   -1.20    1.10
  -2 -57  -1    0.60    1.00
  -2 -57  -1    1.40    1.10
  -2  57  -1   -1.40    1.40
   2  57   1   -0.70    1.20
   2  57   1   -1.30    0.80
  -2  57  -1    0.80    1.90
   1 -58  -1   45.60    4.50
   1 -58  -1   42.10    3.90
  -1 -58   1   41.10    3.10
  -1  58   1   40.60    4.50
   1  58  -1   32.40    4.90
   0 -58  -1   -1.60    1.10
   0 -58  -1   -2.40    1.00
   0 -58   1    1.70    1.20
   0  58   1   -1.30    1.30
   0  58  -1   -0.90    1.60
   0  58  -1   -2.40    1.10
   0  58   1   -0.20    1.20
  -1 -58  -1   -1.30    1.00
  -1 -58  -1   -0.40    1.10
  -1  58  -1   -3.50    1.30
   1  58   1    0.40    1.10
   1  58   1    1.50    1.90
  -1  58  -1    1.40    1.90
   9   0  -2    4.00    2.40
   8   0  -2   47.90    4.40
  -8   0   2   38.30    5.60
  -8   0   2   41.40    4.60
  -7   0   2   27.70    4.30
  -7   0   2   31.70    4.80
  -7   0   2   33.10    3.40
   7   0  -2   31.60    3.50
  -6   0   2  365.36   14.00
  -6   0   2  351.06   15.10
  -6   0   2  351.46   14.90
   6   0  -2  347.27   13.80
  -5   0   2    1.90    1.00
  -5   0   2    2.80    1.40
  -5   0   2    1.00    1.00
   5   0  -2    5.70    1.50
  -4   0   2  132.99    6.50
   4   0  -2  128.39    5.90
  -4   0   2  121.09    6.40
  -4   0   2  129.99    5.90
   3   0  -2    8.30    1.50
   3   0  -2   10.30    1.50
  -3   0   2    8.90    1.30
  -3   0   2    8.40    1.50
  -2   0   2 1914.91   56.29
   2   0  -2 1875.81   56.29
  -1   0   2  698.53   20.20
  -1   0   2  690.33   20.10
   1   0  -2  614.44   20.10
   1   0  -2  668.53   20.10
   0   0  -2  463.05   13.20
   0   0  -2  381.16   13.20
   0   0   2  433.96   13.20
   0   0   2  468.75   13.40
   1   0   2  756.72   22.70
  -1   0  -2  728.33   22.60
  -1   0  -2  748.03   22.70
   1   0   2  752.62   22.70
   2   0   2 1234.78   37.10
  -2   0  -2 1207.08   37.40
  -2   0  -2 1258.97   37.20
   2   0   2 1211.78   37.50
  -3   0  -2  191.98    8.10
   3   0   2  195.58    7.80
  -3   0  -2  197.68    7.80
   3   0   2  194.08    8.30
  -4   0  -2 1344.97   40.60
  -4   0  -2 1232.48   41.00
   4   0   2 1312.27   40.40
  -5   0  -2   14.00    2.70
  -5   0  -2   10.90    2.40
  -5   0  -2   14.40    2.50
   5   0   2   15.10    2.40
  -6   0  -2  100.19    6.90
  -6   0  -2  112.99    6.60
   6   0   2  111.09    6.50
  -6   0  -2  114.79    7.30
  -7   0  -2    4.50    1.70
   7   0   2    4.30    1.80
  -7   0  -2    5.20    2.30
  -7   0  -2    6.70    2.40
   8   0   2   20.30    3.50
  -8   0  -2   12.60    3.40
  -8   0  -2   22.10    4.50
  -9   0  -2  132.49    9.80
   9   0   2  127.99    8.70
   9  -1  -2   18.60    3.70
   9   1  -2   24.80    3.90
   8  -1  -2   19.30    3.20
  -8  -1   2   13.40    3.20
  -8   1   2   14.90    3.00
   8   1  -2   19.40    3.40
  -8   1   2   17.10    3.80
  -7  -1   2  111.59    7.90
   7  -1  -2  111.09    6.80
  -7  -1   2  126.59    7.10
  -7  -1   2  135.49    8.50
  -7   1   2  120.49    7.80
   7   1  -2  126.29    7.10
  -7   1   2  131.19    7.30
  -7   1   2  129.49    8.30
  -6  -1   2  131.79    7.70
  -6  -1   2  126.69    7.80
   6  -1  -2  129.39    6.90
  -6  -1   2  132.99    7.00
  -6   1   2  133.79    7.80
   6   1  -2  137.89    7.00
  -6   1   2  140.69    8.10
  -6   1   2  129.59    6.90
  -5  -1   2   93.79    5.80
  -5  -1   2   88.69    5.00
  -5  -1   2   88.09    5.80
   5  -1  -2   89.49    5.00
  -5   1   2   94.29    5.90
  -5   1   2   90.49    5.10
  -5   1   2   89.59    5.70
   5   1  -2   87.49    5.00
   4  -1  -2  145.29    6.40
  -4  -1   2  142.49    6.90
  -4  -1   2  147.69    6.30
  -4   1   2  144.89    6.40
   4   1  -2  141.99    6.30
  -4   1   2  145.39    7.10
  -4   1   2  138.69    6.90
   3  -1  -2  241.58    8.90
   3  -1  -2  236.98    9.30
  -3  -1   2  241.38    8.70
  -3  -1   2  236.08    9.30
  -3   1   2  260.87    9.50
   3   1  -2  254.97    8.80
  -3   1   2  241.08    8.80
   3   1  -2  227.98    9.30
   2  -1  -2  564.84   17.20
  -2  -1   2  541.85   16.60
   2  -1  -2  540.45   16.80
  -2  -1   2  495.15   17.00
   2   1  -2  525.45   16.60
   2   1  -2  536.75   17.10
  -2   1   2  557.94   17.10
  -2   1   2  505.85   16.70
  -1  -1   2  787.22   22.60
  -1  -1   2  771.92   22.30
   1  -1  -2  685.53   22.40
   1  -1  -2  726.93   22.40
   1   1  -2  788.42   22.40
   1   1  -2  742.93   22.60
  -1   1   2  745.53   22.40
  -1   1   2  737.83   22.40
   0  -1   2  201.68    6.20
   0  -1  -2  191.98    6.00
   0  -1  -2  178.78    6.20
   0   1   2  196.68    6.30
   0   1  -2  194.48    6.20
   0   1   2  198.98    6.00
   0   1  -2  171.68    6.10
   1  -1   2  608.14   18.50
  -1  -1  -2  572.44   18.40
   1  -1   2  618.64   18.50
  -1  -1  -2  616.64   18.50
   1   1   2  611.64   18.50
  -1   1  -2  598.64   18.40
  -1   1  -2  570.34   18.40
   2  -1   2  775.82   25.90
   2  -1   2  826.72   25.70
  -2  -1  -2  813.62   25.60
  -2  -1  -2  875.81   26.00
  -2   1  -2  833.82   26.00
   2   1   2  853.81   25.70
   2   1   2  826.72   26.00
  -2   1  -2  834.42   25.70
   3  -1   2  115.39    5.40
  -3  -1  -2  113.19    5.70
   3  -1   2  118.19    5.80
  -3  -1  -2  121.69    5.40
  -3   1  -2  119.79    5.80
   3   1   2  121.79    5.40
  -3   1  -2  114.29    5.40
   3   1   2  115.49    5.80
   4  -1   2  104.29    5.90
  -4  -1  -2  101.49    5.30
  -4  -1  -2   95.69    5.60
   4  -1   2   97.09    5.20
  -4  -1  -2   98.19    5.70
  -4   1  -2   97.99    5.30
  -4   1  -2   89.79    5.50
   4   1   2   95.69    5.10
  -5  -1  -2    5.00    1.50
  -5  -1  -2    3.00    1.30
   5  -1   2    4.90    1.40
  -5  -1  -2    6.70    1.90
  -5   1  -2    4.90    1.60
   5   1   2    4.70    1.40
  -5   1  -2    2.50    1.30
  -5   1  -2    2.30    1.20
  -6  -1  -2   -0.30    1.30
  -6  -1  -2    4.40    1.30
   6  -1   2    1.40    1.10
  -6  -1  -2    5.40    2.10
  -6   1  -2    3.90    1.80
  -6   1  -2    2.10    1.50
   6   1   2    3.00    1.40
  -6   1  -2    2.10    0.90
  -7  -1  -2   51.89    5.20
   7  -1   2   52.69    4.60
  -7  -1  -2   39.80    4.10
  -7  -1  -2   46.40    4.90
  -7   1  -2   40.90    4.40
   7   1   2   45.90    4.30
  -7   1  -2   53.99    4.70
  -7   1  -2   48.50    5.10
  -8  -1  -2   -0.10    1.10
  -8  -1  -2   -0.60    1.50
   8  -1   2    1.80    1.70
  -8   1  -2   -1.30    1.80
   8   1   2   -0.10    1.30
   9  -1   2    0.20    1.80
  -9  -1  -2    0.90    2.00
   9   1   2    2.30    1.60
   9  -2  -2    0.00    1.30
   9   2  -2   -0.90    1.10
   8  -2  -2    6.30    2.10
  -8  -2   2    4.80    2.20
  -8  -2   2    3.00    1.60
   8   2  -2    3.90    1.80
  -8   2   2    1.90    1.70
  -8   2   2    1.40    1.50
   7  -2  -2  126.29    7.20
  -7  -2   2  125.79    8.20
  -7  -2   2  122.29    8.10
  -7  -2   2  117.19    6.90
  -7   2   2  117.59    7.90
  -7   2   2  120.59    7.90
   7   2  -2  136.49    7.30
  -7   2   2  126.09    7.20
   6  -2  -2   62.69    4.60
  -6  -2   2   68.39    5.20
  -6  -2   2   59.49    5.20
  -6  -2   2   65.59    4.60
   6   2  -2   70.29    4.60
  -6   2   2   69.19    5.40
  -6   2   2   54.69    4.30
  -6   2   2   66.09    5.20
   5  -2  -2  165.28    7.40
  -5  -2   2  145.09    7.90
  -5  -2   2  149.09    7.00
  -5  -2   2  162.88    8.00
  -5   2   2  139.19    7.70
  -5   2   2  146.59    7.70
  -5   2   2  163.88    9.10
   5   2  -2  152.98    7.00
  -4  -2   2  174.38    7.80
   4  -2  -2  156.98    7.10
  -4  -2   2  169.48    7.10
  -4   2   2  171.18    7.80
  -4   2   2  170.28    7.30
   4   2  -2  177.38    8.00
   4   2  -2  167.78    7.10
  -4   2   2  176.98    8.00
   3  -2  -2    8.00    1.40
  -3  -2   2   14.30    1.40
  -3  -2   2   11.50    1.70
   3   2  -2   15.80    1.80
  -3   2   2    8.10    1.50
   3   2  -2   15.40    1.50
  -3   2   2   11.50    1.70
  -2  -2   2  183.58    7.10
  -2  -2   2  198.98    6.70
   2  -2  -2  193.58    6.90
   2  -2  -2  193.68    7.20
   2   2  -2  183.28    7.20
  -2   2   2  196.78    6.90
   2   2  -2  194.18    6.70
  -2   2   2  192.68    7.10
   1  -2  -2   86.89    3.40
  -1  -2   2   96.99    3.70
   1  -2  -2   89.69    3.50
  -1  -2   2   94.49    3.30
  -1   2   2   91.89    3.50
  -1   2   2   89.19    3.40
   1   2  -2  100.99    3.40
   1   2  -2   89.59    3.60
   0  -2   2  396.56   12.50
   0  -2  -2  403.76   12.60
   0  -2   2  431.86   12.60
   0  -2  -2  396.76   12.20
   0   2   2  402.76   12.60
   0   2   2  422.46   12.20
   0   2  -2  400.86   12.50
   0   2  -2  422.86   12.60
   1  -2   2   51.09    2.60
  -1  -2  -2   60.69    2.60
   1   2   2   58.29    2.60
  -1   2  -2   48.30    2.50
  -1   2  -2   48.80    2.50
  -2  -2  -2    9.60    1.40
  -2  -2  -2   12.00    1.30
   2  -2   2    8.90    1.30
   2  -2   2    7.60    1.30
   2   2   2    8.70    1.30
  -2   2  -2    9.20    1.40
  -2   2  -2    7.40    1.30
   3  -2   2  185.58    7.40
  -3  -2  -2  175.28    7.20
  -3  -2  -2  169.18    7.50
   3  -2   2  185.38    7.80
  -3   2  -2  183.98    7.40
  -3   2  -2  168.38    7.50
   3   2   2  178.88    7.30
  -4  -2  -2    0.30    0.70
   4  -2   2    0.50    0.70
   4  -2   2    0.10    0.80
  -4   2  -2    0.40    0.80
   4   2   2    1.30    0.90
  -4   2  -2    0.30    0.80
  -5  -2  -2   24.40    3.40
   5  -2   2   21.50    2.90
  -5  -2  -2   22.30    2.50
  -5  -2  -2   22.70    3.30
  -5   2  -2   21.80    3.00
  -5   2  -2   20.90    3.20
  -5   2  -2   19.30    3.10
   5   2   2   25.90    2.70
  -6  -2  -2  240.18   10.70
   6  -2   2  235.88   10.60
  -6  -2  -2  257.97   11.80
  -6  -2  -2  225.58   11.40
   6   2   2  220.98   10.20
  -6   2  -2  239.28   11.50
  -6   2  -2  225.78   10.70
  -6   2  -2  224.08   11.50
  -7  -2  -2    9.20    2.60
  -7  -2  -2    8.70    2.70
  -7  -2  -2    6.10    1.80
   7  -2   2    3.20    1.40
  -7   2  -2    8.80    2.70
  -7   2  -2    6.30    2.40
  -7   2  -2    5.50    2.40
   7   2   2    5.50    1.70
  -8  -2  -2   32.90    5.40
   8  -2   2   37.70    4.20
  -8  -2  -2   26.30    4.10
  -8   2  -2   30.10    5.20
   8   2   2   39.30    4.20
   9  -2   2    5.70    2.50
  -9  -2  -2   10.00    3.30
   9   2   2    2.30    2.00
  -9   2  -2    0.60    2.20
  -9  -3   2   12.40    5.30
   9  -3  -2   13.00    2.90
   9   3  -2   17.50    3.60
  -9   3   2   22.80    8.20
  -8  -3   2   15.10    2.90
  -8  -3   2   14.00    3.40
   8  -3  -2   11.20    2.40
  -8   3   2   11.40    2.30
   8   3  -2   14.10    2.90
  -8   3   2   14.50    3.30
   7  -3  -2    1.10    1.20
  -7  -3   2    2.40    1.80
  -7  -3   2   -1.60    0.90
  -7  -3   2    1.90    1.30
  -7   3   2    0.70    1.30
  -7   3   2    2.30    1.30
  -7   3   2    0.40    1.00
   7   3  -2    1.30    1.30
  -6  -3   2    3.50    1.50
   6  -3  -2    4.20    1.50
  -6  -3   2    2.90    1.30
  -6  -3   2    2.20    1.50
   6   3  -2    2.50    1.40
  -6   3   2    2.80    1.50
  -6   3   2    3.30    1.70
  -6   3   2    5.00    1.60
  -5  -3   2   29.70    3.20
  -5  -3   2   33.90    2.80
  -5  -3   2   32.10    3.40
   5  -3  -2   27.40    2.70
  -5   3   2   23.90    3.40
  -5   3   2   27.40    2.90
  -5   3   2   26.20    3.00
   5   3  -2   30.20    2.60
   4  -3  -2   72.99    4.10
  -4  -3   2   66.29    4.30
  -4  -3   2   63.79    3.70
  -4   3   2   73.19    4.60
   4   3  -2   52.89    4.20
  -4   3   2   67.29    4.00
  -4   3   2   74.99    4.50
  -3  -3   2  153.08    6.70
   3  -3  -2  158.78    6.40
  -3  -3   2  154.18    6.00
  -3   3   2  169.38    6.90
  -3   3   2  165.48    6.50
   3   3  -2  147.99    6.00
  -3   3   2  155.88    6.80
   2  -3  -2 3056.09  122.99
  -2  -3   2 3177.28  118.99
  -2   3   2 3279.97  130.79
   2   3  -2 3108.19  119.19
  -1  -3   2  275.77    8.90
   1  -3  -2  270.07    8.80
   1  -3  -2  268.27    8.60
  -1   3   2  280.47    9.70
  -1   3   2  269.97    8.80
   1   3  -2  268.37    8.90
   1   3  -2  270.67    8.40
   0  -3  -2  885.01   26.10
   0  -3  -2  919.31   26.60
   0  -3   2  827.32   26.50
   0  -3   2  900.61   26.40
   0   3   2  858.81   26.50
   0   3  -2  907.11   26.40
   0   3  -2  955.80   26.70
   1  -3   2  132.89    4.80
  -1  -3  -2  122.69    4.60
  -1  -3  -2  126.09    4.70
  -1  -3  -2  129.29    4.80
   1  -3   2  130.69    4.90
   1   3   2  128.89    4.70
  -1   3  -2  124.59    4.80
  -1   3  -2  119.89    4.80
  -2  -3  -2  297.27   10.90
  -2  -3  -2  322.67   10.80
   2  -3   2  329.47   11.20
   2  -3   2  309.27   10.80
   2   3   2  326.87   10.80
  -2   3  -2  315.07   11.10
   2   3   2  326.87   11.10
  -2   3  -2  302.77   10.80
  -3  -3  -2   83.09    4.50
  -3  -3  -2   79.89    4.10
  -3  -3  -2   76.09    4.40
   3  -3   2   83.69    4.60
   3  -3   2   69.79    4.00
   3   3   2   87.39    4.80
  -3   3  -2   79.89    4.20
  -3   3  -2   71.29    4.30
  -4  -3  -2    0.50    1.00
  -4  -3  -2    0.50    0.70
  -4  -3  -2    0.50    0.90
   4  -3   2    0.10    0.80
   4  -3   2    1.00    0.60
  -4   3  -2   -0.80    0.60
  -4   3  -2    0.90    0.90
   5  -3   2    6.50    1.70
  -5  -3  -2    4.80    1.80
  -5  -3  -2    9.50    2.20
  -5  -3  -2    4.40    1.50
  -5   3  -2    5.20    1.70
  -5   3  -2    4.10    1.50
  -5   3  -2   10.50    2.20
   5   3   2    7.20    1.70
   6  -3   2  558.14   20.70
  -6  -3  -2  521.65   20.50
  -6  -3  -2  562.04   21.80
  -6  -3  -2  586.24   22.00
  -6   3  -2  581.94   21.90
  -6   3  -2  600.74   22.20
   6   3   2  567.24   20.50
  -6   3  -2  578.84   21.10
  -7  -3  -2   10.70    2.80
  -7  -3  -2   12.20    3.00
  -7  -3  -2    9.90    2.30
   7  -3   2   10.60    2.60
  -7   3  -2   11.20    3.10
   7   3   2    9.40    2.20
  -7   3  -2   10.60    3.10
   8  -3   2    3.60    1.70
  -8  -3  -2    1.30    1.90
  -8  -3  -2    0.30    1.20
   8   3   2    1.30    1.50
  -8   3  -2    2.00    1.80
  -9  -3  -2   20.60    4.50
  -9   3  -2   17.80    4.20
   9   3   2   18.10    3.80
   9  -4  -2    9.90    2.70
  -9  -4   2   16.80    5.60
  -9  -4   2   13.70    2.90
   9   4  -2   11.80    2.80
  -8  -4   2   49.20    4.20
   8  -4  -2   42.60    4.30
  -8  -4   2   43.20    5.00
  -8   4   2   40.90    5.90
  -8   4   2   46.40    4.30
   8   4  -2   34.40    3.90
  -7  -4   2   50.59    5.10
  -7  -4   2   36.30    7.80
  -7  -4   2   40.00    3.80
   7  -4  -2   40.50    4.00
  -7   4   2   41.60    4.70
  -7   4   2   44.50    4.10
  -7   4   2   44.10    4.60
   7   4  -2   37.50    3.60
  -6  -4   2   16.80    2.50
  -6  -4   2   16.80    3.30
  -6  -4   2   12.10    2.50
   6  -4  -2   16.30    2.70
  -6   4   2   15.30    3.10
  -6   4   2   15.20    2.60
   6   4  -2   20.20    2.80
  -6   4   2   22.20    3.60
  -5  -4   2  119.59    6.80
  -5  -4   2  118.69    5.90
   5  -4  -2  126.19    6.40
  -5   4   2  120.09    6.30
  -5   4   2  134.39    7.10
  -5   4   2  114.29    6.70
   5   4  -2  124.59    6.00
   4  -4  -2  298.37   11.40
  -4  -4   2  309.57   12.00
  -4  -4   2  328.37   11.10
  -4   4   2  259.67   11.50
   4   4  -2  311.57   12.20
  -4   4   2  320.97   12.20
  -4   4   2  302.17   11.40
   4   4  -2  311.87   11.00
  -3  -4   2  139.59    6.50
   3  -4  -2  148.49    6.30
  -3  -4   2  150.58    5.80
  -3   4   2  144.19    6.20
  -3   4   2  148.39    6.50
   3   4  -2  153.98    5.90
  -3   4   2  148.69    6.60
   3   4  -2  187.28    9.40
  -2  -4   2  918.11   27.90
   2  -4  -2  925.51   27.70
  -2  -4   2  935.81   27.10
   2   4  -2  825.92   27.80
   2   4  -2  964.30   27.20
  -2   4   2  869.41   27.60
  -2   4   2  891.21   27.70
   1  -4  -2   45.70    1.90
  -1  -4   2   42.40    1.70
  -1  -4   2   41.50    2.10
  -1   4   2   41.20    2.10
   1   4  -2   39.60    2.10
  -1   4   2   39.30    2.10
   1   4  -2   40.50    1.70
   0  -4  -2 2249.18   80.79
   0   4  -2 2153.38   81.89
   1  -4   2   65.19    2.90
  -1  -4  -2   61.49    2.70
   1  -4   2   62.39    3.00
   1   4   2   61.99    2.80
   1   4   2   65.79    2.80
  -1   4  -2   57.39    2.80
  -1   4  -2   65.59    3.00
   2  -4   2   32.60    2.40
  -2  -4  -2   29.90    2.00
   2  -4   2   32.00    2.20
  -2  -4  -2   31.10    2.30
  -2   4  -2   32.90    2.30
  -2   4  -2   29.50    2.20
   2   4   2   34.70    2.10
  -3  -4  -2    2.10    0.80
  -3  -4  -2    2.20    1.00
   3  -4   2    1.00    0.90
  -3  -4  -2    3.20    1.00
   3  -4   2    1.30    0.80
  -3   4  -2    0.60    0.80
  -3   4  -2    0.40    0.80
   4  -4   2   26.10    2.60
  -4  -4  -2   22.50    2.60
  -4  -4  -2   26.50    2.40
   4  -4   2   20.20    3.30
  -4  -4  -2   24.10    2.80
  -4   4  -2   23.80    2.70
  -4   4  -2   21.50    2.40
   4   4   2   26.40    2.40
   5  -4   2   10.50    2.10
  -5  -4  -2    6.90    1.70
  -5  -4  -2    9.70    2.20
  -5  -4  -2    6.00    1.80
  -5   4  -2    7.50    1.80
   5   4   2    8.60    1.80
  -5   4  -2    7.90    2.10
  -6  -4  -2  481.65   18.00
  -6  -4  -2  465.75   18.90
   6  -4   2  482.85   18.00
   6   4   2  503.35   17.80
  -6   4  -2  432.06   18.70
  -6   4  -2  487.15   18.30
  -6   4  -2  448.66   18.70
   7  -4   2   49.30    4.50
  -7  -4  -2   38.30    3.90
  -7  -4  -2   42.00    4.80
  -7  -4  -2   46.10    4.70
  -7   4  -2   38.70    4.50
  -7   4  -2   47.20    5.00
  -7   4  -2   49.00    5.10
   7   4   2   49.50    4.30
  -8  -4  -2   21.50    4.00
  -8  -4  -2   26.60    4.90
   8  -4   2   25.10    4.10
  -8   4  -2   25.10    4.60
   8   4   2   19.80    3.50
  -9  -4  -2   33.20    5.70
  -9   4  -2   28.60    5.20
   9   4   2   29.80    4.50
  -9  -5   2   25.80    6.00
   9  -5  -2   38.20    5.00
  -9  -5   2   29.10    4.20
   9   5  -2   34.80    3.90
   8  -5  -2   -0.50    1.10
  -8  -5   2    0.30    1.30
  -8  -5   2    0.40    0.90
   8   5  -2    1.00    1.20
  -8   5   2    0.40    1.10
  -8   5   2    0.10    1.60
  -7  -5   2    4.00    1.80
  -7  -5   2    1.70    1.30
   7  -5  -2   -0.40    0.90
   7   5  -2    1.70    1.10
  -7   5   2   -1.20    0.80
  -7   5   2   -0.10    1.00
  -7   5   2   -2.10    1.00
  -6  -5   2   82.29    6.00
  -6  -5   2   89.69    6.40
   6  -5  -2   91.89    5.70
  -6  -5   2   87.99    5.20
  -6   5   2   88.79    6.20
   6   5  -2   91.19    5.20
  -6   5   2   85.59    6.10
  -6   5   2   91.49    5.60
  -5  -5   2    3.80    1.20
   5  -5  -2    7.60    1.90
  -5  -5   2    4.80    1.40
   5   5  -2    4.70    1.50
  -5   5   2    5.20    1.70
  -5   5   2    6.70    1.60
  -5   5   2    6.40    1.90
   5   5  -2    8.60    1.60
   4  -5  -2  140.29    6.40
  -4  -5   2  138.59    6.70
  -4  -5   2  126.69    5.60
   4   5  -2  129.79    6.70
  -4   5   2  135.69    6.60
  -4   5   2  133.29    6.70
   4   5  -2  125.79    5.60
  -4   5   2  127.39    6.10
  -3  -5   2  861.31   26.20
  -3  -5   2  784.62   27.10
   3  -5  -2  822.52   26.90
  -3   5   2  881.91   27.30
   3   5  -2  842.02   28.60
  -3   5   2  893.01   27.00
  -3   5   2  877.31   27.30
   3   5  -2  884.61   26.30
  -2  -5   2 1704.13   51.99
   2  -5  -2 1770.42   52.79
  -2  -5   2 1776.62   52.99
   2   5  -2 1841.52   52.09
  -2   5   2 1813.22   52.79
  -2   5   2 1806.72   52.79
   2   5  -2 1745.03   53.09
  -2   5   2 1740.63   52.79
  -1  -5   2  431.26   12.20
  -1  -5   2  401.26   13.00
   1   5  -2  391.36   12.20
  -1   5   2  422.86   12.60
   1   5  -2  375.16   12.90
  -1   5   2  426.86   13.00
   0  -5   2   88.19    3.60
   0  -5  -2   96.19    3.60
   0   5  -2   92.79    3.30
   0   5   2   87.29    3.50
   0   5  -2   95.69    3.30
   1  -5   2   99.89    4.20
  -1  -5  -2  107.99    3.90
   1  -5   2   99.69    4.00
  -1  -5  -2  101.59    4.00
  -1   5  -2   98.49    4.00
  -1   5  -2   99.19    4.20
   1   5   2   99.99    3.90
  -2  -5  -2   79.29    3.90
   2  -5   2   82.69    3.90
  -2  -5  -2   81.99    3.70
   2  -5   2   81.89    4.10
  -2  -5  -2   79.69    3.90
  -2   5  -2   77.79    3.80
  -2   5  -2   76.79    4.00
  -3  -5  -2  440.96   15.60
   3  -5   2  455.55   15.90
   3  -5   2  427.36   15.30
  -3  -5  -2  458.95   15.80
  -3  -5  -2  448.86   15.10
  -3   5  -2  432.46   15.60
  -3   5  -2  464.35   15.50
   4  -5   2    3.20    1.30
  -4  -5  -2    1.30    1.00
  -4  -5  -2    1.60    1.00
  -4  -5  -2    2.60    1.20
  -4   5  -2    0.90    1.00
  -4   5  -2    2.60    1.20
   4   5   2    2.00    0.90
   5  -5   2    0.00    0.70
  -5  -5  -2   -0.30    0.70
  -5  -5  -2   -0.70    0.80
   5  -5   2    1.90    1.10
  -5  -5  -2    1.30    1.10
  -5   5  -2    1.10    0.90
   5   5   2   -0.10    0.70
  -5   5  -2    0.40    1.00
  -6  -5  -2   13.30    2.50
  -6  -5  -2   14.80    3.00
   6  -5   2    8.50    2.10
  -6  -5  -2   17.00    3.20
  -6   5  -2    8.70    2.30
   6   5   2   13.70    2.60
  -6   5  -2    9.70    2.50
  -6   5  -2   14.00    2.60
  -7  -5  -2   15.90    3.30
  -7  -5  -2   11.10    2.70
  -7  -5  -2   18.50    3.10
   7  -5   2   14.20    2.90
  -7   5  -2   10.20    2.80
  -7   5  -2   10.10    2.80
  -7   5  -2    8.30    2.70
   7   5   2   13.90    2.80
  -8  -5  -2   16.80    3.90
   8  -5   2   12.30    3.00
  -8  -5  -2   15.30    3.00
   8   5   2   17.00    3.10
  -8   5  -2   13.20    3.20
  -9  -5  -2   10.30    3.40
   9  -5   2    4.30    2.00
  -9   5  -2    3.50    2.70
   9   5   2    4.40    2.20
   9  -6  -2   -2.90    1.30
  -9  -6   2   -1.70    1.20
  -9  -6   2    1.90    2.10
   9   6  -2   -1.80    1.10
  -8  -6   2   29.50    5.10
   8  -6  -2   27.90    4.20
  -8  -6   2   29.80    3.30
  -8   6   2   23.40    4.50
   8   6  -2   27.00    3.80
  -8   6   2   17.70    3.20
  -7  -6   2    1.50    1.20
  -7  -6   2    6.60    2.30
  -7   6   2    4.10    1.90
   7   6  -2    5.70    1.60
  -7   6   2    3.30    1.80
  -6  -6   2   18.30    3.20
  -6  -6   2   18.40    3.50
   6  -6  -2   17.80    2.80
  -6  -6   2   17.30    2.60
  -6   6   2   18.80    3.40
   6   6  -2   15.00    2.30
  -6   6   2   20.10    3.30
  -6   6   2   17.40    2.80
   5  -6  -2  124.59    6.40
  -5  -6   2  114.09    5.70
  -5  -6   2  103.09    6.40
   5   6  -2  124.19    5.80
  -5   6   2  128.29    6.90
   5   6  -2  122.09    7.00
  -5   6   2  110.19    6.50
  -5   6   2  124.19    6.40
   4  -6  -2   13.60    2.10
  -4  -6   2   17.90    1.70
  -4  -6   2   16.40    2.40
   4   6  -2   16.00    2.50
  -4   6   2   17.40    2.70
   4   6  -2   16.20    1.60
  -4   6   2   14.00    2.30
  -4   6   2   12.50    1.90
  -3  -6   2   85.09    4.40
   3  -6  -2   70.39    4.00
  -3  -6   2   71.59    3.40
   3   6  -2   81.09    3.50
   3   6  -2   72.59    4.20
  -3   6   2   77.99    4.00
  -3   6   2   65.39    4.00
  -3   6   2   75.59    4.10
   2  -6  -2 1611.84   49.60
  -2  -6   2 1652.73   48.70
  -2  -6   2 1578.54   49.80
   2   6  -2 1698.13   48.80
  -2   6   2 1634.24   49.50
  -2   6   2 1750.22   49.70
  -2   6   2 1712.63   49.60
  -1  -6   2   10.00    0.60
   1  -6  -2    9.60    1.00
  -1  -6   2    8.60    1.20
  -1   6   2   11.10    1.10
  -1   6   2    9.20    0.80
   1   6  -2   11.10    1.10
   1   6  -2   10.80    0.60
  -1   6   2    9.40    0.80
   0  -6   2  467.35   14.60
   0  -6  -2  498.15   14.90
   0  -6   2  490.75   15.10
   0   6  -2  479.85   14.60
   0   6   2  477.65   14.90
  -1  -6  -2   19.50    1.40
  -1  -6  -2   19.80    1.40
  -1  -6  -2   21.40    1.40
   1  -6   2   22.70    1.60
   1  -6   2   19.80    1.60
   1   6   2   21.10    1.40
  -1   6  -2   20.80    1.60
  -1   6  -2   20.50    1.50
  -2  -6  -2    9.60    1.20
   2  -6   2   10.10    1.60
  -2  -6  -2    7.70    1.10
  -2  -6  -2    9.20    1.40
  -2  -6  -2    9.80    1.50
   2  -6   2    8.90    1.50
  -2   6  -2    8.30    1.30
  -2   6  -2    9.00    1.50
   3  -6   2  209.88    8.30
  -3  -6  -2  196.78    8.40
   3  -6   2  209.08    8.70
  -3  -6  -2  201.18    8.40
  -3  -6  -2  209.58    8.00
  -3   6  -2  205.98    8.30
  -3   6  -2  213.08    8.70
   3   6   2  203.78    8.60
   4  -6   2  595.44   20.50
  -4  -6  -2  589.84   21.00
   4  -6   2  618.14   23.00
  -4  -6  -2  639.64   21.10
  -4  -6  -2  584.84   20.10
  -4   6  -2  579.14   20.90
   4   6   2  596.14   20.00
   5  -6   2    3.60    1.50
   5  -6   2    1.50    1.00
  -5  -6  -2    3.00    1.20
  -5  -6  -2    2.10    1.50
  -5  -6  -2    1.30    1.20
  -5   6  -2    4.00    1.50
  -5   6  -2    2.40    1.20
   5   6   2    1.10    0.80
  -6  -6  -2   44.10    4.00
  -6  -6  -2   42.00    4.20
  -6  -6  -2   45.30    4.50
   6  -6   2   46.70    4.10
   6   6   2   45.50    3.90
  -6   6  -2   44.80    4.50
  -6   6  -2   41.40    4.40
  -6   6  -2   40.20    3.80
  -7  -6  -2  114.69    7.00
  -7  -6  -2  105.89    7.50
  -7  -6  -2  111.59    7.70
   7  -6   2  113.29    7.10
  -7   6  -2  106.89    7.60
  -7   6  -2  119.99    7.40
   7   6   2  110.99    7.50
  -7   6  -2  103.49    7.70
  -8  -6  -2   37.50    5.70
   8  -6   2   33.90    4.60
  -8  -6  -2   39.60    4.10
   8   6   2   34.90    4.70
  -8   6  -2   39.20    5.60
   9  -6   2   38.40    5.20
  -9  -6  -2   35.20    5.70
  -9   6  -2   44.90    6.40
   9   6   2   38.90    5.20
  -9  -7   2   15.50    3.00
   9  -7  -2   19.40    3.90
  -9  -7   2   16.40    4.00
   9   7  -2   23.30    3.80
  -8  -7   2   11.90    3.30
   8  -7  -2   15.70    3.10
  -8  -7   2   22.90    3.30
  -8   7   2   16.80    3.10
  -8   7   2   19.30    4.00
  -7  -7   2   28.40    3.10
  -7  -7   2   20.20    4.00
  -7  -7   2   20.20    4.00
   7  -7  -2   28.70    4.00
  -7   7   2   25.60    4.30
   7   7  -2   31.30    3.20
  -7   7   2   27.00    4.30
  -7   7   2   23.20    3.70
  -6  -7   2   58.29    4.10
  -6  -7   2   63.29    5.20
  -6  -7   2   61.39    5.00
   6  -7  -2   58.79    4.50
  -6   7   2   52.19    4.80
  -6   7   2   52.99    4.70
  -6   7   2   52.69    4.30
   6   7  -2   64.69    4.20
  -5  -7   2  215.28    8.30
  -5  -7   2  185.08    9.20
   5  -7  -2  192.48    8.80
  -5   7   2  203.68    9.40
  -5   7   2  203.38    9.40
   5   7  -2  182.58    7.90
  -5   7   2  193.78    8.80
   5   7  -2  196.08    9.50
  -4  -7   2  121.09    6.30
  -4  -7   2  127.09    5.30
   4  -7  -2  114.79    5.80
  -4   7   2  122.09    6.20
  -4   7   2  117.29    6.10
  -4   7   2  116.59    5.80
   4   7  -2  112.19    6.20
   4   7  -2  118.89    5.20
   3  -7  -2    9.80    2.10
  -3  -7   2    8.40    1.20
  -3  -7   2    8.10    1.50
   3   7  -2    7.40    1.00
  -3   7   2    6.80    1.40
   3   7  -2    8.20    1.60
  -3   7   2    9.40    1.60
  -3   7   2    6.80    1.40
  -2  -7   2   21.40    1.20
   2  -7  -2   20.10    1.80
  -2  -7   2   17.20    1.70
   2   7  -2   20.60    1.90
  -2   7   2   19.20    1.60
  -2   7   2   18.70    1.60
   2   7  -2   18.00    1.10
  -2   7   2   19.70    1.70
  -1  -7   2  140.59    4.50
  -1  -7   2  158.88    5.60
   1  -7  -2  139.59    5.30
   1   7  -2  153.38    5.50
  -1   7   2  142.39    5.30
  -1   7   2  141.19    4.80
  -1   7   2  130.49    4.80
   0  -7  -2   71.79    3.00
   0  -7   2   70.09    2.70
   0  -7   2   73.59    3.20
   0   7  -2   75.29    3.20
   0   7  -2   73.89    2.80
   0   7   2   68.79    3.00
   1  -7   2  217.58    7.80
   1  -7   2  223.08    7.50
  -1  -7  -2  200.28    7.20
  -1  -7  -2  223.98    7.30
  -1  -7  -2  215.18    7.40
   1   7   2  218.38    7.40
  -1   7  -2  211.58    7.50
  -2  -7  -2   27.00    2.10
   2  -7   2   27.30    2.20
  -2  -7  -2   27.00    2.00
  -2  -7  -2   28.00    1.90
  -2  -7  -2   28.00    1.90
  -2   7  -2   27.20    2.20
  -2   7  -2   27.70    2.10
  -3  -7  -2  157.18    7.00
   3  -7   2  154.38    6.80
  -3  -7  -2  159.88    7.00
  -3  -7  -2  157.48    6.50
   3  -7   2  163.48    7.30
  -3   7  -2  151.28    6.80
   3   7   2  160.88    6.60
  -3   7  -2  159.08    7.20
   4  -7   2   64.99    4.20
  -4  -7  -2   69.79    4.10
  -4  -7  -2   77.39    4.80
  -4  -7  -2   74.19    4.80
   4  -7   2   60.09    4.60
   4   7   2   70.39    4.10
  -4   7  -2   75.89    5.40
  -4   7  -2   63.59    4.50
  -5  -7  -2   25.60    2.60
   5  -7   2   27.70    3.60
  -5  -7  -2   25.70    3.60
   5  -7   2   21.30    3.30
  -5  -7  -2   25.90    3.70
  -5   7  -2   21.20    3.10
  -5   7  -2   22.10    3.40
   5   7   2   24.70    2.60
  -6  -7  -2    2.10    1.30
  -6  -7  -2    2.80    1.60
   6  -7   2   -0.60    0.90
  -6  -7  -2    0.90    1.10
  -6   7  -2   -1.60    0.80
  -6   7  -2    2.90    1.60
  -6   7  -2   -1.50    0.90
   6   7   2    0.50    1.00
  -7  -7  -2   92.89    7.10
  -7  -7  -2  103.69    7.50
  -7  -7  -2  106.79    6.70
   7  -7   2   98.39    6.80
  -7   7  -2  119.09    8.00
  -7   7  -2  103.79    6.90
  -7   7  -2  114.99    7.80
  -8  -7  -2    7.60    2.70
   8  -7   2    9.90    2.80
  -8  -7  -2   13.90    3.00
   8   7   2   11.90    2.70
  -8   7  -2   15.10    3.60
   9  -7   2    5.20    2.30
  -9  -7  -2   -2.80    1.50
   9   7   2    0.80    1.80
  -9   7  -2   -0.70    1.50
  -9  -8   2    5.30    2.70
  -9  -8   2    5.10    1.80
   9  -8  -2    6.00    2.40
  -9   8   2    4.80    4.80
   9   8  -2    7.70    2.20
  -8  -8   2   14.80    2.70
   8  -8  -2    8.20    2.20
  -8  -8   2   10.50    3.20
  -8   8   2   15.70    3.10
  -8   8   2   12.10    3.30
   8   8  -2    9.90    2.80
  -7  -8   2   35.80    3.50
   7  -8  -2   39.90    4.00
  -7  -8   2   37.80    5.50
  -7  -8   2   37.80    4.30
   7   8  -2   37.30    3.50
  -7   8   2   38.10    4.20
  -7   8   2   39.00    3.80
  -7   8   2   33.60    4.70
  -6  -8   2    4.00    1.70
  -6  -8   2    2.60    1.10
   6  -8  -2    2.90    1.40
  -6  -8   2    2.00    1.30
  -6   8   2    1.50    1.30
  -6   8   2    3.60    1.70
  -6   8   2    3.60    1.50
   6   8  -2    0.60    0.90
  -5  -8   2  140.79    6.60
   5  -8  -2  155.38    7.50
  -5  -8   2  170.88    8.20
  -5   8   2  146.89    7.70
   5   8  -2  144.49    6.60
  -5   8   2  157.88    7.60
  -5   8   2  142.19    7.70
   5   8  -2  163.48    8.30
  -4  -8   2   66.09    4.30
   4  -8  -2   66.39    4.20
  -4  -8   2   68.19    3.50
  -4   8   2   62.89    4.20
   4   8  -2   70.09    3.50
  -4   8   2   63.89    4.10
  -4   8   2   65.59    4.30
   4   8  -2   61.39    4.30
   3  -8  -2  119.69    5.40
  -3  -8   2  116.49    5.50
  -3  -8   2  114.59    4.40
  -3   8   2  103.89    5.20
   3   8  -2  112.59    5.50
   3   8  -2  101.69    4.30
  -3   8   2  101.69    5.20
  -3   8   2  104.19    5.10
  -2  -8   2 1122.69   33.40
   2  -8  -2 1109.29   34.30
  -2  -8   2 1158.68   34.50
   2   8  -2 1088.59   33.10
  -2   8   2 1131.99   34.10
  -2   8   2 1142.69   34.30
   2   8  -2 1126.29   34.60
   1  -8  -2  528.45   15.80
  -1  -8   2  458.95   13.90
  -1  -8   2  487.45   15.20
   1  -8  -2  479.45   15.10
  -1   8   2  460.55   15.00
   1   8  -2  456.75   15.10
  -1   8   2  457.95   14.40
   0  -8   2  520.25   15.50
   0  -8  -2  475.55   14.30
   0  -8   2  479.15   14.80
   0  -8  -2  489.35   15.20
   0   8   2  486.95   15.10
   0   8  -2  479.75   14.80
  -1  -8  -2   14.90    1.10
   1  -8   2   14.60    1.40
  -1  -8  -2   15.40    1.20
   1  -8   2   15.20    1.30
  -1   8  -2   12.70    1.20
   1   8   2   14.20    1.20
  -1   8  -2   13.50    1.40
  -2  -8  -2  116.49    4.70
   2  -8   2  117.79    5.10
   2  -8   2  118.69    5.40
  -2  -8  -2  109.89    4.90
  -2  -8  -2  111.99    4.70
  -2  -8  -2  109.79    5.00
  -2   8  -2  114.49    5.10
   3  -8   2  394.36   13.70
  -3  -8  -2  360.66   13.60
  -3  -8  -2  370.16   13.20
   3  -8   2  411.26   14.30
  -3  -8  -2  401.16   14.00
   3   8   2  386.86   13.10
  -3   8  -2  381.06   13.70
  -3   8  -2  380.06   14.00
   4  -8   2   13.10    2.20
  -4  -8  -2   11.20    2.10
  -4  -8  -2   11.30    2.20
   4  -8   2   11.30    2.30
  -4  -8  -2   10.60    1.80
  -4   8  -2   11.80    2.20
  -4   8  -2    9.00    2.00
   4   8   2    9.90    1.70
  -5  -8  -2  149.29    7.80
  -5  -8  -2  136.29    6.90
  -5  -8  -2  136.59    7.60
   5  -8   2  131.39    7.70
   5  -8   2  139.99    7.30
  -5   8  -2  147.09    7.50
  -5   8  -2  142.69    7.80
   5   8   2  136.79    6.70
  -6  -8  -2    6.90    2.00
   6  -8   2    6.20    1.90
  -6  -8  -2    6.60    2.20
  -6  -8  -2    8.00    1.90
  -6   8  -2    4.30    2.10
   6   8   2    6.90    1.80
  -6   8  -2    6.80    2.00
  -7  -8  -2    2.90    1.70
  -7  -8  -2    0.70    1.20
  -7  -8  -2    4.30    1.50
   7  -8   2    1.10    1.30
  -7   8  -2    2.80    1.60
  -7   8  -2   -0.80    1.10
  -7   8  -2    0.00    1.00
  -8  -8  -2    5.40    2.20
  -8  -8  -2    5.70    1.80
   8  -8   2    3.00    2.00
   8   8   2    4.20    1.70
  -8   8  -2    4.80    1.80
  -9  -8  -2    3.00    2.20
   9  -8   2    1.70    2.30
  -9   8  -2   -0.40    1.90
   9   8   2   -1.50    1.20
  -9  -9   2   57.69    5.10
  -9  -9   2   53.79    6.40
   9  -9  -2   71.39    6.10
   9   9  -2   61.19    5.20
  -9   9   2   63.59   11.60
  -8  -9   2   14.40    3.60
  -8  -9   2   17.20    2.90
   8  -9  -2   18.40    3.40
   8   9  -2   15.60    2.80
  -8   9   2   16.20    2.90
  -8   9   2   13.00    3.50
  -7  -9   2    1.00    1.20
  -7  -9   2    1.00    1.50
   7  -9  -2    1.50    1.30
  -7  -9   2   -0.40    1.40
  -7   9   2   -1.10    1.20
  -7   9   2    2.50    1.90
  -7   9   2    0.80    1.20
   7   9  -2    1.80    1.20
  -6  -9   2   84.19    6.00
   6  -9  -2   86.59    5.70
  -6  -9   2   92.49    6.00
   6   9  -2   81.69    4.90
  -6   9   2   92.19    6.30
  -6   9   2   83.99    5.90
  -6   9   2   86.19    5.70
  -5  -9   2    0.20    0.60
  -5  -9   2    1.60    1.10
   5  -9  -2    1.00    0.90
  -5   9   2    1.60    1.20
  -5   9   2    0.60    1.10
   5   9  -2    0.90    1.10
   5   9  -2    0.90    0.70
  -5   9   2    0.00    0.90
  -4  -9   2  181.88    7.20
   4  -9  -2  200.38    8.40
  -4  -9   2  176.78    8.30
  -4   9   2  188.58    8.40
  -4   9   2  196.98    8.30
  -4   9   2  176.38    8.30
   4   9  -2  195.68    7.20
   4   9  -2  194.88    8.80
  -3  -9   2 1746.33   52.69
   3  -9  -2 1694.83   53.99
  -3  -9   2 1885.61   54.49
  -3   9   2 1713.73   53.89
  -3   9   2 1831.32   54.19
   3   9  -2 1726.93   52.69
   3   9  -2 1959.00   54.79
  -3   9   2 1740.23   53.99
   2  -9  -2  364.46   12.50
  -2  -9   2  389.16   11.30
   2  -9  -2  365.56   12.20
  -2  -9   2  388.66   12.70
  -2   9   2  366.46   12.40
   2   9  -2  325.17   12.50
  -2   9   2  365.76   12.20
   2   9  -2  369.06   11.20
  -1  -9   2  690.23   22.80
   1  -9  -2  749.03   22.80
  -1   9   2  755.72   22.80
   1   9  -2  738.43   21.60
  -1   9   2  752.62   22.10
   1   9  -2  757.42   23.00
   0  -9   2  311.97   10.10
   0  -9   2  296.17    9.40
   0  -9  -2  295.47    8.90
   0  -9  -2  310.07    9.80
   0   9  -2  289.77    9.40
   0   9   2  300.17    9.80
  -1  -9  -2  296.27    9.60
  -1  -9  -2  290.87    9.40
   1  -9   2  269.27    9.90
   1  -9   2  288.97    9.70
  -1   9  -2  295.77    9.70
   1   9   2  290.57    9.40
   1   9   2  280.67    9.50
  -1   9  -2  296.57   10.00
  -2  -9  -2  100.79    4.20
   2  -9   2   94.59    4.70
  -2  -9  -2   96.49    4.40
  -2  -9  -2   95.79    4.50
   2  -9   2   95.59    4.50
  -2  -9  -2   97.99    4.20
  -2   9  -2   90.49    4.60
  -2   9  -2  101.79    4.60
   3  -9   2    5.50    1.30
  -3  -9  -2    4.60    1.20
  -3  -9  -2    5.10    1.10
  -3  -9  -2    4.20    1.30
   3  -9   2    5.00    1.50
  -3   9  -2    5.30    1.50
  -3   9  -2    5.40    1.40
  -4  -9  -2  356.36   14.00
   4  -9   2  359.96   13.60
  -4  -9  -2  361.56   13.10
   4  -9   2  342.77   14.10
  -4  -9  -2  391.16   14.20
  -4   9  -2  362.66   14.10
  -4   9  -2  352.16   13.70
   4   9   2  377.26   13.10
  -5  -9  -2    8.70    2.10
  -5  -9  -2   11.70    2.60
   5  -9   2    9.20    2.20
   5  -9   2    8.10    2.00
  -5  -9  -2   10.60    2.00
   5   9   2    6.60    1.60
  -5   9  -2    7.50    2.00
  -5   9  -2    7.90    2.00
   6  -9   2   18.10    3.10
  -6  -9  -2   22.20    3.70
  -6  -9  -2   19.90    3.00
  -6  -9  -2   20.90    3.50
  -6   9  -2   17.50    4.50
   6   9   2   16.20    2.60
  -6   9  -2   19.00    3.20
  -7  -9  -2    2.20    1.70
   7  -9   2    1.10    1.50
  -7  -9  -2    4.40    2.00
  -7  -9  -2    4.10    1.60
  -7   9  -2    1.80    1.40
  -7   9  -2    1.60    1.40
  -7   9  -2    3.00    1.80
   7   9   2    4.80    2.10
  -8  -9  -2   39.90    4.00
  -8  -9  -2   20.20    4.00
   8  -9   2   34.40    4.80
  -8   9  -2   32.30    5.40
   8   9   2   30.50    4.30
   9  -9   2   23.10    4.20
  -9  -9  -2   22.10    4.60
  -9   9  -2   25.40    4.90
   9   9   2   29.50    4.30
  -9 -10   2   26.90    5.10
   9 -10  -2   38.50    5.40
  -9 -10   2   26.10    3.50
  -9  10   2   26.00    6.40
   9  10  -2   31.20    4.20
  -8 -10   2   22.60    3.30
  -8 -10   2   27.30    4.80
   8 -10  -2   21.10    3.70
  -8  10   2   24.80    4.40
   8  10  -2   22.50    3.30
  -8  10   2   23.50    3.80
   7 -10  -2   27.10    3.90
  -7 -10   2   39.70    5.50
  -7 -10   2   32.40    3.20
  -7 -10   2   41.30    5.50
  -7  10   2   35.10    3.70
   7  10  -2   36.30    3.40
  -7  10   2   37.90    4.20
  -7  10   2   36.70    5.20
   6 -10  -2    1.80    1.20
  -6 -10   2    0.90    0.90
  -6 -10   2    2.40    1.30
   6  10  -2    1.50    1.00
  -6  10   2    1.40    1.10
  -6  10   2    2.30    1.20
   6  10  -2    0.90    1.30
  -6  10   2    2.50    1.40
  -5 -10   2    2.40    1.20
  -5 -10   2    5.20    1.30
   5 -10  -2    3.10    1.50
   5  10  -2    4.40    1.60
  -5  10   2    4.70    1.50
   5  10  -2    4.20    1.10
  -5  10   2    2.20    1.30
  -5  10   2    3.60    1.40
  -4 -10   2   15.90    1.60
   4 -10  -2   18.40    2.60
  -4 -10   2   17.70    2.70
  -4  10   2   15.70    2.30
  -4  10   2   15.10    2.40
  -4  10   2   19.10    2.50
   4  10  -2   16.40    2.50
   4  10  -2   16.20    1.60
  -3 -10   2  787.72   23.80
  -3 -10   2  716.63   22.00
   3 -10  -2  716.53   23.40
   3  10  -2  728.83   22.00
  -3  10   2  698.73   23.20
   3  10  -2  688.73   23.70
  -3  10   2  710.43   23.30
   2 -10  -2  827.22   26.60
   2 -10  -2  886.31   26.40
  -2 -10   2  818.22   26.70
  -2 -10   2  858.51   25.10
  -2  10   2  837.72   26.60
  -2  10   2  824.22   26.20
   2  10  -2  864.81   25.10
   2  10  -2  906.91   27.00
  -1 -10   2  696.13   22.90
   1 -10  -2  758.72   22.90
   1 -10  -2  749.13   22.20
  -1  10   2  736.13   22.80
   1  10  -2  733.83   21.50
  -1  10   2  729.43   22.10
   1  10  -2  769.12   23.10
   0 -10  -2  803.32   24.80
   0 -10   2  829.32   25.20
   0 -10  -2  828.72   24.00
   0 -10   2  809.32   24.40
   0  10  -2  831.62   25.20
   0  10   2  822.12   24.90
   0  10  -2  816.82   24.50
  -1 -10  -2  701.03   20.80
  -1 -10  -2  699.93   21.00
   1 -10   2  687.63   21.50
   1 -10   2  695.83   21.20
   1  10   2  692.33   20.90
  -1  10  -2  674.33   21.40
  -1  10  -2  670.83   21.10
   1  10   2  637.14   20.70
  -2 -10  -2   35.00    2.20
   2 -10   2   36.20    2.50
  -2 -10  -2   36.20    2.30
  -2 -10  -2   31.20    2.00
   2 -10   2   33.60    2.60
  -2  10  -2   30.00    2.40
  -2  10  -2   34.30    2.40
  -3 -10  -2   20.20    1.90
   3 -10   2   19.00    2.20
   3 -10   2   19.80    2.60
  -3 -10  -2   16.00    1.60
  -3 -10  -2   17.30    2.30
  -3 -10  -2   19.90    2.10
  -3  10  -2   16.90    2.30
  -3  10  -2   18.90    2.50
  -4 -10  -2   17.40    2.30
   4 -10   2   13.10    2.40
  -4 -10  -2   13.30    2.30
  -4 -10  -2   12.40    2.30
   4 -10   2   15.60    2.30
  -4  10  -2   12.00    2.20
  -4  10  -2   13.60    2.20
   4  10   2   14.80    2.10
  -5 -10  -2    0.30    1.00
   5 -10   2    0.30    0.80
  -5 -10  -2    2.10    1.00
  -5 -10  -2    0.90    1.10
   5 -10   2    2.30    1.60
   5  10   2    1.70    1.00
  -5  10  -2   -0.70    1.00
  -5  10  -2    0.70    0.80
  -6 -10  -2   14.10    2.90
   6 -10   2    9.50    2.50
  -6 -10  -2    5.70    2.00
  -6 -10  -2    7.00    1.90
   6 -10   2    7.00    2.10
  -6  10  -2    4.70    1.60
   6  10   2    7.60    1.90
  -7 -10  -2    2.00    1.50
  -7 -10  -2    0.20    1.20
   7 -10   2   -0.50    1.40
  -7 -10  -2   -0.90    0.90
  -7  10  -2    0.80    1.50
   7  10   2    0.50    1.10
  -7  10  -2    1.90    1.50
  -7  10  -2   -0.40    1.10
   8 -10   2    0.20    1.70
  -8 -10  -2    0.60    1.50
  -8 -10  -2    4.90    2.30
   8  10   2    0.00    1.30
  -8  10  -2    1.20    1.60
  -9 -10  -2   52.69    5.90
   9 -10   2   39.70    5.60
  -9  10  -2   51.39    5.80
   9  10   2   44.40    4.80
  -9 -11   2    5.30    2.00
  -9 -11   2    7.20    2.70
   9 -11  -2    4.40    2.30
  -9  11   2    8.40    3.40
   9  11  -2    5.50    1.90
   8 -11  -2    1.00    1.40
  -8 -11   2    3.30    1.20
  -8 -11   2   -0.50    1.20
  -8  11   2    0.50    1.30
   8  11  -2    2.30    1.30
  -8  11   2   -1.20    1.30
  -7 -11   2    9.80    2.50
  -7 -11   2    7.00    1.80
   7 -11  -2    7.50    2.20
  -7 -11   2    7.20    2.50
   7  11  -2    9.90    2.10
  -7  11   2    6.30    2.80
  -7  11   2   11.50    2.80
  -7  11   2   14.60    3.00
  -6 -11   2  281.57   12.60
  -6 -11   2  262.07   10.70
   6 -11  -2  263.97   11.90
  -6  11   2  287.67   12.60
  -6  11   2  269.47   12.40
   6  11  -2  280.57   10.70
   6  11  -2  256.97   12.60
  -6  11   2  270.77   11.90
  -5 -11   2  354.76   12.10
   5 -11  -2  314.47   13.10
  -5 -11   2  272.37   12.90
  -5  11   2  337.67   13.50
  -5  11   2  332.87   13.10
   5  11  -2  334.77   11.80
   5  11  -2  333.97   13.90
  -5  11   2  345.17   13.70
  -4 -11   2  194.58    7.10
  -4 -11   2  186.08    8.60
   4 -11  -2  177.08    8.10
   4  11  -2  178.88    8.50
  -4  11   2  190.88    8.40
  -4  11   2  176.78    8.10
  -4  11   2  187.08    8.40
   4  11  -2  192.08    7.00
  -3 -11   2  267.37   10.60
  -3 -11   2  276.37    9.10
   3 -11  -2  275.27   10.50
   3 -11  -2  278.27   10.40
  -3  11   2  269.27   10.30
  -3  11   2  278.17   10.50
   3  11  -2  295.87   10.90
   3  11  -2  278.67    9.10
  -2 -11   2   10.90    0.70
  -2 -11   2    8.90    1.40
   2 -11  -2   11.00    1.30
   2 -11  -2   10.20    1.50
   2  11  -2    8.10    0.60
   2  11  -2   11.60    1.70
  -2  11   2   11.10    1.60
  -2  11   2    9.80    1.40
   1 -11  -2  220.68    8.00
   1 -11  -2  220.48    7.30
  -1 -11   2  229.18    8.10
  -1  11   2  222.48    8.00
   1  11  -2  230.38    6.80
  -1  11   2  221.08    7.30
   0 -11   2 1588.24   47.40
   0  11   2 1577.54   47.10
   0  11  -2 1594.44   46.70
   0  11   2 1600.44   46.30
   1 -11   2  875.81   27.30
   1 -11   2  929.01   27.00
  -1 -11  -2  897.61   26.50
  -1 -11  -2  891.51   26.70
  -1  11  -2  889.41   26.90
   1  11   2  774.52   26.40
   1  11   2  908.91   26.70
  -1  11  -2  869.51   27.20
  -2 -11  -2   82.89    4.00
   2 -11   2   86.69    4.20
  -2 -11  -2   79.89    3.70
   2 -11   2   80.19    4.30
  -2 -11  -2   83.49    3.80
  -2  11  -2   84.99    4.50
   2  11   2   89.49    4.20
  -2  11  -2   79.49    4.10
   3 -11   2    0.40    0.70
  -3 -11  -2   -0.30    0.50
  -3 -11  -2   -0.30    0.40
  -3 -11  -2   -0.70    0.50
  -3 -11  -2    0.00    0.70
   3 -11   2   -0.10    0.70
  -3  11  -2    0.00    0.60
  -3  11  -2   -0.30    0.50
  -4 -11  -2   35.90    2.80
  -4 -11  -2   30.70    3.00
   4 -11   2   36.70    3.10
   4 -11   2   36.40    3.40
  -4 -11  -2   31.10    3.10
  -4  11  -2   32.80    3.20
  -4  11  -2   32.80    3.10
   5 -11   2   27.70    3.10
  -5 -11  -2   23.10    3.30
   5 -11   2   32.20    3.50
  -5 -11  -2   27.60    3.20
  -5 -11  -2   24.40    2.60
  -5  11  -2   22.80    3.30
  -5  11  -2   26.90    3.60
   5  11   2   24.30    2.40
  -6 -11  -2   23.60    3.80
  -6 -11  -2   20.20    3.30
  -6 -11  -2   21.30    3.10
   6 -11   2   29.90    4.40
   6  11   2   26.80    2.90
  -6  11  -2   26.60    4.70
  -6  11  -2   29.50    4.00
  -7 -11  -2   -0.90    0.60
  -7 -11  -2    0.10    1.30
  -7 -11  -2   -1.00    0.90
   7 -11   2    0.30    1.60
   7  11   2   -1.00    0.90
  -7  11  -2   -0.20    1.10
  -7  11  -2    1.80    1.20
  -7  11  -2    1.80    1.70
  -8 -11  -2    2.50    1.30
   8 -11   2    3.10    1.80
  -8 -11  -2    4.90    2.50
  -8  11  -2    2.50    1.70
   8  11   2    1.00    1.30
   9 -11   2    5.60    2.30
  -9 -11  -2    1.10    1.90
  -9  11  -2    3.70    2.60
   9 -12  -2    0.90    1.90
  -9 -12   2    3.50    2.30
  -9 -12   2    1.20    1.50
   9  12  -2    0.60    1.30
  -9  12   2    6.80    2.90
   8 -12  -2   29.30    4.60
  -8 -12   2   36.90    5.70
  -8 -12   2   34.40    3.50
   8  12  -2   38.40    3.60
  -8  12   2   31.50    5.20
  -7 -12   2    1.00    1.60
   7 -12  -2    1.40    1.30
  -7 -12   2    0.90    1.30
  -7 -12   2    0.20    1.00
   7  12  -2    0.80    1.10
  -7  12   2    3.30    1.70
  -7  12   2    0.90    1.70
  -6 -12   2  118.49    7.40
   6 -12  -2  124.89    7.20
  -6 -12   2  117.69    6.10
  -6  12   2  123.59    7.20
   6  12  -2  122.79    6.00
   6  12  -2  134.99    8.10
  -6  12   2  134.19    7.70
  -6  12   2  118.59    7.40
   5 -12  -2  244.88   10.70
  -5 -12   2  224.58   10.70
  -5 -12   2  239.28    9.30
  -5  12   2  242.28   10.80
  -5  12   2  258.07   10.80
  -5  12   2  256.77   11.10
   5  12  -2  252.47    9.30
   5  12  -2  254.57   11.40
   4 -12  -2   39.80    3.20
  -4 -12   2   37.80    2.40
  -4  12   2   39.40    3.30
  -4  12   2   40.60    3.30
   4  12  -2   36.10    2.30
   4  12  -2   34.50    3.30
  -3 -12   2  253.57    8.10
   3 -12  -2  229.38    9.40
   3 -12  -2  239.88    9.40
  -3 -12   2  267.57    9.80
   3  12  -2  232.18    9.70
  -3  12   2  242.98    9.50
  -3  12   2  237.98    9.30
   3  12  -2  243.28    8.00
   2 -12  -2    1.10    0.60
  -2 -12   2    1.10    0.20
  -2 -12   2    1.20    0.70
   2 -12  -2    0.90    0.70
  -2  12   2    1.50    0.60
  -2  12   2    1.50    0.70
   2  12  -2    0.90    0.70
   1 -12  -2  658.83   20.30
  -1 -12   2  691.83   20.50
   1 -12  -2  644.54   19.50
  -1  12   2  635.64   20.20
   1  12  -2  632.84   20.40
  -1  12   2  650.43   19.40
   1  12  -2  599.74   18.90
   0 -12   2 5676.23  193.28
   0 -12  -2 5524.55  186.18
   0  12  -2 4812.82  188.08
  -1 -12  -2   18.60    1.40
   1 -12   2   15.30    1.60
   1 -12   2   19.10    1.60
  -1 -12  -2   16.20    1.30
   1  12   2   19.90    1.40
  -1  12  -2   16.00    1.60
  -1  12  -2   17.40    1.50
   1  12   2   17.00    1.40
   2 -12   2   51.89    3.20
  -2 -12  -2   57.39    2.90
   2 -12   2   56.19    3.50
  -2 -12  -2   55.19    3.10
  -2 -12  -2   53.49    2.80
  -2  12  -2   54.79    3.30
   2  12   2   51.99    3.10
  -3 -12  -2   76.29    3.90
  -3 -12  -2   78.39    4.60
  -3 -12  -2   85.39    4.20
  -3 -12  -2   85.69    4.60
   3 -12   2   87.19    4.70
   3 -12   2   83.69    4.90
  -3  12  -2   88.89    4.90
  -3  12  -2   86.29    4.80
  -4 -12  -2    0.90    0.90
  -4 -12  -2    0.90    0.60
  -4 -12  -2    2.40    1.10
  -4 -12  -2    2.90    1.00
   4 -12   2    2.80    1.30
   4 -12   2    0.80    0.90
  -4  12  -2    2.30    1.20
  -4  12  -2    2.90    1.20
  -5 -12  -2   -1.30    0.60
  -5 -12  -2    0.60    0.80
   5 -12   2    1.30    1.20
  -5 -12  -2    1.90    1.30
   5 -12   2    0.50    0.80
  -5  12  -2    0.00    1.10
  -5  12  -2   -0.30    0.80
  -6 -12  -2   52.29    4.10
  -6 -12  -2   54.19    4.70
   6 -12   2   45.50    4.80
   6 -12   2   58.79    5.20
  -6 -12  -2   47.90    4.70
  -6  12  -2   49.00    4.70
   6  12   2   60.99    4.30
  -6  12  -2   50.69    4.50
  -7 -12  -2   17.40    3.70
  -7 -12  -2   19.50    3.10
  -7 -12  -2   14.10    3.20
   7 -12   2   21.90    3.80
  -7  12  -2   18.00    3.20
   7  12   2   14.10    2.70
  -7  12  -2   14.90    3.20
  -7  12  -2   13.10    3.10
   8 -12   2    1.20    1.80
  -8 -12  -2   -0.40    1.60
  -8 -12  -2   -2.80    0.90
  -8  12  -2    2.00    1.70
  -9 -12  -2    7.40    3.20
   9 -12   2    4.50    2.60
  -9  12  -2    5.40    2.60
  -9 -13   2   11.70    2.70
  -9 -13   2   12.80    3.40
   9 -13  -2   12.40    4.10
   9  13  -2    8.40    2.40
  -9  13   2   15.00    4.20
  -8 -13   2    1.80    1.90
  -8 -13   2    1.70    1.20
   8 -13  -2    2.80    1.90
  -8  13   2    1.10    1.50
   8  13  -2    1.10    1.20
  -7 -13   2   45.40    4.90
  -7 -13   2   45.40    4.60
  -7 -13   2   48.10    3.90
   7 -13  -2   46.70    4.60
  -7  13   2   50.19    5.00
  -7  13   2   48.40    4.70
  -7  13   2   39.10    8.60
   7  13  -2   46.70    3.70
  -6 -13   2   86.69    6.10
   6 -13  -2   92.89    6.10
  -6 -13   2   84.89    4.90
  -6  13   2   94.19    6.30
   6  13  -2   93.69    4.90
   6  13  -2   82.59    6.30
  -6  13   2   98.99    6.50
  -6  13   2   78.69    5.70
  -5 -13   2    8.10    1.40
  -5 -13   2    8.80    2.00
   5 -13  -2    6.50    1.70
  -5  13   2   10.70    2.30
   5  13  -2    7.80    1.40
  -5  13   2    6.00    1.90
  -5  13   2    8.40    2.00
   5  13  -2   11.50    2.40
  -4 -13   2  465.35   17.00
  -4 -13   2  454.65   14.70
   4 -13  -2  459.35   16.40
  -4  13   2  455.85   16.40
  -4  13   2  446.46   16.50
   4  13  -2  437.86   14.60
   4  13  -2  452.35   16.80
  -3 -13   2   51.39    3.50
   3 -13  -2   55.19    3.60
   3 -13  -2   56.09    3.50
  -3 -13   2   53.09    2.40
  -3  13   2   47.20    3.20
   3  13  -2   49.70    3.60
   3  13  -2   50.69    2.30
  -3  13   2   52.99    3.50
  -2 -13   2    9.60    0.40
   2 -13  -2    7.50    1.40
   2 -13  -2    7.40    1.20
  -2 -13   2    8.40    0.40
  -2 -13   2   12.30    1.80
  -2  13   2    9.80    1.40
  -2  13   2    8.30    1.40
   2  13  -2    7.10    1.40
   1 -13  -2  396.36   12.90
  -1 -13   2  418.36   13.10
   1 -13  -2  385.96   12.10
  -1  13   2  382.56   12.80
  -1  13   2  391.96   12.00
   1  13  -2  363.36   11.30
   1  13  -2  364.46   12.90
   0 -13   2   94.19    4.10
   0 -13  -2   85.49    3.70
   0 -13  -2   94.89    3.40
   0 -13   2   78.49    3.30
   0  13   2   79.29    3.60
   0  13  -2   80.79    3.30
   0  13   2   81.79    3.10
   0  13  -2   87.29    4.00
  -1 -13  -2  477.15   15.40
  -1 -13  -2  493.45   15.60
   1 -13   2  492.95   16.30
   1 -13   2  503.25   15.80
   1  13   2  503.65   15.60
  -1  13  -2  496.55   16.20
   1  13   2  488.45   15.50
  -1  13  -2  492.75   15.80
  -2 -13  -2  355.26   11.60
  -2 -13  -2  385.16   12.10
   2 -13   2  340.97   12.50
  -2 -13  -2  350.06   11.60
   2 -13   2  327.47   12.90
  -2  13  -2  341.57   12.40
  -2  13  -2  352.76   12.30
   2  13   2  319.27   11.90
   3 -13   2  179.88    8.00
   3 -13   2  197.48    8.60
  -3 -13  -2  206.88    7.70
  -3 -13  -2  185.08    8.00
  -3 -13  -2  195.38    7.40
  -3  13  -2  193.28    8.40
  -3  13  -2  196.78    8.30
  -4 -13  -2   11.90    1.90
  -4 -13  -2   10.00    1.70
   4 -13   2   12.80    2.20
  -4 -13  -2   13.90    2.50
   4 -13   2   11.80    2.30
  -4 -13  -2   13.90    2.40
  -4  13  -2   10.80    2.30
  -4  13  -2   13.20    2.30
   5 -13   2   33.90    3.80
  -5 -13  -2   32.90    3.60
  -5 -13  -2   34.70    3.50
   5 -13   2   38.70    3.60
  -5 -13  -2   40.80    3.30
  -5  13  -2   42.60    4.00
  -5  13  -2   37.70    3.60
  -6 -13  -2   94.29    5.80
   6 -13   2   87.49    6.50
  -6 -13  -2  104.99    7.00
   6 -13   2   98.99    6.40
  -6 -13  -2   90.19    6.30
  -6  13  -2   94.69    6.70
  -6  13  -2   87.39    6.10
   7 -13   2   40.10    4.50
  -7 -13  -2   56.29    4.40
  -7 -13  -2   50.09    5.10
  -7 -13  -2   53.09    5.00
  -7  13  -2   47.60    4.90
  -7  13  -2   49.99    4.80
  -7  13  -2   44.40    5.10
  -8 -13  -2    8.10    3.00
   8 -13   2    4.50    2.40
  -8 -13  -2    4.00    1.90
  -8  13  -2    9.60    2.80
  -9 -13  -2   20.80    3.70
  -9 -13  -2   19.80    4.20
   9 -13   2   20.60    4.30
  -9  13  -2   19.00    4.00
  -9 -14   2   -1.40    1.10
  -9 -14   2   -0.10    1.90
   9 -14  -2    5.80    3.10
   9  14  -2   -2.00    1.00
  -9  14   2   -0.30    1.80
  -8 -14   2  177.08   11.30
   8 -14  -2  172.48   10.10
  -8 -14   2  172.38    8.60
   8  14  -2  169.48    8.40
  -8  14   2  164.58   10.30
   7 -14  -2   23.50    4.00
  -7 -14   2   18.40    2.80
  -7 -14   2   24.40    4.40
  -7 -14   2   23.80    4.00
   7  14  -2   23.50    3.00
  -7  14   2   18.60    3.70
  -7  14   2   24.80    3.80
  -6 -14   2   53.69    3.70
  -6 -14   2   55.69    4.80
   6 -14  -2   55.29    4.60
  -6  14   2   58.59    5.00
  -6  14   2   54.69    4.80
   6  14  -2   58.99    3.70
  -6  14   2   59.79    4.80
   6  14  -2   59.19    5.20
  -5 -14   2  312.57   12.70
  -5 -14   2  276.37   10.50
   5 -14  -2  286.97   12.20
  -5  14   2  303.27   12.60
   5  14  -2  274.87   12.50
  -5  14   2  297.37   12.20
  -5  14   2  291.07   12.30
   4 -14  -2   11.90    2.20
  -4 -14   2   15.30    1.40
  -4 -14   2   17.50    2.60
   4 -14  -2   13.00    2.20
   4  14  -2   12.20    1.30
   4  14  -2   10.20    2.10
  -4  14   2   17.10    2.60
  -4  14   2   13.00    2.20
  -3 -14   2   29.20    2.60
   3 -14  -2   31.90    2.60
   3 -14  -2   31.30    2.70
  -3 -14   2   32.70    1.70
   3  14  -2   32.90    1.60
  -3  14   2   29.10    2.40
   3  14  -2   30.10    2.80
  -3  14   2   33.50    2.70
  -2 -14   2  173.78    7.20
   2 -14  -2  174.98    6.70
  -2  14   2  171.78    7.00
   2  14  -2  190.88    8.30
  -2  14   2  165.18    6.50
   1 -14  -2   57.29    2.60
  -1 -14   2   64.39    3.30
   1 -14  -2   55.59    3.10
   1  14  -2   61.49    3.30
  -1  14   2   62.99    3.20
   1  14  -2   55.49    1.90
  -1  14   2   58.79    2.60
   0 -14  -2 1689.63   49.20
   0 -14   2 1706.83   48.70
   0 -14   2 1592.94   49.50
   0 -14  -2 1656.93   48.40
   0  14   2 1639.14   49.10
   0  14  -2 1663.23   48.70
   0  14  -2 1647.84   49.60
   0  14   2 1630.84   48.40
  -1 -14  -2  305.87   10.10
   1 -14   2  302.17   10.80
  -1 -14  -2  307.37    9.90
   1 -14   2  321.07   10.40
  -1  14  -2  280.97   10.60
   1  14   2  292.17   10.00
   1  14   2  304.47   10.00
  -1  14  -2  303.87   10.40
  -2 -14  -2   16.60    1.50
   2 -14   2   21.10    2.10
  -2 -14  -2   16.40    1.60
   2  14   2   16.10    1.70
  -2  14  -2   16.90    1.90
  -2  14  -2   17.40    1.80
  -3 -14  -2  712.33   22.70
  -3 -14  -2  741.83   23.50
  -3 -14  -2  712.43   22.60
   3 -14   2  690.23   24.00
   3 -14   2  677.73   23.50
  -3  14  -2  723.33   23.90
  -3  14  -2  704.23   23.60
   3  14   2  763.62   23.80
   4 -14   2  622.84   22.00
  -4 -14  -2  630.14   20.50
  -4 -14  -2  630.44   21.70
  -4 -14  -2  600.04   21.50
  -4 -14  -2  624.24   20.20
   4 -14   2  578.34   21.20
  -4  14  -2  619.94   21.50
  -4  14  -2  618.14   21.80
  -5 -14  -2    1.00    1.00
   5 -14   2    0.00    1.00
  -5 -14  -2    0.30    0.80
   5 -14   2    0.50    0.90
  -5 -14  -2   -1.40    0.60
  -5 -14  -2    0.70    0.90
  -5  14  -2    0.30    1.10
  -5  14  -2    0.40    0.90
   6 -14   2  450.75   18.10
  -6 -14  -2  474.45   16.90
   6 -14   2  456.65   19.20
  -6 -14  -2  480.75   18.70
  -6 -14  -2  490.55   17.50
  -6 -14  -2  458.95   18.80
  -6  14  -2  443.46   18.10
  -6  14  -2  444.86   18.60
  -7 -14  -2   14.90    3.00
  -7 -14  -2   21.30    4.00
   7 -14   2   20.90    3.60
  -7 -14  -2   23.20    3.20
  -7  14  -2   24.80    4.10
  -7  14  -2   21.70    3.70
  -8 -14  -2    8.70    2.50
   8 -14   2   11.50    3.10
  -8 -14  -2   13.60    2.70
  -8 -14  -2   15.20    4.00
  -8  14  -2   13.10    3.60
  -9 -14  -2   31.00    5.40
   9 -14   2   32.10    5.30
  -9 -14  -2   39.10    5.00
  -9  14  -2   31.30    5.60
  -9 -15   2    2.40    2.00
   9 -15  -2    7.70    2.70
  -9  15   2    1.60    2.50
   9  15  -2    4.30    1.60
   8 -15  -2   25.80    4.30
  -8 -15   2   23.90    4.70
  -8 -15   2   25.30    3.40
   8  15  -2   24.50    3.30
  -8  15   2   25.30    4.30
  -7 -15   2  125.59    8.20
  -7 -15   2  134.09    6.80
   7 -15  -2  133.89    8.00
   7  15  -2  124.19    6.40
  -7  15   2  135.89    8.40
  -7  15   2  110.39   11.00
  -7  15   2  126.89    7.80
  -6 -15   2   42.90    4.30
   6 -15  -2   54.69    4.60
  -6 -15   2   41.00    3.10
  -6  15   2   42.40    4.30
   6  15  -2   44.10    3.20
  -6  15   2   45.40    4.40
   6  15  -2   43.30    4.60
  -6  15   2   42.70    4.10
  -5 -15   2    0.90    0.50
  -5 -15   2    0.00    0.90
   5 -15  -2    1.30    1.20
   5  15  -2    0.60    0.50
  -5  15   2    0.40    0.90
  -5  15   2    1.40    1.20
   5  15  -2    1.20    1.20
  -5  15   2    0.20    1.00
   4 -15  -2  102.89    5.70
   4 -15  -2   98.29    5.60
  -4 -15   2   97.39    4.20
  -4 -15   2  102.49    5.80
  -4  15   2   98.09    5.50
   4  15  -2   95.59    4.10
  -4  15   2  101.09    5.60
   4  15  -2  100.89    5.90
  -3 -15   2  185.48    6.40
   3 -15  -2  187.68    8.20
  -3 -15   2  191.58    8.30
   3 -15  -2  197.98    8.00
   3  15  -2  195.88    8.50
  -3  15   2  183.48    8.10
   3  15  -2  200.58    6.40
  -3  15   2  206.78    8.90
   2 -15  -2   25.20    1.90
  -2 -15   2   20.50    2.00
   2 -15  -2   22.40    2.10
  -2  15   2   22.70    2.00
   2  15  -2   22.90    2.20
  -2  15   2   20.70    1.70
  -1 -15   2  290.07    9.90
   1 -15  -2  274.27    9.00
  -1 -15   2  278.47    8.20
   1 -15  -2  275.57    9.70
  -1  15   2  263.17    9.60
  -1  15   2  273.37    8.90
   1  15  -2  262.97    8.20
   1  15  -2  271.87    9.90
   0 -15   2   16.20    1.20
   0 -15   2   18.20    1.70
   0 -15  -2   18.30    1.10
   0 -15  -2   14.00    1.40
   0  15   2   16.60    1.10
   0  15   2   17.20    1.50
   0  15  -2   15.70    1.20
  -1 -15  -2  585.64   18.40
   1 -15   2  579.94   18.60
  -1 -15  -2  571.14   18.20
   1 -15   2  594.94   19.20
  -1  15  -2  581.74   19.10
   1  15   2  599.54   18.40
   1  15   2  599.94   18.30
  -1  15  -2  581.84   18.70
  -2 -15  -2  296.57    9.80
   2 -15   2  261.67   10.30
  -2 -15  -2  259.37    9.30
   2 -15   2  267.67   10.00
   2  15   2  273.57    9.90
   2  15   2  264.47    9.30
  -2  15  -2  277.27   10.30
  -2  15  -2  260.47   10.00
  -3 -15  -2    1.80    0.80
  -3 -15  -2    2.00    0.80
   3 -15   2    1.90    1.00
  -3 -15  -2    2.00    0.90
  -3  15  -2    3.20    1.20
  -3  15  -2    0.80    0.90
   3  15   2    1.70    1.00
  -4 -15  -2  118.89    7.20
   4 -15   2  123.69    6.40
  -4 -15  -2  105.69    5.30
  -4 -15  -2  121.39    5.70
   4 -15   2  127.59    6.90
  -4 -15  -2  101.49    6.20
  -4  15  -2  125.89    6.70
  -4  15  -2  126.49    6.50
  -5 -15  -2  156.48    7.30
  -5 -15  -2  162.18    8.50
  -5 -15  -2  158.68    7.10
   5 -15   2  150.28    8.40
   5 -15   2  145.29    7.90
  -5 -15  -2  150.88    8.00
  -5  15  -2  151.58    8.30
  -5  15  -2  154.68    8.10
  -6 -15  -2   34.50    3.30
   6 -15   2   39.90    5.30
   6 -15   2   28.10    4.00
  -6 -15  -2   29.30    4.30
  -6 -15  -2   31.30    4.30
  -6 -15  -2   32.20    3.00
  -6  15  -2   26.30    4.00
  -6  15  -2   38.20    3.90
  -7 -15  -2    9.80    2.40
  -7 -15  -2   11.90    3.10
  -7 -15  -2   10.50    2.30
   7 -15   2   11.10    2.90
  -7 -15  -2   11.30    2.80
  -7  15  -2    8.90    2.70
  -7  15  -2   10.10    2.50
  -8 -15  -2    5.50    1.80
  -8 -15  -2    2.40    1.90
  -8 -15  -2    2.60    1.80
   8 -15   2    5.90    1.90
  -8  15  -2    2.60    1.90
  -9 -16   2    0.50    2.30
   9 -16  -2    6.20    2.30
  -9 -16   2   -2.80    1.20
  -9  16   2    2.60    2.10
   9  16  -2   -1.00    1.30
   8 -16  -2    9.60    2.80
  -8 -16   2    4.60    2.40
  -8 -16   2    3.90    1.60
  -8  16   2    2.90    2.00
   8  16  -2    3.50    1.50
  -7 -16   2   39.50    3.40
   7 -16  -2   40.20    4.30
  -7 -16   2   39.20    4.40
  -7  16   2   35.80    4.00
  -7  16   2   41.50    4.60
   7  16  -2   36.90    3.20
  -7  16   2   37.20    4.30
  -6 -16   2   25.00    3.60
  -6 -16   2   27.40    2.50
   6 -16  -2   26.00    3.80
  -6  16   2   24.90    3.80
   6  16  -2   27.90    4.30
  -6  16   2   24.80    3.80
  -6  16   2   34.80    3.60
   6  16  -2   30.10    2.50
  -5 -16   2   28.80    2.20
   5 -16  -2   22.60    3.30
  -5 -16   2   23.90    3.40
  -5  16   2   26.30    3.60
   5  16  -2   28.80    2.10
   5  16  -2   20.00    3.30
  -5  16   2   27.20    2.90
  -5  16   2   20.90    3.10
   4 -16  -2    0.10    0.80
  -4 -16   2    0.50    0.80
   4 -16  -2    0.70    0.80
  -4 -16   2   -0.20    0.30
  -4  16   2   -0.20    0.70
  -4  16   2    0.20    0.80
   4  16  -2    0.10    0.70
   4  16  -2    0.40    0.40
  -3 -16   2   44.90    1.90
  -3 -16   2   50.99    3.50
   3 -16  -2   45.70    3.20
   3 -16  -2   49.20    3.50
  -3  16   2   46.00    3.30
   3  16  -2   36.00    3.20
   2 -16  -2   15.70    1.60
   2 -16  -2   16.20    1.80
  -2 -16   2   18.30    1.90
   2  16  -2   20.50    2.10
  -2  16   2   16.40    1.80
  -2  16   2   16.40    1.50
   1 -16  -2   22.80    1.90
  -1 -16   2   21.60    1.90
  -1 -16   2   22.50    1.00
   1 -16  -2   22.70    1.50
   1  16  -2   25.80    2.10
  -1  16   2   28.30    2.10
   1  16  -2   19.70    0.90
  -1  16   2   25.00    1.50
   0 -16   2  101.69    4.70
   0 -16   2  100.19    3.90
   0 -16  -2  104.09    4.40
   0 -16  -2   99.19    3.80
   0  16  -2  102.69    4.70
   0  16   2   96.29    4.20
   0  16   2  105.49    3.80
   0  16  -2  103.49    4.00
  -1 -16  -2   32.10    2.00
   1 -16   2   28.00    2.10
   1 -16   2   29.10    2.40
  -1 -16  -2   29.00    1.80
  -1  16  -2   30.10    2.10
   1  16   2   29.10    1.90
   1  16   2   32.60    2.00
  -1  16  -2   33.90    2.40
  -2 -16  -2  194.18    7.40
   2 -16   2  206.88    8.20
   2 -16   2  217.78    8.70
  -2 -16  -2  205.18    7.90
  -2  16  -2  212.88    8.50
  -2  16  -2  207.88    8.20
   2  16   2  210.88    8.00
   2  16   2  204.78    7.50
  -3 -16  -2    1.80    0.70
  -3 -16  -2    0.60    0.60
  -3 -16  -2    2.30    1.00
   3 -16   2    1.70    1.00
   3 -16   2    1.90    1.00
  -3  16  -2    2.30    1.00
  -3  16  -2    1.40    1.00
   3  16   2    0.40    0.80
  -4 -16  -2  188.88    7.70
   4 -16   2  177.68    9.00
  -4 -16  -2  197.28    7.90
  -4 -16  -2  190.18    8.90
   4 -16   2  181.88    8.60
  -4  16  -2  196.18    8.90
  -4  16  -2  194.48    9.00
  -5 -16  -2  281.27   13.00
   5 -16   2  309.57   13.00
  -5 -16  -2  320.07   12.30
  -5 -16  -2  301.17   13.00
  -5 -16  -2  319.27   11.80
   5 -16   2  334.97   14.00
  -5  16  -2  303.87   13.30
  -5  16  -2  300.17   13.00
  -6 -16  -2  217.28   10.00
  -6 -16  -2  236.58    9.90
   6 -16   2  229.88   11.80
  -6 -16  -2  220.18   11.00
   6 -16   2  240.88   11.30
  -6 -16  -2  223.68   11.50
  -6  16  -2  235.68   11.60
  -6  16  -2  240.08   11.30
  -7 -16  -2   20.90    4.20
   7 -16   2   18.40    3.60
  -7 -16  -2   16.50    2.80
  -7 -16  -2   15.90    3.40
  -7 -16  -2   24.00    3.30
  -7  16  -2   16.20    3.20
  -7  16  -2   22.00    4.10
   8 -16   2    4.00    2.20
  -8 -16  -2    2.30    1.60
  -8 -16  -2    4.30    1.40
  -8 -16  -2    3.50    2.20
  -8  16  -2    4.50    2.20
  -9 -17   2   58.69    6.60
   9 -17  -2   74.49    6.80
  -9 -17   2   66.69    5.00
  -9  17   2   66.19    6.70
   9  17  -2   69.49    5.10
  -8 -17   2    4.70    1.60
  -8 -17   2    5.50    2.60
   8 -17  -2    5.00    2.20
   8  17  -2    5.10    1.60
  -8  17   2    3.30    2.40
  -7 -17   2   38.30    4.30
  -7 -17   2   36.60    3.20
   7 -17  -2   33.50    4.70
  -7  17   2   39.80    4.50
   7  17  -2   36.40    3.10
  -7  17   2   41.20    4.60
   7  17  -2   40.30    4.70
  -7  17   2   39.00    4.10
  -6 -17   2   13.20    2.00
  -6 -17   2   10.60    2.60
   6  17  -2   11.10    4.30
  -6  17   2   10.90    2.60
  -6  17   2   12.20    2.80
   6  17  -2   13.80    2.00
  -6  17   2   16.20    3.10
  -5 -17   2   47.10    4.10
  -5 -17   2   45.80    2.80
   5 -17  -2   43.40    3.90
  -5  17   2   44.20    3.90
  -5  17   2   49.10    4.00
   5  17  -2   47.50    2.80
   5  17  -2   34.30    3.80
   4 -17  -2  179.18    8.60
  -4 -17   2  192.58    6.80
  -4 -17   2  205.68    8.90
   4 -17  -2  185.58    8.60
   4  17  -2  178.38    8.80
   4  17  -2  190.08    6.60
  -4  17   2  185.48    8.50
  -4  17   2  179.78    8.30
   3 -17  -2    5.20    1.20
  -3 -17   2    4.90    0.60
   3 -17  -2    4.10    1.30
  -3 -17   2    4.00    1.30
  -3  17   2    4.50    1.30
  -3  17   2    6.80    1.50
   3  17  -2    5.70    1.60
   2 -17  -2   10.20    1.40
  -2 -17   2    9.80    1.70
   2 -17  -2    8.50    1.60
  -2  17   2   11.70    1.70
  -2  17   2    9.90    1.40
   2  17  -2   11.70    1.80
   1 -17  -2   45.70    2.80
  -1 -17   2   45.80    2.90
  -1 -17   2   46.60    1.70
   1 -17  -2   44.10    2.30
   1  17  -2   43.90    2.90
  -1  17   2   43.50    2.20
  -1  17   2   43.50    2.70
   1  17  -2   43.70    1.70
   0 -17   2   51.09    2.40
   0 -17   2   49.00    3.00
   0 -17  -2   47.60    2.70
   0 -17  -2   47.70    2.20
   0  17  -2   50.49    3.00
   0  17   2   49.00    2.70
   0  17  -2   46.10    2.30
   0  17   2   49.40    2.30
  -1 -17  -2  403.36   13.20
  -1 -17  -2  417.96   13.40
   1 -17   2  422.16   14.30
   1 -17   2  415.36   13.60
   1  17   2  402.96   13.30
   1  17   2  409.46   13.30
  -1  17  -2  403.06   13.60
  -2 -17  -2  319.07   11.10
  -2 -17  -2  331.87   11.50
   2 -17   2  344.87   12.40
   2 -17   2  332.77   11.90
   2  17   2  325.77   11.10
  -2  17  -2  321.97   11.90
   2  17   2  330.87   11.70
  -2  17  -2  330.17   12.20
  -3 -17  -2  216.58    8.90
  -3 -17  -2  227.38    8.30
   3 -17   2  225.18    9.60
  -3 -17  -2  217.98    8.30
   3 -17   2  220.48    9.20
  -3  17  -2  220.68    9.20
   3  17   2  209.68    9.00
  -3  17  -2  224.88    9.40
   4 -17   2    4.60    1.40
  -4 -17  -2    4.80    1.30
   4 -17   2    2.70    1.50
  -4 -17  -2    4.50    1.70
  -4 -17  -2    4.90    1.20
  -4  17  -2    3.80    1.50
  -4  17  -2    5.70    1.80
   5 -17   2  140.29    8.20
  -5 -17  -2  151.08    6.80
   5 -17   2  148.19    7.90
  -5 -17  -2  160.08    8.10
  -5 -17  -2  158.88    8.20
  -5 -17  -2  145.29    8.10
  -5  17  -2  135.09    7.60
  -5  17  -2  126.89    7.70
  -6 -17  -2   58.99    4.40
  -6 -17  -2   70.49    5.40
  -6 -17  -2   61.79    4.30
   6 -17   2   69.79    5.40
   6 -17   2   65.79    5.70
  -6 -17  -2   57.79    5.20
  -6  17  -2   54.59    5.10
  -6  17  -2   71.49    5.80
  -7 -17  -2   83.59    5.70
   7 -17   2   93.49    8.40
   7 -17   2   84.19    6.40
  -7 -17  -2   98.29    6.90
  -7 -17  -2   76.59    6.50
  -7 -17  -2   83.99    5.30
  -7  17  -2   84.89    7.70
  -7  17  -2   79.79    6.70
  -8 -17  -2   32.50    5.40
   8 -17   2   36.30    5.20
  -8 -17  -2   33.30    4.30
  -8 -17  -2   41.60    3.90
  -8  17  -2   38.60    5.70
   9 -18  -2   10.20    3.00
  -9 -18   2    8.20    2.00
  -9 -18   2    6.70    2.90
   9  18  -2    3.40    1.80
  -9  18   2    7.50    3.00
   8 -18  -2   13.60    3.20
  -8 -18   2   17.30    3.90
  -8 -18   2   16.80    2.60
   8  18  -2   13.00    2.30
  -8  18   2   17.70    3.80
  -7 -18   2   65.39    4.30
   7 -18  -2   64.39    5.50
  -7 -18   2   63.79    5.50
  -7  18   2   70.29    6.00
   7  18  -2   61.59    4.10
  -7  18   2   73.39    5.90
  -7  18   2   64.59    5.40
   7  18  -2   57.19    5.70
   6 -18  -2   14.10    2.90
  -6 -18   2   12.00    1.90
  -6 -18   2   10.70    2.70
  -6  18   2   10.90    2.70
  -6  18   2   14.30    2.90
  -6  18   2   16.80    3.00
   6  18  -2   12.80    3.50
   6  18  -2   13.80    2.00
  -5 -18   2  130.09    5.40
  -5 -18   2  108.89    6.70
   5 -18  -2  128.79    7.20
  -5  18   2  114.19    6.80
  -5  18   2  126.49    6.90
   5  18  -2  130.99    7.50
   5  18  -2  124.39    5.20
  -4 -18   2    2.40    0.60
   4 -18  -2    1.90    1.10
   4 -18  -2    0.70    0.90
  -4 -18   2    1.50    1.00
  -4  18   2    1.50    0.90
  -4  18   2    0.80    0.80
   4  18  -2    0.00    0.60
   3 -18  -2    1.10    0.80
  -3 -18   2    1.40    0.30
  -3 -18   2    1.60    0.30
   3 -18  -2    1.70    0.80
  -3 -18   2    1.70    0.90
  -3  18   2    3.00    1.20
   3  18  -2    2.50    1.10
  -3  18   2    1.40    0.80
  -2 -18   2   38.90    2.80
   2 -18  -2   35.60    2.40
   2 -18  -2   36.80    2.80
   2  18  -2   37.90    2.90
  -2  18   2   35.80    2.40
  -2  18   2   36.80    2.70
  -1 -18   2    0.00    0.20
   1 -18  -2   -0.20    0.30
   1 -18  -2    0.30    0.60
  -1 -18   2    0.40    0.60
  -1  18   2    0.70    0.50
  -1  18   2    0.00    0.30
   1  18  -2    0.20    0.20
   0 -18  -2   24.50    1.90
   0 -18  -2   25.50    1.50
   0 -18   2   26.40    2.10
   0 -18   2   24.40    1.60
   0  18   2   25.70    1.60
   0  18  -2   21.20    2.00
   0  18  -2   26.00    1.60
   0  18   2   26.00    1.90
  -1 -18  -2  181.38    6.70
  -1 -18  -2  175.68    6.50
   1 -18   2  173.68    7.40
   1 -18   2  184.08    7.00
  -1  18  -2  167.98    6.80
   1  18   2  181.18    6.70
  -1  18  -2  191.48    7.50
   1  18   2  182.48    6.70
  -2 -18  -2  121.39    5.40
   2 -18   2  122.39    6.10
  -2 -18  -2  119.99    5.10
   2 -18   2  124.19    5.70
   2  18   2  128.69    5.60
  -2  18  -2  129.29    5.80
  -2  18  -2  120.09    5.90
   2  18   2  124.59    5.10
   3 -18   2   33.10    2.90
  -3 -18  -2   31.40    2.30
   3 -18   2   31.70    3.60
  -3 -18  -2   39.30    2.90
  -3 -18  -2   32.30    2.30
   3  18   2   28.20    2.70
  -3  18  -2   32.10    2.90
  -3  18  -2   35.40    3.10
   4 -18   2   33.30    3.10
  -4 -18  -2   32.50    2.60
   4 -18   2   37.20    3.60
  -4 -18  -2   31.30    3.00
  -4 -18  -2   29.90    2.40
  -4  18  -2   30.20    3.10
  -4  18  -2   29.20    3.00
   4  18   2   36.20    3.40
   5 -18   2   71.89    5.50
  -5 -18  -2   70.39    5.20
  -5 -18  -2   76.69    5.60
  -5 -18  -2   72.69    4.30
   5 -18   2   73.79    5.20
  -5 -18  -2   70.19    5.20
  -5  18  -2   69.39    5.40
  -5  18  -2   75.99    5.30
  -6 -18  -2  183.48    8.20
   6 -18   2  164.08   10.60
  -6 -18  -2  182.18    8.60
  -6 -18  -2  181.68   11.10
  -6 -18  -2  187.68    9.70
   6 -18   2  169.98    9.30
  -6  18  -2  167.88   12.90
  -6  18  -2  181.68    9.80
  -7 -18  -2    6.70    2.70
   7 -18   2    4.90    2.00
  -7 -18  -2    4.80    1.60
  -7 -18  -2    8.00    2.60
  -7 -18  -2    6.60    1.80
  -7  18  -2    7.20    2.50
  -8 -18  -2    7.40    1.90
  -8 -18  -2   14.70    3.80
  -8 -18  -2    8.00    2.10
   8 -18   2    8.80    2.80
  -8  18  -2    9.20    2.80
  -9 -19   2   27.00    3.60
  -9 -19   2   13.20    3.80
   9 -19  -2   17.60    4.00
   9  19  -2   18.40    2.90
  -9  19   2   20.10    4.20
  -8 -19   2    2.40    1.90
  -8 -19   2    1.60    1.20
   8 -19  -2    5.80    2.30
   8  19  -2    0.50    1.20
  -8  19   2    1.00    1.70
  -7 -19   2  102.29    7.10
  -7 -19   2   89.29    5.10
   7 -19  -2  101.29    7.00
  -7  19   2   86.69    6.40
   7  19  -2   86.79    4.90
   7  19  -2   80.19    6.90
  -7  19   2   89.69    6.70
  -7  19   2   74.59    6.30
  -6 -19   2  183.68    7.70
  -6 -19   2  184.68    9.70
   6 -19  -2  193.98    9.70
  -6  19   2  170.28    9.30
  -6  19   2  181.48    9.40
   6  19  -2  186.48   10.20
   6  19  -2  179.98    7.40
  -6  19   2  178.88    9.70
  -5 -19   2   16.70    2.90
   5 -19  -2   14.20    2.70
  -5 -19   2   17.70    1.70
   5 -19  -2   18.50    3.10
  -5  19   2   14.10    2.50
  -5  19   2   19.70    3.00
   5  19  -2   17.60    1.60
   5  19  -2   13.00    2.70
   4 -19  -2    4.10    1.40
  -4 -19   2    8.40    2.00
   4 -19  -2    6.20    1.70
  -4 -19   2    3.70    0.70
  -4 -19   2    4.00    0.70
   4  19  -2    4.00    1.60
  -4  19   2    2.60    1.10
  -4  19   2    4.50    1.40
  -3 -19   2  188.18    5.90
  -3 -19   2  178.28    8.20
   3 -19  -2  192.98    8.10
  -3 -19   2  194.68    5.90
   3 -19  -2  183.18    8.30
  -3  19   2  192.78    7.90
   3  19  -2  191.18    8.50
  -3  19   2  190.38    8.30
   2 -19  -2  206.78    8.00
   2 -19  -2  213.08    8.60
  -2 -19   2  208.18    8.60
  -2  19   2  205.58    8.50
  -2  19   2  218.48    8.00
   2  19  -2  223.78    8.90
   1 -19  -2    5.70    0.90
  -1 -19   2    5.70    0.50
  -1 -19   2    4.40    1.20
   1 -19  -2    4.90    1.10
   1  19  -2    6.20    1.30
   1  19  -2    5.00    0.50
  -1  19   2    7.40    1.40
  -1  19   2    4.70    0.80
   0 -19   2   40.50    2.20
   0 -19  -2   44.20    2.20
   0 -19  -2   44.00    2.60
   0 -19   2   43.60    2.90
   0  19   2   46.20    2.30
   0  19   2   41.10    2.50
   0  19  -2   46.10    2.30
  -1 -19  -2    1.30    0.50
   1 -19   2    1.30    0.70
   1 -19   2    0.80    0.80
  -1 -19  -2    1.00    0.60
   1  19   2    1.70    0.70
  -1  19  -2    0.50    0.60
  -1  19  -2    1.30    0.70
   1  19   2    1.60    0.60
   2 -19   2  205.58    8.90
  -2 -19  -2  223.28    7.90
   2 -19   2  218.98    8.70
  -2 -19  -2  226.58    8.30
   2  19   2  206.38    8.30
  -2  19  -2  220.18    8.70
  -2  19  -2  216.28    8.90
   2  19   2  210.88    7.80
  -3 -19  -2  162.18    6.50
  -3 -19  -2  164.08    7.20
   3 -19   2  165.18    7.50
  -3 -19  -2  158.28    6.60
   3 -19   2  162.28    8.30
   3  19   2  165.18    7.40
  -3  19  -2  156.08    7.60
  -3  19  -2  155.08    8.30
  -4 -19  -2  237.18    9.50
   4 -19   2  252.47   11.20
  -4 -19  -2  230.98    9.20
   4 -19   2  236.58   10.40
  -4 -19  -2  276.07   10.70
  -4  19  -2  225.18   10.50
   4  19   2  248.18   10.70
  -4  19  -2  245.28   10.60
   5 -19   2   77.79    5.80
   5 -19   2   72.99    5.30
  -5 -19  -2   80.69    4.50
  -5 -19  -2   76.59    5.60
  -5 -19  -2   74.99    5.40
  -5  19  -2   75.99    5.60
  -5  19  -2   85.09    5.70
  -6 -19  -2    0.60    1.70
  -6 -19  -2    1.80    1.20
   6 -19   2    3.60    1.50
  -6 -19  -2    0.20    1.00
  -6 -19  -2   -0.10    0.80
  -6  19  -2    0.70    1.30
  -6  19  -2    3.00    1.40
   7 -19   2   22.60    4.10
  -7 -19  -2   28.20    3.10
  -7 -19  -2   28.90    4.40
  -7 -19  -2   22.10    4.20
  -7 -19  -2   24.60    3.20
  -7  19  -2   22.20    3.90
  -8 -19  -2   25.20    3.50
   8 -19   2   32.40    5.70
  -8 -19  -2   32.40    5.50
  -8 -19  -2   28.20    4.00
  -8  19  -2   26.00    4.60
  -9 -20   2   39.30    3.70
  -9 -20   2   39.30    6.30
   9 -20  -2   31.20    5.00
  -9  20   2   48.40    6.50
   8 -20  -2   -1.20    1.50
  -8 -20   2    1.90    1.20
  -8 -20   2   -0.10    1.60
   8  20  -2   -1.00    0.80
  -8  20   2    1.00    1.20
  -7 -20   2    3.40    1.50
  -7 -20   2    2.30    1.00
   7 -20  -2    2.20    1.30
  -7  20   2    0.80    1.50
   7  20  -2    0.40    0.80
   7  20  -2    2.50    2.00
  -7  20   2   -0.20    1.40
  -7  20   2    1.40    1.30
   6 -20  -2    5.90    2.10
  -6 -20   2    3.00    1.50
  -6 -20   2    9.80    1.70
   6  20  -2    7.90    1.40
  -6  20   2    8.50    2.30
   6  20  -2    9.80    2.70
  -6  20   2    9.90    2.40
  -6  20   2    8.70    2.30
  -5 -20   2    1.40    1.10
   5 -20  -2    0.30    1.00
   5 -20  -2   -0.90    0.80
  -5 -20   2    0.00    0.50
  -5  20   2    0.90    1.00
  -5  20   2    1.60    1.10
   5  20  -2   -0.60    1.00
  -4 -20   2    4.50    0.70
  -4 -20   2    5.70    1.80
  -4 -20   2    4.90    0.80
   4 -20  -2    3.40    1.30
   4 -20  -2    4.20    1.50
  -4  20   2    5.10    1.50
   4  20  -2    4.40    1.80
  -4  20   2    2.60    1.20
  -3 -20   2    0.50    0.90
   3 -20  -2    0.40    0.90
   3 -20  -2    1.10    0.80
  -3 -20   2    1.00    0.20
  -3 -20   2    0.60    0.20
  -3  20   2    0.60    0.90
   3  20  -2    0.10    0.70
  -3  20   2    0.40    0.60
  -2 -20   2   36.00    2.90
   2 -20  -2   36.50    2.90
   2 -20  -2   42.40    2.70
  -2  20   2   40.80    2.90
  -2  20   2   36.80    2.40
   2  20  -2   38.70    3.10
  -1 -20   2   30.80    1.40
  -1 -20   2   27.10    2.40
   1 -20  -2   32.20    2.00
  -1  20   2   28.50    2.20
   1  20  -2   30.00    2.40
  -1  20   2   32.50    2.00
   1  20  -2   29.70    1.40
   0 -20  -2   54.29    2.60
   0 -20   2   53.39    2.60
   0 -20  -2   54.49    3.00
   0 -20   2   54.99    3.30
   0  20   2   49.99    2.60
   0  20  -2   52.79    3.30
   0  20  -2   50.29    2.60
   0  20   2   54.89    3.00
   1 -20   2  124.59    5.50
  -1 -20  -2  129.79    5.30
   1 -20   2  138.69    6.20
  -1 -20  -2  129.19    5.20
   1  20   2  140.79    5.40
  -1  20  -2  127.29    6.00
   1  20   2  132.79    5.30
  -1  20  -2  137.99    5.70
   2 -20   2    1.40    0.80
  -2 -20  -2    0.70    0.50
  -2 -20  -2    0.40    0.60
   2 -20   2    0.80    0.90
  -2  20  -2    1.00    0.80
   2  20   2    1.00    0.50
  -2  20  -2    0.50    0.80
   2  20   2    0.30    0.50
  -3 -20  -2    1.70    0.80
  -3 -20  -2    0.40    0.60
  -3 -20  -2    0.30    0.70
   3 -20   2    1.20    0.90
   3 -20   2    1.90    1.10
  -3  20  -2    0.40    0.90
   3  20   2    0.60    0.80
  -3  20  -2   -0.10    0.70
   4 -20   2  185.38    8.90
   4 -20   2  198.78    9.60
  -4 -20  -2  198.58    8.00
  -4 -20  -2  197.78    8.90
  -4 -20  -2  194.58    7.80
  -4  20  -2  183.08    9.10
   4  20   2  203.28    9.20
  -4  20  -2  190.78    9.10
  -5 -20  -2   24.50    2.30
   5 -20   2   29.50    4.20
  -5 -20  -2   23.50    3.40
  -5 -20  -2   22.80    3.50
   5 -20   2   26.00    3.50
  -5  20  -2   21.90    3.40
  -5  20  -2   26.00    3.60
   6 -20   2    7.30    2.20
  -6 -20  -2    9.10    2.30
  -6 -20  -2    6.20    1.80
   6 -20   2    9.20    2.60
  -6 -20  -2   11.00    1.90
  -6  20  -2    7.70    2.10
  -6  20  -2    5.90    1.90
  -7 -20  -2   52.19    4.30
   7 -20   2   49.90    5.10
  -7 -20  -2   57.19    5.50
  -7 -20  -2   51.19    4.00
  -7 -20  -2   51.29    5.00
  -7  20  -2   56.79    5.60
  -8 -20  -2    4.40    1.90
  -8 -20  -2    1.40    1.40
  -8 -20  -2    3.70    1.60
  -8  20  -2    3.30    2.40
  -9 -21   2   24.30    3.10
  -9 -21   2   22.00    5.10
  -9 -21   2   23.70    3.30
   9 -21  -2   19.00    3.90
  -9  21   2   20.50    4.00
  -8 -21   2   20.00    2.70
  -8 -21   2   23.00    4.60
   8 -21  -2   21.10    3.90
  -8  21   2   20.30    4.20
  -7 -21   2   22.70    3.80
   7 -21  -2   32.80    4.80
  -7  21   2   33.50    5.10
  -7  21   2   37.10    4.00
   7  21  -2   21.80    4.10
  -7  21   2   24.80    4.20
  -6 -21   2   37.90    2.70
  -6 -21   2   38.00    4.00
   6 -21  -2   36.90    4.00
   6  21  -2   32.70    4.70
  -6  21   2   40.00    4.00
  -6  21   2   36.30    3.90
  -6  21   2   34.10    3.80
  -5 -21   2   29.30    3.30
  -5 -21   2   29.20    2.00
   5 -21  -2   30.50    3.30
  -5 -21   2   30.50    2.10
   5 -21  -2   29.70    4.00
  -5  21   2   28.60    3.80
   5  21  -2   29.90    4.20
  -5  21   2   27.50    3.10
  -4 -21   2    6.60    1.80
  -4 -21   2    7.00    0.80
   4 -21  -2    5.00    1.60
   4 -21  -2    8.50    2.00
  -4 -21   2    6.50    0.90
   4  21  -2    7.90    2.00
  -4  21   2    7.30    1.80
  -4  21   2    7.90    1.80
   3 -21  -2    4.00    1.40
  -3 -21   2    1.90    1.40
   3 -21  -2    4.80    1.30
   3  21  -2    4.70    1.40
  -3  21   2    3.90    1.10
  -3  21   2    2.00    1.10
   2 -21  -2   84.39    4.20
  -2 -21   2   80.89    4.60
   2 -21  -2   86.69    4.70
  -2  21   2   83.29    4.50
   2  21  -2   86.99    4.80
  -2  21   2   81.59    4.10
  -1 -21   2   35.50    2.70
   1 -21  -2   35.90    2.60
   1 -21  -2   33.30    2.20
  -1 -21   2   34.20    1.60
   1  21  -2   36.90    2.80
  -1  21   2   36.00    2.10
  -1  21   2   37.80    2.60
   0 -21   2   83.69    3.70
   0 -21  -2   85.59    4.20
   0 -21  -2   90.69    3.80
   0 -21   2   87.99    4.50
   0  21  -2   94.09    4.60
   0  21  -2   82.49    3.70
   0  21   2   85.49    4.10
   0  21   2   89.99    3.80
   1 -21   2    2.80    1.00
   1 -21   2    0.10    0.50
  -1 -21  -2    1.50    0.60
  -1 -21  -2    1.70    0.70
  -1  21  -2    1.60    0.70
   1  21   2    1.00    0.60
  -1  21  -2    1.90    0.80
   1  21   2    1.70    0.70
   2 -21   2  208.98    9.00
  -2 -21  -2  221.78    8.30
  -2 -21  -2  210.88    7.90
   2 -21   2  211.98    8.70
  -2  21  -2  225.68    9.10
   2  21   2  215.58    8.50
  -2  21  -2  203.98    8.60
   2  21   2  224.48    8.00
   3 -21   2  206.38    9.30
  -3 -21  -2  195.78    7.70
  -3 -21  -2  220.08    8.60
   3 -21   2  193.48    8.70
  -3 -21  -2  185.48    8.20
  -3  21  -2  200.88    8.80
   3  21   2  202.98    8.70
  -3  21  -2  200.38    9.00
  -4 -21  -2    2.10    0.90
   4 -21   2    3.60    1.50
  -4 -21  -2    1.50    1.00
   4 -21   2    2.00    1.10
  -4 -21  -2    3.20    1.00
  -4  21  -2    1.70    1.10
   4  21   2    0.00    0.80
  -4  21  -2    1.70    1.20
  -5 -21  -2  100.89    6.60
   5 -21   2  108.49    6.60
   5 -21   2   90.29    6.60
  -5 -21  -2   94.39    6.10
  -5 -21  -2  109.39    5.40
  -5  21  -2  105.39    6.70
  -5  21  -2   99.09    6.30
  -6 -21  -2   46.30    3.50
  -6 -21  -2   46.70    4.50
  -6 -21  -2   43.40    4.80
   6 -21   2   43.40    4.40
   6 -21   2   46.80    4.80
  -6 -21  -2   40.70    3.60
  -6  21  -2   49.99    4.60
  -6  21  -2   39.80    4.30
  -7 -21  -2   50.99    5.10
  -7 -21  -2   41.40    3.70
  -7 -21  -2   53.59    5.40
  -7 -21  -2   55.89    4.40
   7 -21   2   57.49    5.20
  -7  21  -2   52.49    5.40
  -8 -21  -2   26.60    4.80
   8 -21   2   25.90    4.70
  -8 -21  -2   18.60    3.00
  -8 -21  -2   21.00    4.00
  -8  21  -2   21.20    7.00
  -8 -22   2    4.10    2.20
  -8 -22   2    3.80    1.30
  -8 -22   2    8.10    1.60
   8 -22  -2    3.80    2.30
  -8  22   2    5.20    1.90
   7 -22  -2  190.88   10.60
  -7 -22   2  198.98    8.40
  -7 -22   2  213.78   11.10
  -7 -22   2  194.98    8.10
  -7  22   2  198.48   10.60
   7  22  -2  181.38   11.10
  -7  22   2  199.98   12.10
  -7  22   2  196.88   11.10
  -6 -22   2   50.09    3.20
  -6 -22   2   48.80    3.00
  -6 -22   2   49.00    4.70
   6 -22  -2   50.79    4.80
   6  22  -2   57.29    5.30
  -6  22   2   57.09    4.90
  -6  22   2   57.19    5.70
  -6  22   2   60.09    5.00
  -5 -22   2   84.89    4.00
   5 -22  -2   92.59    6.00
  -5 -22   2   95.19    3.90
  -5 -22   2   89.79    5.90
   5 -22  -2   87.49    6.00
  -5  22   2  103.29    6.10
   5  22  -2   79.69    6.00
  -5  22   2   93.29    6.00
   4 -22  -2  291.97   16.30
  -4 -22   2  317.37   13.00
  -4 -22   2  319.87   10.30
   4 -22  -2  321.07   13.10
  -4 -22   2  324.67   10.20
  -4  22   2  335.47   12.70
  -4  22   2  326.67   13.10
   4  22  -2  351.16   13.70
   3 -22  -2    9.70    1.80
   3 -22  -2    6.50    1.60
  -3 -22   2    7.80    1.80
  -3  22   2    8.60    1.70
  -3  22   2    9.20    1.80
   3  22  -2    7.10    1.80
  -2 -22   2  281.57   10.80
   2 -22  -2  275.67   10.80
   2 -22  -2  268.27   10.10
   2  22  -2  289.77   11.10
  -2  22   2  274.97   10.60
  -2  22   2  280.67   10.00
   1 -22  -2   90.29    4.10
   1 -22  -2   88.99    4.60
  -1 -22   2   99.29    4.90
  -1 -22   2   93.99    3.40
   1  22  -2   96.19    3.40
   1  22  -2   90.19    4.80
  -1  22   2   93.59    4.60
  -1  22   2   89.99    4.00
   0 -22   2  409.26   12.20
   0 -22   2  377.06   13.20
   0 -22  -2  369.46   12.70
   0 -22  -2  354.96   12.00
   0  22  -2  357.26   13.10
   0  22  -2  364.66   12.10
   0  22   2  361.56   12.50
   0  22   2  362.16   12.10
  -1 -22  -2  356.96   11.90
  -1 -22  -2  338.27   11.90
   1 -22   2  362.56   12.30
   1 -22   2  346.17   12.90
  -1  22  -2  366.56   13.00
   1  22   2  337.97   12.00
   1  22   2  357.76   11.90
  -1  22  -2  361.96   12.30
   2 -22   2   16.00    2.40
  -2 -22  -2   11.70    1.60
   2 -22   2   11.00    1.80
  -2 -22  -2   14.20    1.70
   2  22   2   16.80    1.80
   2  22   2   13.30    1.40
  -2  22  -2   16.30    2.20
  -2  22  -2   11.50    2.00
   3 -22   2  401.46   15.10
  -3 -22  -2  423.86   13.90
   3 -22   2  413.56   15.70
  -3 -22  -2  397.16   14.60
  -3  22  -2  411.36   15.10
  -3  22  -2  397.96   15.20
   3  22   2  400.66   14.90
  -4 -22  -2   14.90    2.00
  -4 -22  -2   15.60    2.50
   4 -22   2   12.70    2.50
  -4 -22  -2   12.30    1.80
   4 -22   2   11.80    2.40
   4  22   2   11.80    2.30
  -4  22  -2   10.80    2.20
  -4  22  -2    8.50    2.20
  -5 -22  -2   48.50    4.40
  -5 -22  -2   53.79    3.60
   5 -22   2   56.69    4.60
   5 -22   2   54.69    4.90
  -5  22  -2   54.29    4.60
  -5  22  -2   57.29    4.80
   6 -22   2  301.67   13.60
   6 -22   2  273.97   13.80
  -6 -22  -2  290.27   11.90
  -6 -22  -2  287.37   13.10
  -6 -22  -2  288.67   11.50
  -6 -22  -2  272.17   13.60
  -6  22  -2  305.67   13.60
  -6  22  -2  301.57   13.80
  -7 -22  -2    1.50    1.40
  -7 -22  -2    4.40    1.70
  -7 -22  -2    3.70    1.30
  -7 -22  -2    7.10    2.50
   7 -22   2    1.60    1.40
  -7  22  -2    5.80    2.50
  -8 -22  -2    2.80    1.50
   8 -22   2   -3.30    1.30
  -8 -22  -2   -0.20    2.20
  -8 -22  -2    1.60    1.90
  -8  22  -2    0.70    1.90
  -8 -23   2    2.40    1.10
   8 -23  -2    1.80    1.90
  -8 -23   2    1.50    0.80
  -8 -23   2   -0.50    1.50
  -8  23   2    0.60    1.80
   7 -23  -2    8.90    2.50
  -7 -23   2    8.20    2.30
  -7 -23   2   10.70    1.70
  -7 -23   2   13.10    2.00
  -7  23   2    6.60    2.10
  -7  23   2    9.50    2.70
   7  23  -2    9.30    3.00
   6 -23  -2    5.30    1.90
  -6 -23   2    6.70    1.30
  -6 -23   2    6.10    2.10
  -6  23   2    9.70    2.90
   6  23  -2    2.10    1.70
  -6  23   2    6.00    2.10
  -5 -23   2   46.20    2.60
   5 -23  -2   47.30    4.30
   5 -23  -2   50.39    4.40
  -5 -23   2   51.59    4.40
  -5 -23   2   50.69    2.50
  -5  23   2   46.70    4.10
   5  23  -2   40.60    4.20
  -5  23   2   43.80    4.00
  -4 -23   2    1.00    0.30
   4 -23  -2    1.40    1.40
  -4 -23   2    1.00    0.40
  -4 -23   2    0.70    0.80
   4 -23  -2    1.70    1.10
  -4  23   2    2.10    1.30
  -4  23   2    0.50    0.70
   4  23  -2   -0.70    0.90
   3 -23  -2   52.09    3.80
  -3 -23   2   47.30    3.70
   3 -23  -2   49.30    3.60
  -3  23   2   48.50    3.30
   3  23  -2   52.89    4.00
  -3  23   2   50.89    3.80
   2 -23  -2   68.99    4.20
   2 -23  -2   66.19    3.70
  -2 -23   2   63.79    4.00
  -2  23   2   66.39    3.60
   2  23  -2   59.39    4.00
  -2  23   2   62.59    4.00
   1 -23  -2  300.87   10.50
  -1 -23   2  308.37    9.60
  -1 -23   2  312.17   11.50
   1 -23  -2  294.87   11.20
  -1  23   2  300.97   11.10
  -1  23   2  311.57   10.50
   1  23  -2  311.47   11.60
   1  23  -2  301.57    9.60
   0 -23   2   35.50    2.20
   0 -23  -2   38.00    2.20
   0 -23  -2   35.30    2.50
   0 -23   2   36.30    2.80
   0  23   2   38.60    2.30
   0  23   2   36.00    2.40
   0  23  -2   31.40    2.10
   0  23  -2   35.80    2.80
  -1 -23  -2  141.29    5.90
   1 -23   2  147.39    6.80
   1 -23   2  150.68    6.20
  -1 -23  -2  144.79    5.80
  -1  23  -2  145.39    6.10
  -1  23  -2  154.58    6.80
   1  23   2  140.29    5.90
   1  23   2  145.49    5.80
  -2 -23  -2   52.69    2.90
   2 -23   2   54.39    3.90
  -2 -23  -2   52.29    3.20
   2 -23   2   47.70    3.40
   2  23   2   48.90    3.40
  -2  23  -2   51.59    3.70
   2  23   2   50.09    2.90
  -2  23  -2   47.90    3.40
   3 -23   2  385.96   15.00
  -3 -23  -2  403.86   14.20
  -3 -23  -2  400.46   13.30
   3 -23   2  400.86   14.60
  -3  23  -2  390.96   14.80
   3  23   2  329.07   13.90
  -3  23  -2  393.16   14.60
  -4 -23  -2  162.58    8.00
   4 -23   2  168.98    8.80
  -4 -23  -2  166.58    7.00
  -4 -23  -2  164.58    7.10
   4 -23   2  166.68    8.30
  -4  23  -2  162.38    8.30
   4  23   2  174.88    8.40
  -4  23  -2  166.18    8.40
  -5 -23  -2   83.09    4.60
  -5 -23  -2   77.19    5.50
   5 -23   2   79.29    6.00
  -5 -23  -2   80.19    5.40
   5 -23   2   72.89    6.30
  -5  23  -2   85.89    5.80
  -5  23  -2   78.79    5.80
  -6 -23  -2   39.80    3.30
  -6 -23  -2   39.60    4.00
   6 -23   2   32.30    4.40
  -6 -23  -2   35.20    5.00
   6 -23   2   45.70    4.60
  -6 -23  -2   39.20    3.40
  -6  23  -2   42.20    4.30
  -6  23  -2   45.90    4.60
  -7 -23  -2   31.50    4.60
  -7 -23  -2   40.10    3.50
  -7 -23  -2   34.40    3.30
   7 -23   2   29.40    4.60
  -7 -23  -2   37.40    5.40
  -7  23  -2   34.00    5.20
  -8 -23  -2   34.70    3.50
   8 -23   2   35.90    5.10
  -8 -23  -2   43.80    6.20
  -8  23  -2   32.60    5.50
   8 -24  -2    3.30    2.00
  -8 -24   2    2.60    1.00
  -8 -24   2    1.30    1.00
  -8  24   2    1.70    1.50
   7 -24  -2    3.30    1.70
  -7 -24   2    3.70    1.20
  -7 -24   2    5.50    1.20
  -7  24   2    4.20    1.80
  -7  24   2    0.60    1.40
   7  24  -2    4.90    2.40
  -6 -24   2    3.20    3.00
  -6 -24   2    5.40    1.20
  -6 -24   2    4.60    0.90
   6 -24  -2    2.40    1.40
   6  24  -2    1.90    1.40
  -6  24   2    5.70    1.90
  -6  24   2    3.30    1.60
  -5 -24   2   71.79    5.30
   5 -24  -2   69.79    5.30
  -5 -24   2   69.89    3.10
  -5 -24   2   67.29    3.30
   5 -24  -2   68.19    5.30
  -5  24   2   74.59    5.20
   5  24  -2   76.89    5.80
  -5  24   2   72.59    5.20
  -4 -24   2   40.60    1.90
  -4 -24   2   38.60    3.60
  -4 -24   2   44.30    1.80
   4 -24  -2   42.00    3.70
   4 -24  -2   41.80    3.80
  -4  24   2   41.80    3.40
  -4  24   2   43.00    3.70
   4  24  -2   47.10    4.10
   3 -24  -2  312.77   12.20
   3 -24  -2  300.97   11.60
  -3 -24   2  297.77   12.00
  -3  24   2  299.47   11.90
   3  24  -2  282.97   12.10
  -3  24   2  305.07   11.30
  -2 -24   2   37.90    3.10
   2 -24  -2   39.20    2.80
   2 -24  -2   39.70    3.20
  -2  24   2   40.40    2.70
  -2  24   2   49.90    3.40
   2  24  -2   45.20    3.40
   1 -24  -2  764.02   23.60
  -1 -24   2  769.62   22.60
  -1 -24   2  800.62   24.80
   1 -24  -2  751.52   24.30
   1  24  -2  769.32   24.80
   1  24  -2  775.12   22.50
  -1  24   2  755.12   24.20
  -1  24   2  633.74   23.20
   0 -24   2   19.30    2.10
   0 -24  -2   17.50    1.50
   0 -24  -2   11.10    1.90
   0 -24   2   12.20    1.30
   0  24  -2   13.20    1.40
   0  24   2   15.30    1.40
   0  24  -2   14.30    2.10
   1 -24   2  100.89    4.70
  -1 -24  -2  100.99    4.50
   1 -24   2   93.19    5.20
  -1 -24  -2   99.59    4.50
   1  24   2   99.29    4.60
  -1  24  -2   96.49    5.20
  -1  24  -2   95.39    4.70
   1  24   2  102.39    4.50
   2 -24   2  195.38    9.10
  -2 -24  -2  208.98    8.20
   2 -24   2  202.78    8.60
  -2 -24  -2  204.88    7.80
  -2  24  -2  212.98    9.10
   2  24   2  215.88    9.80
  -2  24  -2  204.18    8.60
   2  24   2  217.68    7.80
  -3 -24  -2    2.60    1.10
   3 -24   2    5.10    1.50
  -3 -24  -2    3.20    0.90
   3 -24   2    3.30    1.40
  -3 -24  -2    2.00    1.00
  -3  24  -2    2.80    1.30
  -3  24  -2    5.60    1.70
   3  24   2    3.30    1.30
   4 -24   2   31.70    3.60
  -4 -24  -2   38.90    2.80
   4 -24   2   37.40    3.60
  -4 -24  -2   40.90    2.80
   4  24   2   34.50    3.40
  -4  24  -2   33.30    3.50
  -4  24  -2   35.10    3.50
   5 -24   2   -1.00    0.90
  -5 -24  -2    1.30    1.10
  -5 -24  -2    0.30    0.80
  -5 -24  -2    0.60    0.70
  -5  24  -2   -0.10    1.00
  -5  24  -2    1.30    1.30
  -6 -24  -2   82.89    5.20
   6 -24   2   89.99    6.50
  -6 -24  -2   80.39    4.80
   6 -24   2   84.29    6.60
  -6 -24  -2   76.69    6.30
  -6 -24  -2   76.89    5.80
  -6  24  -2   91.19    6.50
  -6  24  -2   83.19    6.10
  -7 -24  -2   50.39    5.30
   7 -24   2   49.90    5.10
  -7 -24  -2   49.50    4.10
  -7 -24  -2   43.60    4.30
  -7 -24  -2   41.80    3.60
  -7  24  -2   44.30    5.10
  -8 -24  -2    8.30    2.00
   8 -24   2    3.60    2.40
  -8 -24  -2    3.80    2.30
  -8  24  -2    8.90    2.90
  -8 -25   2    3.90    1.30
  -8 -25   2    6.10    1.40
  -8  25   2    6.60    2.50
  -7 -25   2   27.20    2.30
   7 -25  -2   27.70    4.40
  -7 -25   2   29.10    2.50
   7  25  -2   31.00    5.00
  -7  25   2   28.20    4.30
  -7  25   2   28.40    4.50
   6 -25  -2   10.60    2.70
  -6 -25   2   14.60    1.80
  -6 -25   2   12.40    2.90
  -6 -25   2   14.20    1.40
   6  25  -2   11.30    2.70
  -6  25   2   12.90    2.80
  -6  25   2   15.30    3.60
  -5 -25   2    0.10    0.30
   5 -25  -2   -0.60    0.90
  -5 -25   2    0.20    1.00
   5 -25  -2    0.20    1.20
  -5 -25   2   -0.60    0.40
   5  25  -2   -0.50    1.00
  -5  25   2    0.30    1.00
  -5  25   2    0.40    0.90
   4 -25  -2   55.79    4.40
  -4 -25   2   58.69    4.40
   4 -25  -2   52.89    4.10
  -4 -25   2   52.19    2.00
   4  25  -2   52.59    4.50
  -4  25   2   53.69    4.20
  -4  25   2   55.39    4.00
  -3 -25   2   59.99    4.30
   3 -25  -2   70.19    4.60
   3 -25  -2   72.19    4.40
  -3  25   2   64.09    4.40
   3  25  -2   70.99    4.70
  -3  25   2   71.39    4.20
   2 -25  -2  243.68    9.90
  -2 -25   2  241.88    9.90
   2 -25  -2  236.48    9.20
   2  25  -2  254.17   10.20
  -2  25   2  231.28    9.00
  -2  25   2  238.38    9.70
  -1 -25   2    0.60    0.70
   1 -25  -2    3.00    1.10
   1 -25  -2    2.70    0.80
  -1 -25   2    1.30    0.40
   1  25  -2    3.40    0.60
  -1  25   2    2.40    0.80
   1  25  -2    3.30    1.20
  -1  25   2    3.40    1.00
   0 -25  -2  429.76   14.80
   0 -25   2  411.36   14.00
   0 -25  -2  429.06   14.10
   0 -25   2  437.96   15.30
   0  25   2  438.46   14.50
   0  25   2  435.66   14.20
   0  25  -2  419.36   14.00
   0  25  -2  435.96   15.30
   1 -25   2    9.00    1.90
  -1 -25  -2    7.40    1.30
  -1 -25  -2   10.20    1.50
  -1  25  -2    8.90    1.80
   1  25   2    9.70    1.60
  -1  25  -2    9.80    1.60
   1  25   2    8.30    1.30
   2 -25   2  126.49    7.60
   2 -25   2  121.69    6.10
  -2 -25  -2  133.69    5.50
  -2 -25  -2  131.19    5.90
   2  25   2  132.69    6.10
   2  25   2  133.69    5.50
  -2  25  -2  118.99    6.40
  -2  25  -2  139.29    6.40
  -3 -25  -2   23.90    2.00
   3 -25   2   22.80    3.00
   3 -25   2   28.30    3.70
  -3 -25  -2   26.60    2.60
  -3 -25  -2   23.20    2.10
   3  25   2   24.20    2.60
  -3  25  -2   27.70    2.90
  -3  25  -2   23.50    2.70
   4 -25   2    1.00    1.10
  -4 -25  -2    1.20    0.70
  -4 -25  -2    0.60    0.80
   4 -25   2    1.10    1.30
  -4 -25  -2    0.40    0.80
   4  25   2    1.40    1.30
  -4  25  -2    0.50    0.90
  -4  25  -2    0.80    1.10
   5 -25   2   26.40    3.90
  -5 -25  -2   29.90    3.30
   5 -25   2   33.50    4.60
  -5 -25  -2   27.40    3.50
  -5 -25  -2   30.60    2.60
   5  25   2   25.40    3.70
  -5  25  -2   26.70    4.00
   6 -25   2   14.90    3.10
  -6 -25  -2   14.70    2.50
  -6 -25  -2   14.50    3.00
   6 -25   2   10.50    2.90
  -6 -25  -2   14.90    3.10
  -6 -25  -2   14.50    2.30
  -6  25  -2    9.60    2.70
  -6  25  -2   14.50    2.90
  -7 -25  -2   36.00    5.60
  -7 -25  -2   42.90    3.60
  -7 -25  -2   36.50    3.60
   7 -25   2   41.80    4.60
  -7 -25  -2   35.40    5.30
  -7  25  -2   36.80    5.40
  -8 -25  -2   33.20    5.70
  -8 -25  -2   28.10    3.10
  -8 -25  -2   26.90    4.30
   8 -25   2   26.40    5.00
  -8  25  -2   41.50    6.10
  -8 -26   2   33.00    3.00
  -8 -26   2   30.10    2.60
   8 -26  -2   29.50    5.10
  -8  26   2   30.70    4.90
   7 -26  -2    5.10    2.10
  -7 -26   2    3.00    0.90
  -7 -26   2    4.60    1.20
   7  26  -2    4.00    1.80
  -7  26   2    3.20    1.90
  -7  26   2    3.90    1.80
   6 -26  -2    5.20    2.10
   6 -26  -2    5.10    1.60
  -6 -26   2    5.10    1.80
  -6 -26   2    3.40    1.00
  -6 -26   2    6.30    1.00
   6  26  -2    5.00    2.10
  -6  26   2    9.40    2.40
  -5 -26   2   20.30    1.40
  -5 -26   2   22.80    3.70
   5 -26  -2   19.80    3.40
  -5 -26   2   20.00    1.50
   5  26  -2   19.60    3.60
  -5  26   2   18.40    3.10
  -5  26   2   18.30    2.90
  -4 -26   2   36.80    1.50
   4 -26  -2   41.00    3.80
  -4 -26   2   38.30    3.60
   4 -26  -2   36.20    3.40
   4  26  -2   31.70    3.50
  -4  26   2   41.40    3.70
  -4  26   2   42.00    3.50
  -3 -26   2  202.68    9.00
   3 -26  -2  206.48    8.70
   3 -26  -2  198.38    9.10
   3  26  -2  214.68    9.50
  -3  26   2  178.88    8.70
  -3  26   2  194.38    8.30
   2 -26  -2  172.28    7.20
   2 -26  -2  168.48    7.70
  -2 -26   2  148.79    9.70
  -2  26   2  171.88    7.60
   2  26  -2  180.58    8.00
  -1 -26   2   25.50   15.20
   1 -26  -2   32.70   15.90
  -1  26   2   11.40   11.30
   1  26  -2   35.00   16.20
   0 -26   2 1136.29   35.00
   0 -26  -2 1095.99   33.60
   0 -26  -2 1112.59   34.20
   0 -26   2 1151.98   33.60
   0  26  -2 1078.69   34.80
   0  26  -2 1031.10   33.40
[truncated: 1,422,187 more chars]
