# Supplementary material for: Co-crystal structure, Hirshfeld surface analysis and DFT studies of 3,4-ethyl­ene­dioxy­thio­phene solvated bis­[1,3-bis­(penta­fluoro­phen­yl)propane-1,3-dionato]copper(II)
Source: Acta Crystallogr E Crystallogr Commun. 2020 May 15;76(Pt 6):820–5. doi: 10.1107/S2056989020006155 (PMC7273995; doi:10.1107/S2056989020006155)
Supplement: Supplementary file 2 [file e-76-00820-Isup3.hkl]

data_I                                                                          
_shelx_title ' 191119a1_a.res in P2(1)/c'                                       
_shelx_refln_list_code          4                                               
_shelx_F_calc_maximum      573.79                                               
_exptl_crystal_F_000      2580.00                                               
_reflns_d_resolution_high  0.8400                                               
                                                                                
loop_                                                                           
 _space_group_symop_operation_xyz                                               
 'x, y, z'                                                                      
 '-x, y+1/2, -z+1/2'                                                            
 '-x, -y, -z'                                                                   
 'x, -y-1/2, z-1/2'                                                             
                                                                                
_cell_length_a     7.7343                                                       
_cell_length_b    46.8973                                                       
_cell_length_c    13.2580                                                       
_cell_angle_alpha  90.000                                                       
_cell_angle_beta   99.211                                                       
_cell_angle_gamma  90.000                                                       
                                                                                
_shelx_F_squared_multiplier     1.000                                           
                                                                                
loop_                                                                           
 _refln_index_h                                                                 
 _refln_index_k                                                                 
 _refln_index_l                                                                 
 _refln_F_squared_calc                                                          
 _refln_F_squared_meas                                                          
 _refln_F_squared_sigma                                                         
 _refln_observed_status                                                         
   2   0   0        918.57        868.85        29.32 o                         
   3   0   0      52731.73      54157.22       815.22 o                         
   4   0   0        749.12        597.71        34.52 o                         
   5   0   0       1826.45       1921.40        66.91 o                         
   6   0   0       2650.47       2654.39        93.52 o                         
   7   0   0       2812.18       3162.24       125.09 o                         
   8   0   0         14.79         55.54        22.94 o                         
   9   0   0          7.84          5.22        75.17 o                         
   2   1   0        239.56        178.40        13.52 o                         
   3   1   0        457.20        462.49        38.35 o                         
   4   1   0       3804.23       3718.63        70.96 o                         
   5   1   0          9.50         18.40         9.91 o                         
   6   1   0         68.80        163.15        22.52 o                         
   7   1   0       4499.56       4527.08        93.84 o                         
   8   1   0       1731.19       1688.99        63.48 o                         
   9   1   0        337.50        317.28        45.69 o                         
   1   2   0      14778.60      14075.23       214.77 o                         
   2   2   0      18239.09      18928.04       223.24 o                         
   3   2   0      12008.99      11643.21       147.25 o                         
   4   2   0       1681.36       1755.04        42.75 o                         
   5   2   0       6711.88       7295.70       111.87 o                         
   6   2   0       1589.10       1628.64        47.29 o                         
   7   2   0         88.84        135.94        19.81 o                         
   8   2   0         25.45         35.16        16.66 o                         
   9   2   0         51.83         47.50        28.46 o                         
   1   3   0       8490.94       8048.59       127.79 o                         
   2   3   0       5818.14       6803.96       118.93 o                         
   3   3   0      19768.35      19946.67       261.63 o                         
   4   3   0        358.20        408.98        21.45 o                         
   5   3   0         76.39         62.66        11.43 o                         
   6   3   0        600.80        535.27        31.43 o                         
   7   3   0       1066.90       1027.32        47.22 o                         
   8   3   0          9.40         10.81        16.70 o                         
   9   3   0       1542.74       1365.30        81.15 o                         
   1   4   0      21461.07      20175.80       320.71 o                         
   2   4   0      21498.67      21829.98       238.73 o                         
   3   4   0      16509.95      16957.32       210.11 o                         
   4   4   0        356.29        479.81        22.88 o                         
   5   4   0      11526.61      11305.36       153.37 o                         
   6   4   0        223.21        186.67        19.09 o                         
   7   4   0          0.14         33.83        12.83 o                         
   8   4   0        905.58        983.40        53.61 o                         
   9   4   0        124.68        221.26        40.08 o                         
   1   5   0      10759.31      11693.14       127.87 o                         
   2   5   0      33943.86      32404.97       365.04 o                         
   3   5   0      34553.95      35023.01       608.36 o                         
   4   5   0       4835.53       4524.78        73.52 o                         
   5   5   0       4523.84       4642.08        80.63 o                         
   6   5   0       1641.91       2011.47        52.56 o                         
   7   5   0      10206.07       9425.97       148.42 o                         
   8   5   0       1266.62       1323.26        56.09 o                         
   9   5   0       1790.18       1792.81       105.21 o                         
   0   6   0       3467.20       4272.84       189.85 o                         
   1   6   0       4328.73       4727.70        96.05 o                         
   2   6   0       7035.68       7167.05        88.78 o                         
   3   6   0        576.12        589.29        24.62 o                         
   4   6   0        103.04         93.34        12.62 o                         
   5   6   0       3029.15       3157.25        63.14 o                         
   6   6   0       3403.97       3376.31        71.20 o                         
   7   6   0        490.63        560.38        33.86 o                         
   8   6   0        513.29        497.43        41.76 o                         
   9   6   0        114.87        108.54        34.61 o                         
   1   7   0       1166.27        955.26        17.24 o                         
   2   7   0      19715.29      19865.06       254.23 o                         
   3   7   0         34.80          6.36         6.34 o                         
   4   7   0        906.81       1010.47        31.56 o                         
   5   7   0        156.52        194.37        17.65 o                         
   6   7   0        376.91        349.39        25.10 o                         
   7   7   0        718.78        879.39        40.10 o                         
   8   7   0         78.47         52.36        19.65 o                         
   9   7   0         22.22         55.12        39.57 o                         
   0   8   0       2148.50       2338.90        62.12 o                         
   1   8   0       7956.34       8656.98       140.70 o                         
   2   8   0        299.75        394.70        14.62 o                         
   3   8   0      13551.88      13774.04       185.49 o                         
   4   8   0       1595.92       1630.93        42.41 o                         
   5   8   0       5066.15       5245.24        87.78 o                         
   6   8   0      10245.73       9921.22       158.74 o                         
   7   8   0        151.91        173.22        20.13 o                         
   8   8   0        127.92        167.19        27.96 o                         
   1   9   0      11652.00      12571.63       138.88 o                         
   2   9   0      32408.85      32643.53       350.21 o                         
   3   9   0       1335.15       1688.71        46.23 o                         
   4   9   0       5589.72       5645.94       121.46 o                         
   5   9   0       7313.72       6806.49       111.71 o                         
   6   9   0        362.31        576.17        32.27 o                         
   7   9   0       5184.78       4817.64        96.74 o                         
   8   9   0        234.43        289.17        33.50 o                         
   0  10   0      10674.42      10750.81       166.88 o                         
   1  10   0        200.55        141.89         8.36 o                         
   2  10   0       7463.82       7538.00        93.61 o                         
   3  10   0       9905.15       9455.46       120.48 o                         
   4  10   0       2366.61       2304.78        52.22 o                         
   5  10   0       5295.97       5203.57        92.51 o                         
   6  10   0       1568.04       1526.65        45.50 o                         
   7  10   0         54.12         81.00        16.30 o                         
   8  10   0        374.69        431.50        40.57 o                         
   1  11   0      59340.93      57183.47      1477.04 o                         
   2  11   0      15999.66      16998.51       191.02 o                         
   3  11   0       6421.37       6135.03        85.21 o                         
   4  11   0       1069.33        983.57        30.23 o                         
   5  11   0        278.17        428.15        26.75 o                         
   6  11   0       1263.68       1317.15        42.49 o                         
   7  11   0          1.95         30.94        12.37 o                         
   8  11   0       2551.43       2304.19        80.46 o                         
   0  12   0      17313.35      15974.14       244.65 o                         
   1  12   0      22079.05      23056.22       265.57 o                         
   2  12   0       3234.31       3287.59        48.98 o                         
   3  12   0       1384.26       1567.48        33.81 o                         
   4  12   0        128.18        133.86        13.79 o                         
   5  12   0        135.94        181.97        20.85 o                         
   6  12   0      13672.48      13527.11       185.36 o                         
   7  12   0        271.92        254.53        23.71 o                         
   8  12   0         98.32        140.65        40.30 o                         
   1  13   0      21561.36      21750.53       334.06 o                         
   2  13   0      14764.21      13638.11       167.71 o                         
   3  13   0         21.16         54.34         9.38 o                         
   4  13   0      15613.31      14433.32       205.68 o                         
   5  13   0         76.79         90.17        12.82 o                         
   6  13   0        918.45       1124.80        38.80 o                         
   7  13   0       4257.42       4149.15        86.39 o                         
   8  13   0         38.26         84.70        21.25 o                         
   0  14   0     329238.34     294741.22      9585.06 o                         
   1  14   0      10684.13      10667.09       122.50 o                         
   2  14   0        721.98        500.27        15.42 o                         
   3  14   0       4229.68       4198.78        64.34 o                         
   4  14   0        622.68        656.18        26.87 o                         
   5  14   0       5942.64       5736.04       114.65 o                         
   6  14   0        903.17        964.96        39.08 o                         
   7  14   0        307.13        349.53        27.36 o                         
   8  14   0        695.28        665.50        51.63 o                         
   1  15   0        130.38         52.80         5.81 o                         
   2  15   0        315.64        340.33        14.34 o                         
   3  15   0       2842.36       2687.69        47.92 o                         
   4  15   0        347.66        382.42        26.31 o                         
   5  15   0        152.12        165.57        16.75 o                         
   6  15   0       1504.25       1518.72        48.20 o                         
   7  15   0        692.30        708.03        43.68 o                         
   8  15   0       1008.80       1111.00        70.05 o                         
   0  16   0      11785.38      11405.20       183.81 o                         
   1  16   0        180.51        179.15         9.98 o                         
   2  16   0       4681.72       4686.90        79.44 o                         
   3  16   0        619.59        744.75        22.68 o                         
   4  16   0       2890.72       3058.04        78.69 o                         
   5  16   0        818.53        839.21        31.43 o                         
   6  16   0         18.16         27.56        11.50 o                         
   7  16   0       2039.25       2051.91        57.30 o                         
   8  16   0        453.06        515.85        45.61 o                         
   1  17   0       8323.70       7784.42        94.70 o                         
   2  17   0        136.95        147.92        10.31 o                         
   3  17   0      10059.97      10502.32       132.52 o                         
   4  17   0         13.44         20.31         7.51 o                         
   5  17   0        494.03        496.59        46.15 o                         
   6  17   0       6332.90       6739.69       118.67 o                         
   7  17   0        133.64        130.56        17.68 o                         
   8  17   0         47.68         57.33        24.01 o                         
   0  18   0      17047.21      17394.26       272.62 o                         
   1  18   0       7371.51       7474.14        92.12 o                         
   2  18   0          9.62         30.93         5.47 o                         
   3  18   0        984.22        830.97        23.99 o                         
   4  18   0       1245.45       1196.79        32.55 o                         
   5  18   0       2953.89       2894.50        60.29 o                         
   6  18   0       3577.38       3692.70       103.75 o                         
   7  18   0        639.79        613.31        40.50 o                         
   8  18   0        987.85       1039.40        67.30 o                         
   1  19   0        561.02        406.16        13.97 o                         
   2  19   0         93.02        195.78        15.36 o                         
   3  19   0        764.71        615.70        21.47 o                         
   4  19   0        469.99        538.34        23.52 o                         
   5  19   0        256.57        232.24        19.64 o                         
   6  19   0       1973.76       2191.90        62.15 o                         
   7  19   0       2157.85       1937.51        55.85 o                         
   8  19   0         12.91         35.63        17.70 o                         
   0  20   0       2740.66       3138.57        66.54 o                         
   1  20   0         16.55         11.90         4.58 o                         
   2  20   0      10251.74       9967.62       133.39 o                         
   3  20   0       5805.68       6149.83        87.57 o                         
   4  20   0       1485.82       1676.23        44.41 o                         
   5  20   0          0.17         -2.10         8.51 o                         
   6  20   0       1601.34       1505.97        45.64 o                         
   7  20   0        235.78        278.92        24.20 o                         
   8  20   0          7.86         27.92        17.32 o                         
   1  21   0      14865.06      15239.93       174.50 o                         
   2  21   0      15354.60      15043.61       175.97 o                         
   3  21   0       5184.26       4781.36        73.29 o                         
   4  21   0       6184.97       6210.65        93.62 o                         
   5  21   0       1437.77       1336.06        40.30 o                         
   6  21   0         33.62         35.07        11.87 o                         
   7  21   0          4.88         30.05        13.87 o                         
   8  21   0        635.02        940.15        52.22 o                         
   0  22   0       4707.47       4820.93        93.83 o                         
   1  22   0       7659.18       8815.50       109.03 o                         
   2  22   0          6.60         14.91         7.38 o                         
   3  22   0       2962.61       2920.04        52.39 o                         
   4  22   0        597.18        659.86        26.58 o                         
   5  22   0       3179.20       3210.52        64.49 o                         
   6  22   0        651.52        586.12        32.50 o                         
   7  22   0         36.24         26.52        14.94 o                         
   8  22   0       1620.38       1685.58        67.31 o                         
   1  23   0        797.79        512.09        17.19 o                         
   2  23   0       6893.44       6683.70        89.99 o                         
   3  23   0          3.26          1.13         5.29 o                         
   4  23   0       1599.68       1639.83        42.73 o                         
   5  23   0       3031.82       3137.43        63.43 o                         
   6  23   0       1313.50       1519.16        45.03 o                         
   7  23   0        158.15        180.04        22.44 o                         
   8  23   0       1230.61       1099.78        57.75 o                         
   0  24   0         19.29         25.22         8.66 o                         
   1  24   0       5238.37       5817.84        85.60 o                         
   2  24   0          2.87         12.59         6.48 o                         
   3  24   0        540.92        595.30        21.68 o                         
   4  24   0       1760.98       1677.07        39.81 o                         
   5  24   0         38.87         60.69        15.99 o                         
   6  24   0        907.08        908.73        37.29 o                         
   7  24   0        175.11        202.27        22.04 o                         
   8  24   0        425.73        489.23        57.44 o                         
   1  25   0       5268.22       4979.48        70.85 o                         
   2  25   0        103.11         96.71         9.89 o                         
   3  25   0         90.92        138.61        12.27 o                         
   4  25   0        993.98       1016.16        30.33 o                         
   5  25   0        456.99        463.33        29.63 o                         
   6  25   0        487.38        472.99        28.78 o                         
   7  25   0        718.72        623.16        39.59 o                         
   8  25   0         53.28        107.51        21.39 o                         
   0  26   0      21072.51      19957.46       320.08 o                         
   1  26   0        509.70        518.37        20.79 o                         
   2  26   0          7.40          3.66         5.73 o                         
   3  26   0        225.88        225.34        15.84 o                         
   4  26   0        822.22        808.67        28.45 o                         
   5  26   0         99.07        111.23        16.82 o                         
   6  26   0       4370.23       4334.57        86.61 o                         
   7  26   0       1366.59       1129.90        54.90 o                         
   8  26   0         85.27        186.01        33.18 o                         
   1  27   0       8281.21       7961.79       104.31 o                         
   2  27   0       5470.41       5268.10        76.89 o                         
   3  27   0        646.54        649.44        23.27 o                         
   4  27   0       7436.08       7306.26       107.74 o                         
   5  27   0       2239.50       2133.70        51.03 o                         
   6  27   0        158.20        145.94        18.19 o                         
   7  27   0         11.91         15.36        15.58 o                         
   0  28   0        768.96        787.85        32.88 o                         
   1  28   0        943.37       1150.98        29.39 o                         
   2  28   0       9500.13       9461.82       122.49 o                         
   3  28   0        223.24        260.89        16.92 o                         
   4  28   0       1365.67       1247.25        34.54 o                         
   5  28   0       1158.87       1096.05        34.65 o                         
   6  28   0         79.95         44.60        12.67 o                         
   7  28   0        187.39        213.12        27.95 o                         
   1  29   0        242.78        270.42        16.02 o                         
   2  29   0         67.45        120.39        11.26 o                         
   3  29   0       1518.67       1622.67        37.29 o                         
   4  29   0       1212.56       1194.23        33.30 o                         
   5  29   0       1181.64       1151.83        35.63 o                         
   6  29   0        902.50        840.06        36.02 o                         
   7  29   0          2.35        -12.71        12.71 o                         
   0  30   0       1683.56       1674.75        51.29 o                         
   1  30   0       1899.09       2007.50        51.43 o                         
   2  30   0         98.86        122.07        11.71 o                         
   3  30   0        185.41        151.51        13.27 o                         
   4  30   0        758.35        914.98        30.06 o                         
   5  30   0         72.98         90.00        17.27 o                         
   6  30   0        731.02        639.19        31.30 o                         
   7  30   0         26.72         31.98        16.64 o                         
   1  31   0       8780.14       8501.86       120.61 o                         
   2  31   0        216.97        216.35        19.55 o                         
   3  31   0       7018.93       7144.49       102.59 o                         
   4  31   0        173.66        250.90        18.24 o                         
   5  31   0       1072.19       1057.17        36.96 o                         
   6  31   0       1492.12       1773.54        65.74 o                         
   7  31   0       1166.99        994.08        58.41 o                         
   0  32   0       1100.96       1253.83        45.05 o                         
   1  32   0         23.93        106.23        10.26 o                         
   2  32   0        314.18        354.36        18.79 o                         
   3  32   0         87.75        136.51        14.76 o                         
   4  32   0         22.36         12.86         7.14 o                         
   5  32   0        363.93        311.06        21.94 o                         
   6  32   0       1084.96       1029.49        39.20 o                         
   7  32   0         65.48         81.46        20.61 o                         
   1  33   0       3448.02       3544.52        60.30 o                         
   2  33   0       3210.11       3156.21        66.43 o                         
   3  33   0         12.95        115.63        11.84 o                         
   4  33   0         19.32         -5.44         9.15 o                         
   5  33   0         62.75         45.89        11.12 o                         
   6  33   0        489.33        548.68        29.40 o                         
   7  33   0         11.76         -0.24        13.21 o                         
   0  34   0        897.76       1187.62        44.43 o                         
   1  34   0        691.93        830.29        29.68 o                         
   2  34   0        653.14        711.55        24.28 o                         
   3  34   0        102.62         64.99        10.18 o                         
   4  34   0        718.56        784.65        27.66 o                         
   5  34   0        378.24        428.97        23.93 o                         
   6  34   0         10.09         12.83        10.89 o                         
   7  34   0        530.70        606.09        40.18 o                         
   1  35   0       9734.96      10440.45       136.41 o                         
   2  35   0       3851.77       3578.29        68.79 o                         
   3  35   0        426.18        534.75        23.28 o                         
   4  35   0        209.52        186.15        16.44 o                         
   5  35   0         89.79         53.21        11.35 o                         
   6  35   0        112.68        155.45        26.80 o                         
   7  35   0        264.90        354.74        30.43 o                         
   0  36   0        139.56        302.67        26.08 o                         
   1  36   0        194.09        335.70        19.42 o                         
   2  36   0       1508.97       1642.73        38.75 o                         
   3  36   0       2097.67       2153.73        46.32 o                         
   4  36   0       1444.16       1397.59        36.89 o                         
   5  36   0       3524.88       3262.73        66.03 o                         
   6  36   0        516.48        506.24        28.07 o                         
   1  37   0       3359.91       3031.26        65.94 o                         
   2  37   0       2114.83       2667.11        52.54 o                         
   3  37   0          7.33          6.23         6.93 o                         
   4  37   0       1359.10       1204.06        34.14 o                         
   5  37   0         41.81         55.46        11.03 o                         
   6  37   0          9.62         -4.92        14.28 o                         
   0  38   0       2494.90       2890.97        80.71 o                         
   1  38   0         71.13        101.65        13.38 o                         
   2  38   0         48.07         81.54        11.70 o                         
   3  38   0       1131.68       1028.32        31.14 o                         
   4  38   0       1352.20       1319.49        39.82 o                         
   5  38   0       2253.15       2124.40        49.59 o                         
   6  38   0        411.37        362.22        27.89 o                         
   1  39   0        184.30        144.55        13.70 o                         
   2  39   0       1313.99       1770.18        44.29 o                         
   3  39   0        697.28        633.41        25.39 o                         
   4  39   0       2924.82       2718.86        58.44 o                         
   5  39   0        547.50        454.04        22.51 o                         
   6  39   0          2.55         -3.49        14.09 o                         
   0  40   0      12449.12      12917.38       235.02 o                         
   1  40   0        554.19        576.04        26.27 o                         
   2  40   0        657.28        666.33        27.68 o                         
   3  40   0        243.83        262.01        17.78 o                         
   4  40   0         66.00        113.43        23.95 o                         
   5  40   0        625.02        504.67        24.40 o                         
   6  40   0         11.35        -12.23        17.87 o                         
   1  41   0       4683.03       5040.32        82.85 o                         
   2  41   0       1117.30        901.27        30.04 o                         
   3  41   0        543.26        401.53        22.78 o                         
   4  41   0      13141.89      12589.65       169.65 o                         
   5  41   0        168.15        185.17        22.49 o                         
   6  41   0        169.11        289.53        26.59 o                         
   0  42   0          2.65        525.63        67.65 o                         
   1  42   0          0.83         34.75         9.25 o                         
   2  42   0       1515.95       1487.94        38.99 o                         
   3  42   0       1184.47       1129.59        39.50 o                         
   4  42   0       1779.99       1992.22        45.41 o                         
   5  42   0         64.90         52.13         9.35 o                         
   1  43   0        296.88        447.13        24.95 o                         
   2  43   0        371.61        643.43        26.90 o                         
   3  43   0       1498.51       1849.77        44.34 o                         
   4  43   0        376.21        350.67        18.82 o                         
   5  43   0       1165.19       1226.28        40.70 o                         
   0  44   0         19.42        413.58        38.29 o                         
   1  44   0        463.88        520.60        26.56 o                         
   2  44   0       3632.78       3401.24        64.97 o                         
   3  44   0       9119.37       8944.14       130.64 o                         
   4  44   0        288.61        293.51        17.85 o                         
   5  44   0        743.32        702.06        70.80 o                         
   1  45   0        653.41        587.65        28.83 o                         
   2  45   0        820.09       1231.92        36.40 o                         
   3  45   0       2229.83       2163.40        51.78 o                         
   4  45   0        789.71        693.36        27.24 o                         
   5  45   0        596.11        462.71        57.01 o                         
   0  46   0        220.84        465.80        35.94 o                         
   1  46   0        502.02        524.42        27.18 o                         
   2  46   0        362.83        482.86        33.37 o                         
   3  46   0        176.01        207.60        19.64 o                         
   4  46   0          1.22        -21.78        22.29 o                         
   5  46   0       1800.18       1691.17        94.57 o                         
   1  47   0        211.90        234.35        19.39 o                         
   2  47   0        140.10         71.24        13.66 o                         
   3  47   0          0.02         -1.80         7.69 o                         
   4  47   0         74.20         46.90        31.24 o                         
   0  48   0        440.17        733.99        44.53 o                         
   1  48   0         15.40         39.59        12.26 o                         
   2  48   0        254.34        306.22        36.81 o                         
   3  48   0        517.61        452.88        24.10 o                         
   4  48   0         37.14         98.90        21.52 o                         
   1  49   0        934.25       1138.01        36.69 o                         
   2  49   0       1651.60       1364.61        46.90 o                         
   3  49   0         30.75          9.89        11.32 o                         
   4  49   0       2592.65       2275.72        85.74 o                         
   0  50   0       4625.98       4443.38       119.04 o                         
   1  50   0        539.13        583.82        30.41 o                         
   2  50   0        474.30        518.52        28.58 o                         
   3  50   0       1453.14       1572.68        40.89 o                         
   4  50   0        428.84        422.95        47.28 o                         
   1  51   0         44.34         30.42        11.62 o                         
   2  51   0        478.10        610.61        33.93 o                         
   3  51   0        172.49        142.23        13.16 o                         
   0  52   0        401.89        493.66        39.80 o                         
   1  52   0        319.28        374.78        24.94 o                         
   2  52   0       1652.41       1739.75        73.00 o                         
   3  52   0        619.58        580.32        27.82 o                         
   1  53   0        799.74        629.61        43.68 o                         
   2  53   0        490.62        891.83        43.50 o                         
   0  54   0       4120.82       4023.80       112.74 o                         
   1  54   0        110.52        138.59        23.21 o                         
   2  54   0       2628.00       2583.37        69.19 o                         
   1  55   0        434.68        614.03        36.15 o                         
  -9   1   1          1.80          2.00        22.89 o                         
  -8   1   1        304.85        410.36        35.70 o                         
  -7   1   1       1059.03       1051.50        43.39 o                         
  -6   1   1        347.88        358.88        25.25 o                         
  -5   1   1        510.23        380.66        24.45 o                         
  -4   1   1        253.69        439.51        22.31 o                         
  -3   1   1       2746.12       2298.06        44.45 o                         
  -2   1   1       8004.47       7423.57       176.11 o                         
  -1   1   1          5.51          1.09         1.68 o                         
   1   1   1        333.50        354.01        10.91 o                         
   2   1   1        313.61        384.44        26.30 o                         
   3   1   1       9601.44       8604.88       120.02 o                         
   4   1   1         58.57        122.00        13.59 o                         
   5   1   1         64.23         98.53        13.25 o                         
   6   1   1       7554.17       7601.19       126.13 o                         
   7   1   1        355.00        391.99        32.40 o                         
   8   1   1       2993.95       3145.40        89.64 o                         
  -9   2   1       2055.38       1934.23       100.17 o                         
  -8   2   1        310.27        245.66        45.85 o                         
  -7   2   1       3750.21       3954.51        91.09 o                         
  -6   2   1      11097.11      10187.48       147.98 o                         
  -5   2   1       4003.52       4074.06        73.66 o                         
  -4   2   1      13346.30      13524.15       197.99 o                         
  -3   2   1      12006.77      12579.09       171.61 o                         
  -2   2   1      42056.56      42663.62       625.51 o                         
  -1   2   1        654.62        721.51        22.09 o                         
   1   2   1        248.68        318.11        14.72 o                         
   2   2   1      10397.33       9860.35       149.81 o                         
   3   2   1       3664.69       3815.42        65.41 o                         
   4   2   1        386.40        437.54        23.45 o                         
   5   2   1        153.19        149.83        15.97 o                         
   6   2   1       5385.60       6028.87       103.93 o                         
   7   2   1       1607.13       1739.85        54.51 o                         
   8   2   1        969.36        861.35        52.52 o                         
  -9   3   1        259.52        213.43        40.46 o                         
  -8   3   1       1622.37       1673.47        78.36 o                         
  -7   3   1       1761.15       1831.21        57.80 o                         
  -6   3   1       1260.21       1327.29        41.59 o                         
  -5   3   1        980.20        998.70        32.91 o                         
  -4   3   1        162.30        171.61        14.72 o                         
  -3   3   1          8.18         63.24        17.14 o                         
  -2   3   1     148029.83     131921.28      3207.12 o                         
  -1   3   1       7657.34       7016.04       321.15 o                         
   1   3   1      15177.18      15666.73       169.47 o                         
   2   3   1      25139.06      25503.08       277.96 o                         
   3   3   1      14708.25      15117.28       196.40 o                         
   4   3   1       3788.70       3798.81        78.94 o                         
   5   3   1       1589.21       1453.39        40.77 o                         
   6   3   1       5923.88       5847.32       101.97 o                         
   7   3   1        326.38        312.76        26.50 o                         
   8   3   1       1460.97       1377.29        57.47 o                         
  -9   4   1        199.32        279.91        43.87 o                         
  -8   4   1        198.37        209.60        26.66 o                         
  -7   4   1       2240.68       2270.89        65.92 o                         
  -6   4   1        382.54        362.30        25.41 o                         
  -5   4   1        580.07        607.12        28.55 o                         
  -4   4   1        298.74        386.16        23.66 o                         
  -3   4   1       2336.94       2297.53        48.19 o                         
  -2   4   1       3473.14       3937.97        89.64 o                         
  -1   4   1       1506.19       1386.63        55.27 o                         
   0   4   1         37.35         94.73         9.21 o                         
   1   4   1       9537.41       9388.96       113.29 o                         
   2   4   1       2518.12       2848.41        47.06 o                         
   3   4   1        287.88        347.77        19.63 o                         
   4   4   1        762.03        979.79        29.95 o                         
   5   4   1       1669.23       1610.89        47.88 o                         
   6   4   1        204.23        304.54        23.88 o                         
   7   4   1        681.93        667.86        38.69 o                         
   8   4   1        428.32        431.47        36.36 o                         
  -9   5   1          2.53         28.86        34.04 o                         
  -8   5   1        732.94        775.32        49.25 o                         
  -7   5   1        944.33       1045.25        56.03 o                         
  -6   5   1       3896.15       3852.66        76.26 o                         
  -5   5   1         26.10         62.32        11.83 o                         
  -4   5   1        842.73       1005.40        29.47 o                         
  -3   5   1      30058.38      32600.31       363.37 o                         
  -2   5   1       1642.35       1386.44        35.12 o                         
  -1   5   1      35375.18      35168.38       465.60 o                         
   0   5   1       1119.65       1205.12        23.30 o                         
   1   5   1        886.42        953.68        22.60 o                         
   2   5   1      10624.27      11135.89       152.22 o                         
   3   5   1      24018.53      23409.70       282.42 o                         
   4   5   1       1314.63       1330.69        35.73 o                         
   5   5   1       4425.70       4308.80        78.41 o                         
   6   5   1       1809.46       1814.02        50.57 o                         
   7   5   1         17.84         19.22        12.83 o                         
   8   5   1         71.20         46.19        21.71 o                         
  -9   6   1       2552.34       2304.56       100.70 o                         
  -8   6   1         17.08         27.70        17.34 o                         
  -7   6   1       5606.41       5917.89       115.61 o                         
  -6   6   1       1662.88       1327.47        52.89 o                         
  -5   6   1       4240.13       4366.69        76.79 o                         
  -4   6   1         38.27         42.04         8.76 o                         
  -3   6   1       1933.74       2104.38        88.98 o                         
  -2   6   1        358.61        431.65        13.71 o                         
  -1   6   1       4174.51       3556.68        47.90 o                         
   0   6   1       5482.27       5224.52        68.94 o                         
   1   6   1       1609.12       1644.47        28.27 o                         
   2   6   1       6073.08       5745.58        75.53 o                         
   3   6   1       1466.91       1410.74        34.53 o                         
   4   6   1       1788.93       1695.96        40.51 o                         
   5   6   1       3800.09       3780.60        83.00 o                         
   6   6   1       7020.59       6800.58       112.72 o                         
   7   6   1        633.77        644.97        36.70 o                         
   8   6   1        243.85        271.52        34.18 o                         
  -9   7   1       1126.47       1169.19        66.43 o                         
  -8   7   1        417.15        393.99        35.97 o                         
  -7   7   1       2483.20       2688.82        85.45 o                         
  -6   7   1       5825.60       6041.64       102.34 o                         
  -5   7   1       4342.94       4166.52        78.74 o                         
  -4   7   1         32.68         28.25         8.26 o                         
  -3   7   1      39372.55      40161.33       546.29 o                         
  -2   7   1      11388.97      11855.18       161.07 o                         
  -1   7   1       1229.63       1371.31        29.63 o                         
   1   7   1      47203.31      45091.41       864.05 o                         
   2   7   1       5260.92       5153.27        69.29 o                         
   3   7   1      36499.62      34450.96       489.34 o                         
   4   7   1       8678.48       9404.82       180.35 o                         
   5   7   1         73.56         81.85        14.21 o                         
   6   7   1         80.68        147.53        17.68 o                         
   7   7   1       1493.33       1369.78        50.48 o                         
   8   7   1         11.31         18.98        17.76 o                         
  -9   8   1       1450.62       1484.96        71.20 o                         
  -8   8   1        143.00         66.02        19.48 o                         
  -7   8   1       7339.34       7634.00       134.24 o                         
  -6   8   1         13.09         31.02        10.83 o                         
  -5   8   1        456.77        523.21        29.14 o                         
  -4   8   1       6287.00       5622.64        90.94 o                         
  -3   8   1      13930.98      14391.53       170.14 o                         
  -2   8   1       1057.48        971.39        21.19 o                         
  -1   8   1         74.61        129.57         9.25 o                         
   0   8   1      35378.33      33448.95      1241.06 o                         
   1   8   1       6103.66       5514.79        67.38 o                         
   2   8   1       1769.54       1436.93        28.80 o                         
   3   8   1       2731.39       2736.27        54.56 o                         
   4   8   1        385.20        467.59        23.18 o                         
   5   8   1        709.91        661.27        30.56 o                         
   6   8   1        216.77        242.66        22.44 o                         
   7   8   1        513.18        626.37        38.86 o                         
   8   8   1        866.74        795.26        56.17 o                         
  -9   9   1          2.44         30.74        21.83 o                         
  -8   9   1        163.16        190.90        25.43 o                         
  -7   9   1        107.65        143.03        18.96 o                         
  -6   9   1       1195.47       1266.72        40.69 o                         
  -5   9   1        431.58        310.46        21.76 o                         
  -4   9   1      15934.44      15955.13       206.72 o                         
  -3   9   1        277.79        424.65        17.82 o                         
  -2   9   1       1609.56       1514.99        27.52 o                         
  -1   9   1        489.18        479.65        20.85 o                         
   0   9   1        960.23        908.84        17.07 o                         
   1   9   1       9280.87       9182.54       105.33 o                         
   2   9   1       9339.88       8773.31       107.45 o                         
   3   9   1      10281.21      10044.87       127.43 o                         
   4   9   1       3995.77       4259.57        72.02 o                         
   5   9   1       1465.95       1529.79        42.43 o                         
   6   9   1      11482.53      11374.30       163.01 o                         
   7   9   1       1097.12       1192.70        44.50 o                         
   8   9   1        157.26        181.25        28.89 o                         
  -9  10   1       1507.53       1540.76        70.18 o                         
  -8  10   1        250.59        213.51        31.76 o                         
  -7  10   1        428.02        441.53        31.49 o                         
  -6  10   1        369.10        281.66        23.23 o                         
  -5  10   1        331.36        247.17        19.74 o                         
  -4  10   1      13227.13      13077.92       164.26 o                         
  -3  10   1        970.76       1128.94        34.95 o                         
  -2  10   1      11618.00      11145.17       138.15 o                         
  -1  10   1      13686.94      12970.54       167.81 o                         
   0  10   1      18662.17      17167.43       213.16 o                         
   1  10   1      11590.69      12683.70       141.94 o                         
   2  10   1      29247.79      28159.60       306.45 o                         
   3  10   1       2026.15       2006.49        40.08 o                         
   4  10   1       5099.83       5640.94       118.15 o                         
   5  10   1       2966.55       3140.92        63.86 o                         
   6  10   1       1132.53       1041.59        37.87 o                         
   7  10   1        941.31       1058.63        47.35 o                         
   8  10   1        443.74        471.35        42.61 o                         
  -8  11   1       1235.01       1207.78        65.65 o                         
  -7  11   1         63.30        103.18        16.72 o                         
  -6  11   1       6050.16       6296.50       107.59 o                         
  -5  11   1       5820.02       5866.57        94.03 o                         
  -4  11   1         62.57         34.84         8.32 o                         
  -3  11   1      17167.39      17355.88       220.31 o                         
  -2  11   1       6657.02       5763.27        74.79 o                         
  -1  11   1       7830.82       7842.22        97.78 o                         
   0  11   1        511.17        471.94        16.44 o                         
   1  11   1        982.88        894.13        19.45 o                         
   2  11   1       8012.00       8099.63       108.73 o                         
   3  11   1        163.11        117.33        12.47 o                         
   4  11   1       2777.15       2632.26        56.48 o                         
   5  11   1       5664.75       5386.21        90.53 o                         
   6  11   1        600.31        523.38        33.25 o                         
   7  11   1        848.02        816.95        40.73 o                         
   8  11   1        487.10        496.90        47.13 o                         
  -8  12   1        104.55         64.17        20.41 o                         
  -7  12   1      14881.71      14814.99       207.60 o                         
  -6  12   1      12246.27      11679.70       170.93 o                         
  -5  12   1        147.60        261.41        20.61 o                         
  -4  12   1       3320.22       3801.14        65.68 o                         
  -3  12   1       7095.61       6628.23        90.81 o                         
  -2  12   1       2289.95       1986.64        33.72 o                         
  -1  12   1      10706.75      12387.25       137.55 o                         
   0  12   1     106369.12     108664.21      2334.04 o                         
   1  12   1      11287.33      12110.59       137.23 o                         
   2  12   1       4927.22       5173.70        70.60 o                         
   3  12   1      18344.99      19467.89       225.29 o                         
   4  12   1       7342.07       7074.28       143.17 o                         
   5  12   1       1754.19       1632.31        43.79 o                         
   6  12   1        163.32        129.27        18.16 o                         
   7  12   1        448.42        496.90        40.96 o                         
   8  12   1       2286.97       2167.76        91.63 o                         
  -8  13   1        303.88        367.32        37.05 o                         
  -7  13   1         10.01         74.39        16.16 o                         
  -6  13   1        724.26        699.08        37.29 o                         
  -5  13   1          2.51         14.30         8.72 o                         
  -4  13   1        103.22         85.48        10.99 o                         
  -3  13   1        226.59        204.60        13.50 o                         
  -2  13   1       1721.26       1685.02        29.43 o                         
  -1  13   1      25976.25      26860.93       286.03 o                         
   0  13   1       6965.90       6571.39        78.19 o                         
   1  13   1      43090.95      42735.59       451.01 o                         
   2  13   1       4304.61       4139.76        59.99 o                         
   3  13   1       2376.93       2356.96        50.19 o                         
   4  13   1       1277.21       1288.37        38.75 o                         
   5  13   1        182.15        127.51        15.36 o                         
   6  13   1        569.77        650.83        35.01 o                         
   7  13   1        808.89        943.12        42.91 o                         
   8  13   1       1407.25       1547.75        78.45 o                         
  -8  14   1         35.37        118.31        23.56 o                         
  -7  14   1          1.54         19.65        14.11 o                         
  -6  14   1        343.38        435.17        29.51 o                         
  -5  14   1       1540.38       1542.41        45.50 o                         
  -4  14   1        102.18         24.81        10.56 o                         
  -3  14   1       7862.51       8315.84       107.83 o                         
  -2  14   1        612.25        739.03        17.56 o                         
  -1  14   1       1749.25       1083.13        19.67 o                         
   0  14   1      80784.01      81652.30      1935.07 o                         
   1  14   1      16563.96      16514.16       183.59 o                         
   2  14   1       5924.25       5254.36        72.05 o                         
   3  14   1       1876.32       2737.81        53.48 o                         
   4  14   1      23505.40      22806.51       268.06 o                         
   5  14   1        716.86        846.71        33.39 o                         
   6  14   1       1108.72       1024.31        42.77 o                         
   7  14   1        594.93        711.00        39.21 o                         
   8  14   1        517.25        669.13        52.76 o                         
  -8  15   1       4441.26       3779.18       105.38 o                         
  -7  15   1       3412.22       3295.57        74.37 o                         
  -6  15   1        743.93        657.30        32.37 o                         
  -5  15   1      10090.74      10026.45       139.43 o                         
  -4  15   1       2659.69       2480.70        72.79 o                         
  -3  15   1       5856.22       5696.22        80.05 o                         
  -2  15   1       1940.25       2097.83        40.05 o                         
  -1  15   1       8606.25       8195.62        96.89 o                         
   0  15   1      32413.80      35034.66       370.33 o                         
   1  15   1      35278.97      35296.57       375.52 o                         
   2  15   1         22.25         28.56         6.52 o                         
   3  15   1       5565.82       5585.16        87.44 o                         
   4  15   1        133.34        131.10        13.77 o                         
   5  15   1         33.83         49.70        12.47 o                         
   6  15   1      10927.87      10352.13       162.17 o                         
   7  15   1       1018.90       1220.31        43.69 o                         
   8  15   1       1641.56       1735.02        82.12 o                         
  -8  16   1         49.52         43.62        20.51 o                         
  -7  16   1         22.80         34.36        13.29 o                         
  -6  16   1       2310.82       2218.17        55.08 o                         
  -5  16   1       4777.32       4835.58        82.39 o                         
  -4  16   1       1290.29       1084.68        30.77 o                         
  -3  16   1          9.82         39.04         7.11 o                         
  -2  16   1      36412.46      35558.59       382.58 o                         
  -1  16   1       3358.89       3245.50        45.53 o                         
   0  16   1       1786.46       1320.59        32.44 o                         
   1  16   1       3831.98       3258.04        47.80 o                         
   2  16   1      17581.50      17281.15       229.46 o                         
   3  16   1       3677.36       3811.86        61.99 o                         
   4  16   1       1686.99       1744.69        44.72 o                         
   5  16   1       1139.61       1295.78        40.74 o                         
   6  16   1       1662.86       2053.96        59.98 o                         
   7  16   1       3927.96       3992.30       107.68 o                         
   8  16   1         20.03          4.42        20.53 o                         
  -8  17   1        878.67        847.52        51.35 o                         
  -7  17   1       2475.63       2228.25        59.27 o                         
  -6  17   1       2930.06       2726.86        66.12 o                         
  -5  17   1       2548.61       2403.03        53.55 o                         
  -4  17   1        608.48        740.88        29.16 o                         
  -3  17   1         56.33         60.19         7.90 o                         
  -2  17   1       7320.98       7281.92        92.53 o                         
  -1  17   1       3925.57       3608.63        49.79 o                         
   0  17   1      28517.35      27297.81       293.20 o                         
   1  17   1       5307.35       4978.07        66.58 o                         
   2  17   1        911.41        959.79        25.35 o                         
   3  17   1       1214.04       1067.76        28.55 o                         
   4  17   1        272.53        413.37        24.04 o                         
   5  17   1        141.02        131.19        17.42 o                         
   6  17   1       6389.28       6261.52       107.28 o                         
   7  17   1        102.11        118.95        18.11 o                         
   8  17   1        263.40        237.59        29.76 o                         
  -8  18   1        577.49        704.01        49.44 o                         
  -7  18   1        130.05        127.82        17.80 o                         
  -6  18   1        506.37        456.97        31.61 o                         
  -5  18   1        207.50        101.93        15.27 o                         
  -4  18   1          2.76          7.34         5.93 o                         
  -3  18   1       3179.37       3446.23        75.20 o                         
  -2  18   1         23.35         27.06         5.00 o                         
  -1  18   1        170.24        446.81        15.67 o                         
   0  18   1       1713.68       2428.35        39.83 o                         
   1  18   1       1799.11       1694.67        31.14 o                         
   2  18   1       4948.57       4530.85        65.76 o                         
   3  18   1       3161.70       3041.41        53.85 o                         
   4  18   1       2670.43       2509.41        57.21 o                         
   5  18   1        331.44        391.48        25.62 o                         
   6  18   1       3025.38       2800.56        64.91 o                         
   7  18   1        639.18        714.86        41.38 o                         
   8  18   1        617.33        589.75        46.28 o                         
  -8  19   1       3185.27       2912.94       152.74 o                         
  -7  19   1       4524.87       4268.36        95.61 o                         
  -6  19   1        149.96        160.35        21.31 o                         
  -5  19   1        305.22        320.99        22.25 o                         
  -4  19   1        432.59        594.56        24.21 o                         
  -3  19   1       1088.07        893.94        23.48 o                         
  -2  19   1       3007.79       2740.18        65.65 o                         
  -1  19   1       3398.02       3415.27        49.16 o                         
   0  19   1       8730.70       9030.74       108.01 o                         
   1  19   1       9982.95       9831.85       118.28 o                         
   2  19   1       1512.54       1558.45        41.33 o                         
   3  19   1       6973.93       6890.52        96.54 o                         
   4  19   1        535.24        673.10        30.63 o                         
   5  19   1       3565.82       3755.98        72.07 o                         
   6  19   1       1033.34       1013.21        40.99 o                         
   7  19   1        106.41        100.65        18.33 o                         
   8  19   1         29.75          5.14        22.18 o                         
  -8  20   1          2.94         73.05        19.10 o                         
  -7  20   1        572.52        651.10        43.07 o                         
  -6  20   1         56.25         34.05        11.42 o                         
  -5  20   1        291.96        235.32        17.91 o                         
  -4  20   1        976.99       1028.14        28.98 o                         
  -3  20   1        320.05        381.99        19.75 o                         
  -2  20   1       2494.26       2142.49        36.43 o                         
  -1  20   1      18462.27      15310.08       173.72 o                         
   0  20   1         24.90         18.74         5.01 o                         
   1  20   1        473.47        395.60        14.86 o                         
   2  20   1       6428.91       6704.15       109.88 o                         
   3  20   1       3322.79       3160.05        55.55 o                         
   4  20   1       6503.99       6288.75       104.93 o                         
   5  20   1      16512.24      16265.61       208.81 o                         
   6  20   1       3346.90       3404.53        78.94 o                         
   7  20   1       2534.26       2473.09        68.90 o                         
   8  20   1        437.89        423.50        40.05 o                         
  -8  21   1        402.64        378.40        37.84 o                         
  -7  21   1         19.79         33.93        13.76 o                         
  -6  21   1       1970.66       2235.07        55.05 o                         
  -5  21   1        502.69        469.50        23.95 o                         
  -4  21   1       1277.92       1141.74        30.77 o                         
  -3  21   1       4413.51       4225.19        76.84 o                         
  -2  21   1       1410.91       1658.32        30.87 o                         
  -1  21   1          8.24          9.88         6.90 o                         
   0  21   1       2265.54       2006.27        35.31 o                         
   1  21   1       3447.31       3650.98        54.85 o                         
   2  21   1      10638.26      11667.77       143.69 o                         
   3  21   1       5052.33       4925.87        80.62 o                         
   4  21   1        582.77        711.41        30.91 o                         
   5  21   1       3824.52       3658.99        71.07 o                         
   6  21   1        307.82        325.56        25.82 o                         
   7  21   1          3.39         38.55        15.65 o                         
   8  21   1        122.64        106.04        28.84 o                         
  -8  22   1        871.94        880.84        75.41 o                         
  -7  22   1       1314.11       1264.41        50.00 o                         
  -6  22   1       1497.35       1292.07        44.23 o                         
  -5  22   1       1553.02       1646.06        66.41 o                         
  -4  22   1       5533.50       5301.92        81.94 o                         
  -3  22   1       4468.25       4574.09       111.12 o                         
  -2  22   1       4358.89       4795.04        75.57 o                         
  -1  22   1       6994.77       7818.48        98.30 o                         
   0  22   1      17760.22      17224.94       207.18 o                         
   1  22   1        119.85         38.47         8.13 o                         
   2  22   1       2183.00       2009.34        39.03 o                         
   3  22   1          0.05         10.54         6.17 o                         
   4  22   1        190.74        269.28        19.95 o                         
   5  22   1       5309.80       5017.98       103.20 o                         
   6  22   1         36.93         89.66        15.16 o                         
   7  22   1       1111.59       1310.25        52.84 o                         
   8  22   1         91.75        102.74        33.96 o                         
  -8  23   1        267.26        268.50        30.41 o                         
  -7  23   1        843.93        818.07        39.77 o                         
  -6  23   1         74.30        112.62        15.02 o                         
  -5  23   1       2337.89       2314.41        51.37 o                         
  -4  23   1        226.33        286.52        16.14 o                         
  -3  23   1        140.90        112.64         9.84 o                         
  -2  23   1         90.96         41.83         7.44 o                         
  -1  23   1        136.34        138.52        10.15 o                         
   0  23   1         30.86        111.67        13.14 o                         
   1  23   1      25142.90      24822.11       274.90 o                         
   2  23   1       1542.19       1597.48        34.18 o                         
   3  23   1        430.32        505.58        23.26 o                         
   4  23   1        895.01        847.10        29.58 o                         
   5  23   1         52.18         63.22        12.37 o                         
   6  23   1        146.84        197.19        22.33 o                         
   7  23   1        164.70        256.07        27.49 o                         
   8  23   1          1.33        -19.15        19.15 o                         
  -8  24   1          0.23         72.35        27.66 o                         
  -7  24   1       1842.55       1646.76        52.96 o                         
  -6  24   1        101.08        122.16        15.67 o                         
  -5  24   1         62.66         55.79        11.02 o                         
  -4  24   1        639.51        639.05        23.86 o                         
  -3  24   1      10349.98      10570.97       169.84 o                         
  -2  24   1        444.32        426.16        18.45 o                         
  -1  24   1        226.99        269.63        13.28 o                         
   0  24   1       7029.88       6352.45        84.26 o                         
   1  24   1       2134.86       1967.17        37.39 o                         
   2  24   1      22164.39      22273.12       253.75 o                         
   3  24   1       1429.69       1404.01        34.79 o                         
   4  24   1       7910.03       7683.39       113.58 o                         
   5  24   1        105.49        124.10        15.52 o                         
   6  24   1        872.37        664.67        34.79 o                         
   7  24   1       1135.64       1310.96        54.63 o                         
   8  24   1        636.09        409.46        45.52 o                         
  -8  25   1         17.63          0.66        21.38 o                         
  -7  25   1        427.62        424.63        37.95 o                         
  -6  25   1       3494.96       3658.08        73.91 o                         
  -5  25   1       3285.80       3362.34        64.45 o                         
  -4  25   1       2730.10       2667.82        50.97 o                         
  -3  25   1       2658.45       2214.82        41.22 o                         
  -2  25   1       3780.32       3772.56        57.46 o                         
  -1  25   1       6339.80       6672.76        88.10 o                         
   0  25   1        155.92        105.36        10.31 o                         
   1  25   1       1427.43       1982.44        40.78 o                         
   2  25   1       3327.41       3569.59        58.60 o                         
   3  25   1       1935.81       2023.70        52.36 o                         
   4  25   1        914.30        965.21        32.00 o                         
   5  25   1        726.82        695.76        33.27 o                         
   6  25   1       2867.87       2909.44        70.12 o                         
   7  25   1          8.36        -15.43        18.02 o                         
   8  25   1         57.34         34.87        28.25 o                         
  -8  26   1          4.02         36.45        17.50 o                         
  -7  26   1       1479.04       1483.62        60.46 o                         
  -6  26   1        182.65        220.31        19.14 o                         
  -5  26   1        328.36        316.40        20.30 o                         
  -4  26   1         23.60         15.88         9.89 o                         
  -3  26   1        204.50        166.05        14.90 o                         
  -2  26   1       1284.55       1242.79        27.68 o                         
  -1  26   1       9108.72       8491.41       115.35 o                         
   0  26   1        571.14        754.63        22.07 o                         
   1  26   1       1228.30       1456.30        32.91 o                         
   2  26   1       2823.77       2681.73        50.97 o                         
   3  26   1       2233.83       2154.31        45.02 o                         
   4  26   1       1114.30       1012.97        32.87 o                         
   5  26   1       1430.78       1471.05        42.49 o                         
   6  26   1       3263.64       3337.78        77.23 o                         
   7  26   1         95.72        110.83        22.23 o                         
  -8  27   1         93.97        105.74        22.66 o                         
  -7  27   1       1009.49       1225.24        53.25 o                         
  -6  27   1          0.04         -1.22        12.53 o                         
  -5  27   1        344.16        260.81        19.04 o                         
  -4  27   1         40.36         38.30         7.73 o                         
  -3  27   1       1299.03       1249.32        28.97 o                         
  -2  27   1          1.61         11.76         5.57 o                         
  -1  27   1       1050.13       1109.35        28.51 o                         
   0  27   1       3208.02       3298.85        53.60 o                         
   1  27   1        229.64        406.04        17.69 o                         
   2  27   1          1.41          4.74         6.03 o                         
   3  27   1       2210.18       2410.10        56.54 o                         
   4  27   1       1460.93       1441.06        42.68 o                         
   5  27   1       3279.96       3673.11        72.25 o                         
   6  27   1        566.38        577.58        32.52 o                         
   7  27   1        453.50        522.78        41.38 o                         
  -7  28   1        151.99        240.94        26.08 o                         
  -6  28   1        212.02         85.29        19.27 o                         
  -5  28   1        106.01        139.71        13.60 o                         
  -4  28   1       1948.56       2040.18        42.72 o                         
  -3  28   1       5167.55       5018.35        75.06 o                         
  -2  28   1       1894.46       2219.47        40.84 o                         
  -1  28   1       6559.88       6245.80        89.97 o                         
   0  28   1       1186.34       1470.28        37.25 o                         
   1  28   1       3680.63       3415.18        59.69 o                         
   2  28   1       2567.39       2554.03        50.91 o                         
   3  28   1         11.09         47.05         9.48 o                         
   4  28   1       5678.61       5570.01        90.45 o                         
   5  28   1       4602.90       4476.78        86.87 o                         
   6  28   1       2409.81       2389.07        61.72 o                         
   7  28   1        103.75        145.20        23.32 o                         
  -7  29   1          2.09          6.34        12.49 o                         
  -6  29   1       1113.57       1347.61        41.06 o                         
  -5  29   1       1029.89        968.34        31.25 o                         
  -4  29   1        642.77        581.53        22.23 o                         
  -3  29   1       7428.64       7461.51       108.16 o                         
  -2  29   1        323.54        339.97        16.67 o                         
  -1  29   1       1480.14       1352.68        30.86 o                         
   0  29   1        551.02        495.18        19.22 o                         
   1  29   1         49.41         45.75         8.22 o                         
   2  29   1        422.48        540.23        22.04 o                         
   3  29   1       3276.03       3313.23        60.22 o                         
   4  29   1        845.98        738.53        28.98 o                         
   5  29   1         92.20         82.82        13.34 o                         
   6  29   1         52.63         61.57        17.38 o                         
   7  29   1        368.80        411.22        35.85 o                         
  -7  30   1         24.37         20.22        13.14 o                         
  -6  30   1        140.04        137.30        18.10 o                         
  -5  30   1       1316.94       1229.86        51.88 o                         
  -4  30   1       5180.33       5130.69        80.62 o                         
  -3  30   1         56.11         76.37        10.19 o                         
  -2  30   1       1594.73       1523.89        32.82 o                         
  -1  30   1         23.15         86.77         9.11 o                         
   0  30   1        935.15       1334.92        31.86 o                         
   1  30   1        878.71        886.82        26.22 o                         
   2  30   1      11421.42      11085.84       180.47 o                         
   3  30   1        170.15        230.30        17.07 o                         
   4  30   1       1126.76       1347.05        37.82 o                         
   5  30   1         28.77         33.39        10.78 o                         
   6  30   1        308.75        302.92        26.14 o                         
   7  30   1       2756.60       2622.16        94.72 o                         
  -7  31   1         30.59         37.33        13.67 o                         
  -6  31   1        257.49        305.68        21.31 o                         
  -5  31   1       4307.89       4247.98        76.43 o                         
  -4  31   1         20.79         18.99         6.07 o                         
  -3  31   1       3212.28       3194.35        69.22 o                         
  -2  31   1        471.26        410.79        17.57 o                         
  -1  31   1       4991.04       5082.38        76.22 o                         
   0  31   1      11965.76      12397.22       186.58 o                         
   1  31   1        217.14        297.47        18.79 o                         
   2  31   1        290.45        289.23        18.13 o                         
   3  31   1        275.28        344.64        19.87 o                         
   4  31   1       3148.22       3431.41        66.27 o                         
   5  31   1       1537.43       1682.83        47.55 o                         
   6  31   1        363.19        329.37        26.87 o                         
   7  31   1         54.60         64.84        18.78 o                         
  -7  32   1        357.02        391.48        29.42 o                         
  -6  32   1        361.94        397.27        25.53 o                         
  -5  32   1       1225.78       1343.59        42.68 o                         
  -4  32   1        178.53        162.89        12.12 o                         
  -3  32   1       1182.83       1250.62        29.96 o                         
  -2  32   1       2195.32       2225.97        55.78 o                         
  -1  32   1         77.32        131.04        11.57 o                         
   0  32   1       5094.72       4970.10        79.72 o                         
   1  32   1       2135.39       2288.75        45.80 o                         
   2  32   1       1185.35       1139.24        32.60 o                         
   3  32   1          1.80         -5.00         7.31 o                         
   4  32   1        467.92        377.56        23.49 o                         
   5  32   1       1691.61       1684.57        45.98 o                         
   6  32   1          6.03         18.74        10.81 o                         
   7  32   1        160.53        139.34        32.21 o                         
  -7  33   1        375.41        245.48        25.54 o                         
  -6  33   1        139.83         92.05        13.49 o                         
  -5  33   1       1283.72       1371.30        35.61 o                         
  -4  33   1        114.61        122.86        12.81 o                         
  -3  33   1       3840.56       3844.85        64.33 o                         
  -2  33   1       1867.44       1848.01        38.52 o                         
  -1  33   1        115.58        260.04        16.49 o                         
   0  33   1       1754.34       1666.76        38.21 o                         
   1  33   1       7721.49       8055.83       118.88 o                         
   2  33   1        216.93        265.77        17.55 o                         
   3  33   1        528.61        584.28        25.43 o                         
   4  33   1          1.11          6.48         8.03 o                         
   5  33   1          7.88         20.57        10.27 o                         
   6  33   1       1212.94       1219.48        45.53 o                         
   7  33   1         46.40         34.45        19.33 o                         
  -7  34   1        164.08        209.04        25.67 o                         
  -6  34   1         31.51         -9.30        16.30 o                         
  -5  34   1       5180.71       4894.52        81.53 o                         
  -4  34   1         64.54         38.77         9.20 o                         
  -3  34   1        108.48         98.09        11.95 o                         
  -2  34   1        527.30        525.68        23.07 o                         
  -1  34   1      11212.04      10842.51       139.10 o                         
   0  34   1         31.88         36.09         8.22 o                         
   1  34   1       8426.55       8684.14       117.97 o                         
   2  34   1       3254.39       3493.24        63.52 o                         
   3  34   1        781.83        573.03        25.92 o                         
   4  34   1       1289.06       1250.01        38.11 o                         
   5  34   1       1003.23        976.09        50.83 o                         
   6  34   1          4.76         18.23        18.24 o                         
   7  34   1       2122.25       2256.23        76.50 o                         
  -7  35   1        462.42        552.64        30.58 o                         
  -6  35   1       1332.47       1517.30        54.09 o                         
  -5  35   1       1652.71       1492.34        37.55 o                         
  -4  35   1        183.91        156.36        21.10 o                         
  -3  35   1       1116.76        996.05        42.48 o                         
  -2  35   1       1132.73       1231.64        30.92 o                         
  -1  35   1        507.97        631.34        24.81 o                         
   0  35   1        593.61        749.62        25.82 o                         
   1  35   1         20.53         89.52        10.49 o                         
   2  35   1        282.04        317.03        19.71 o                         
   3  35   1        281.85        370.32        21.25 o                         
   4  35   1        206.78        203.84        18.00 o                         
   5  35   1        435.53        596.55        28.18 o                         
   6  35   1        892.18        855.18        47.02 o                         
  -7  36   1        459.49        432.97        30.99 o                         
  -6  36   1        885.38        722.72        28.28 o                         
  -5  36   1        113.51         67.94        17.55 o                         
  -4  36   1       1269.53       1638.05        56.64 o                         
  -3  36   1         74.93         37.50         8.82 o                         
  -2  36   1         36.14         37.40         7.77 o                         
  -1  36   1        113.07        197.76        15.34 o                         
   0  36   1        763.20        576.34        23.33 o                         
   1  36   1       1533.64       1544.20        37.87 o                         
   2  36   1        143.59        239.68        18.38 o                         
   3  36   1       5825.45       5176.08        85.23 o                         
   4  36   1       2096.55       2433.68        58.50 o                         
   5  36   1         85.44        101.36        17.10 o                         
   6  36   1        300.15        240.89        47.02 o                         
  -6  37   1        112.15        228.97        28.05 o                         
  -5  37   1        880.87        862.04        50.72 o                         
  -4  37   1        308.58        372.69        31.71 o                         
  -3  37   1         26.41         51.30        15.40 o                         
  -2  37   1       3502.73       3594.19        65.67 o                         
  -1  37   1         63.42        132.42        13.24 o                         
   0  37   1       1943.23       1995.15        44.05 o                         
   1  37   1       2613.44       2515.13        54.51 o                         
   2  37   1       2775.99       2692.07        59.62 o                         
   3  37   1        261.48        247.88        21.70 o                         
   4  37   1        108.41        204.90        18.66 o                         
   5  37   1        773.67        943.44        35.78 o                         
   6  37   1       1837.61       1748.12        55.55 o                         
  -6  38   1        895.79        840.57        66.27 o                         
  -5  38   1        225.55        131.78        22.94 o                         
  -4  38   1         95.87         79.87        21.09 o                         
  -3  38   1       1252.13       1553.45        39.61 o                         
  -2  38   1        524.13        414.50        19.77 o                         
  -1  38   1       4954.67       5074.46        80.31 o                         
   0  38   1        731.37       1025.41        32.71 o                         
   1  38   1         32.17         46.37        14.62 o                         
   2  38   1       2025.70       2003.34        56.26 o                         
   3  38   1       5689.76       5197.52        86.20 o                         
   4  38   1       7794.59       8758.20       130.31 o                         
   5  38   1        653.98        676.27        33.44 o                         
   6  38   1        410.15        420.91        30.51 o                         
  -6  39   1       2467.31       2559.83       102.71 o                         
  -5  39   1       4619.91       4323.33       108.04 o                         
  -4  39   1        104.54         58.42        17.99 o                         
  -3  39   1         21.18         18.12        15.60 o                         
  -2  39   1        309.20        277.75        16.95 o                         
  -1  39   1       1281.75       1404.70        36.09 o                         
   0  39   1       1935.95       1891.72        43.60 o                         
   1  39   1        168.55        164.39        15.28 o                         
   2  39   1       1580.84       1531.74        39.89 o                         
   3  39   1        251.93        328.54        21.07 o                         
   4  39   1        653.51        530.89        27.42 o                         
   5  39   1        382.68        423.66        25.52 o                         
   6  39   1       2025.07       2054.41        65.49 o                         
  -6  40   1        126.00        133.03        38.09 o                         
  -5  40   1         49.97         28.13        24.60 o                         
  -4  40   1        174.19        104.89        18.05 o                         
  -3  40   1       2119.67       2023.00        62.15 o                         
  -2  40   1        285.70        225.53        15.72 o                         
  -1  40   1        818.25        685.65        26.37 o                         
   0  40   1        216.34        353.94        21.66 o                         
   1  40   1        683.30        836.43        28.93 o                         
   2  40   1       2543.16       2628.19        58.88 o                         
   3  40   1       1293.24       1137.90        37.03 o                         
   4  40   1        374.41        341.01        27.21 o                         
   5  40   1        293.73        301.33        25.76 o                         
   6  40   1        269.34        251.62        25.07 o                         
  -6  41   1         22.38         48.54        30.20 o                         
  -5  41   1       1020.62       1023.58        60.86 o                         
  -4  41   1       5509.71       5359.21       118.27 o                         
  -3  41   1          2.71         -5.90        11.60 o                         
  -2  41   1        138.95        205.88        15.09 o                         
  -1  41   1       1385.94       1246.93        35.01 o                         
   0  41   1         15.62         30.95        10.06 o                         
   1  41   1       6862.39       6492.66        99.33 o                         
   2  41   1       1156.41       1282.37        40.08 o                         
   3  41   1       6532.90       6657.30       123.03 o                         
   4  41   1        575.69        499.12        26.07 o                         
   5  41   1        257.79        184.77        23.73 o                         
   6  41   1        398.96        581.03        34.70 o                         
  -6  42   1        843.96        622.75       131.50 o                         
  -5  42   1        755.10        756.37        54.28 o                         
  -4  42   1       7426.15       8596.16       165.42 o                         
  -3  42   1         25.88         23.32        13.23 o                         
  -2  42   1       3451.02       3538.63        95.08 o                         
  -1  42   1       1523.97       1193.56        34.85 o                         
   0  42   1       1260.64       1010.46        32.15 o                         
   1  42   1       2336.47       2339.81        51.44 o                         
   2  42   1       2436.58       2758.66        57.66 o                         
   3  42   1        183.82        134.38        17.29 o                         
   4  42   1        957.02        916.46        33.75 o                         
   5  42   1         34.04         33.01        14.98 o                         
  -5  43   1         45.46         15.62        39.88 o                         
  -4  43   1        250.31        402.50        36.01 o                         
  -3  43   1       1590.65       1587.95        56.12 o                         
  -2  43   1        265.50        263.26        17.70 o                         
  -1  43   1        543.90        629.47        30.04 o                         
   0  43   1        804.41        882.18        30.69 o                         
   1  43   1        292.26        334.62        25.77 o                         
   2  43   1       1434.05       1634.45        43.09 o                         
   3  43   1       1151.00       1046.33        39.89 o                         
   4  43   1         11.62         69.62        13.82 o                         
   5  43   1       1051.22       1137.26        42.00 o                         
  -5  44   1        253.12        185.59        32.76 o                         
  -4  44   1       3872.92       3612.53        93.86 o                         
  -3  44   1         69.15         49.79        33.00 o                         
  -2  44   1        394.04        316.10        19.70 o                         
  -1  44   1       4654.33       5037.62        84.94 o                         
   0  44   1        223.42        295.90        20.36 o                         
   1  44   1        245.69        286.76        20.41 o                         
   2  44   1       5267.42       4713.13        82.57 o                         
   3  44   1          9.80         59.03        13.79 o                         
   4  44   1        495.40        707.16        30.81 o                         
   5  44   1       1041.76       1025.96        42.82 o                         
  -5  45   1        356.31        359.67        41.07 o                         
  -4  45   1        300.19        302.86        29.64 o                         
  -3  45   1         25.47         43.81        14.52 o                         
  -2  45   1          3.39         33.38         9.13 o                         
  -1  45   1        202.04        201.60        16.97 o                         
   0  45   1        995.24       1040.30        37.46 o                         
   1  45   1       1760.13       1851.20        46.62 o                         
   2  45   1         66.54        144.56        16.41 o                         
   3  45   1        911.06        783.60        35.12 o                         
   4  45   1        157.37        231.53        18.78 o                         
   5  45   1         20.47         67.71        14.00 o                         
  -5  46   1        294.28        489.34        49.60 o                         
  -4  46   1       1126.06       1109.54        57.26 o                         
  -3  46   1       1559.11       1542.79        71.45 o                         
  -2  46   1        845.33        775.32        28.14 o                         
  -1  46   1        930.43       1031.29        33.73 o                         
   0  46   1        678.11        570.23        28.54 o                         
   1  46   1       1966.71       2100.77        50.69 o                         
   2  46   1        834.85        676.67        30.11 o                         
   3  46   1          0.54          7.01        13.65 o                         
   4  46   1       1241.54       1387.37        48.39 o                         
   5  46   1       1493.07       1477.68        65.63 o                         
  -4  47   1         47.07         74.64        21.52 o                         
  -3  47   1        918.59        765.67        47.71 o                         
  -2  47   1        318.65        391.70        35.37 o                         
  -1  47   1         12.18         22.64         9.64 o                         
   0  47   1        880.62        841.67        33.50 o                         
   1  47   1       1740.86       1844.22        69.67 o                         
   2  47   1        925.99        903.50        32.68 o                         
   3  47   1       2260.54       2307.61        62.03 o                         
   4  47   1          4.19         21.81        14.89 o                         
  -4  48   1        421.82        491.55        49.74 o                         
  -3  48   1       1042.78       1178.87        50.65 o                         
  -2  48   1       1756.21       1720.01        42.97 o                         
  -1  48   1        775.81        598.78        27.73 o                         
   0  48   1        176.92        271.54        21.43 o                         
   1  48   1       3992.79       3718.24        78.90 o                         
   2  48   1       1881.70       2242.07        57.30 o                         
   3  48   1         43.62        110.74        18.78 o                         
   4  48   1       1348.63       1129.51        43.50 o                         
  -4  49   1         59.95         33.83        20.21 o                         
  -3  49   1        496.38        553.63        40.73 o                         
  -2  49   1          9.66         41.49        10.41 o                         
  -1  49   1        228.78        213.77        18.12 o                         
   0  49   1          8.29         42.83        11.37 o                         
   1  49   1        578.10        620.72        30.35 o                         
   2  49   1          7.04          9.59        12.24 o                         
   3  49   1         43.55         41.46        12.55 o                         
   4  49   1         80.20         56.26        14.43 o                         
  -4  50   1       1342.33       1912.42        87.14 o                         
  -3  50   1        120.61         76.03        23.16 o                         
  -2  50   1         37.22         35.20        12.97 o                         
  -1  50   1          6.74         34.88         9.49 o                         
   0  50   1        500.81        617.94        31.32 o                         
   1  50   1         37.81         97.38        15.13 o                         
   2  50   1        171.89         34.22        12.47 o                         
   3  50   1         16.87         -3.26         9.48 o                         
  -3  51   1         65.48         85.21        25.97 o                         
  -2  51   1       1041.04       1085.17        41.84 o                         
  -1  51   1          5.05         75.18        11.92 o                         
   0  51   1       2783.07       2620.28        62.90 o                         
   1  51   1       3982.27       3795.18        75.85 o                         
   2  51   1         27.26         43.55        12.33 o                         
   3  51   1        575.51        562.68        36.46 o                         
  -3  52   1         13.84         98.80        32.52 o                         
  -2  52   1       2056.78       2021.52        58.72 o                         
  -1  52   1       3461.55       3803.18        74.48 o                         
   0  52   1       1029.98       1228.65        39.97 o                         
   1  52   1        409.05        485.92        28.60 o                         
   2  52   1        936.05        655.40        37.46 o                         
   3  52   1        468.62        332.53        30.22 o                         
  -2  53   1       1870.69       1914.24        52.67 o                         
  -1  53   1       1200.55       1354.27        41.51 o                         
   0  53   1        273.21        418.51        27.23 o                         
   1  53   1       1829.28       1659.65        47.73 o                         
   2  53   1          1.33         15.54        10.78 o                         
  -2  54   1         79.86        110.40        25.69 o                         
  -1  54   1        337.01        473.80        29.49 o                         
   0  54   1         13.07         31.83        12.23 o                         
   1  54   1        353.12        370.60        25.11 o                         
   2  54   1        354.40        525.52        55.43 o                         
  -1  55   1        335.82        291.32        24.73 o                         
   0  55   1       1215.05       1341.74        43.23 o                         
   1  55   1         34.98         10.62        12.97 o                         
  -9   0   2        179.69        117.91        70.74 o                         
  -8   0   2       1239.25       1284.48        81.81 o                         
  -7   0   2        918.84        926.48        57.19 o                         
  -6   0   2      10748.30      10436.42       212.49 o                         
  -5   0   2        125.25         80.46        23.83 o                         
  -4   0   2       3489.76       3782.10        90.74 o                         
  -3   0   2        427.73        266.32        21.25 o                         
  -2   0   2      58353.96      55875.60      1173.28 o                         
  -1   0   2      18899.78      19734.66       450.52 o                         
   0   0   2      13803.53      12947.83       496.43 o                         
   1   0   2      20493.32      22005.94       334.19 o                         
   2   0   2      36878.00      36216.44       549.73 o                         
   3   0   2       5927.34       5745.96       117.79 o                         
   4   0   2      38001.03      38283.28       875.51 o                         
   5   0   2        230.75        405.73        36.72 o                         
   6   0   2       3101.59       3243.40       100.29 o                         
   7   0   2        170.78        149.04        29.23 o                         
   8   0   2        473.40        549.02        77.64 o                         
  -9   1   2        666.14        647.96        91.38 o                         
  -8   1   2        549.51        502.23        43.36 o                         
  -7   1   2       3846.17       3657.95        80.34 o                         
  -6   1   2       3647.23       3916.00        76.67 o                         
  -5   1   2       2325.91       2655.89        55.97 o                         
  -4   1   2       4881.51       4242.52        73.45 o                         
  -3   1   2       7285.70       7163.70        94.44 o                         
  -2   1   2      15488.00      15747.59       204.60 o                         
  -1   1   2      21220.70      22096.48       289.73 o                         
   0   1   2       6395.33       5634.41       102.98 o                         
   1   1   2      18275.42      17686.17       205.63 o                         
   2   1   2      24962.39      24493.53       269.13 o                         
   3   1   2       3330.06       3466.61        58.13 o                         
   4   1   2       3144.40       2876.26        56.62 o                         
   5   1   2        114.54        122.60        14.72 o                         
   6   1   2         27.38         75.15        15.88 o                         
   7   1   2       1308.37       1401.51        48.15 o                         
   8   1   2         12.07         -1.95        18.58 o                         
  -9   2   2          7.34        -14.37        24.75 o                         
  -8   2   2        143.94         98.73        21.26 o                         
  -7   2   2       3577.49       3667.64        78.64 o                         
  -6   2   2       1949.45       1904.05        50.47 o                         
  -5   2   2       4236.26       4517.23        91.35 o                         
  -4   2   2       4994.37       5019.43        78.11 o                         
  -3   2   2        351.01        374.34        32.83 o                         
  -2   2   2       5354.92       5672.56        72.61 o                         
  -1   2   2       3038.39       2731.56        42.55 o                         
   0   2   2      11478.67      12088.38       134.63 o                         
   1   2   2       1672.42       1584.81        72.38 o                         
   2   2   2        133.71        273.33        14.78 o                         
   3   2   2       5411.47       5255.68        82.85 o                         
   4   2   2         24.12         13.70         9.32 o                         
   5   2   2        761.43        665.91        30.95 o                         
   6   2   2       6829.95       6889.18       114.76 o                         
   7   2   2        224.21        186.40        21.19 o                         
   8   2   2        973.64       1009.75        64.72 o                         
  -9   3   2        442.28        454.99        63.39 o                         
  -8   3   2        411.49        388.67        33.40 o                         
  -7   3   2          6.09         25.28        12.45 o                         
  -6   3   2         93.10         96.70        15.50 o                         
  -5   3   2        834.27        862.93        30.84 o                         
  -4   3   2       1469.98       1995.11        66.35 o                         
  -3   3   2       3969.90       4647.79        71.80 o                         
  -2   3   2      90755.98      92955.68      1808.76 o                         
  -1   3   2       8159.54       8010.04        98.59 o                         
   0   3   2      25732.29      26379.15       372.68 o                         
   1   3   2       3840.24       3742.09        49.61 o                         
   2   3   2       8797.02       9331.06       113.95 o                         
   3   3   2       2030.42       2323.44        54.50 o                         
   4   3   2         12.99         10.30         8.30 o                         
   5   3   2        224.23        195.46        21.53 o                         
   6   3   2      16883.14      16785.80       222.04 o                         
   7   3   2        297.33        310.65        29.62 o                         
   8   3   2         49.96         46.77        20.49 o                         
  -9   4   2        290.65        366.55        45.73 o                         
  -8   4   2       1062.83       1275.20        53.88 o                         
  -7   4   2       1335.23       1240.06        45.71 o                         
  -6   4   2        592.86        498.44        29.39 o                         
  -5   4   2       3537.22       3613.19        71.52 o                         
  -4   4   2       8966.06       9034.50       152.02 o                         
  -3   4   2       4634.42       4449.51        90.69 o                         
  -2   4   2      25635.06      26731.93       430.33 o                         
  -1   4   2        865.14       1228.17        21.52 o                         
   0   4   2      64929.19      64937.08      1695.29 o                         
   1   4   2       2085.69       1853.37        31.77 o                         
   2   4   2       1121.16        939.41        24.55 o                         
   3   4   2         51.48         44.06         9.79 o                         
   4   4   2        657.08        716.71        27.21 o                         
   5   4   2        236.46        242.11        21.21 o                         
   6   4   2      13816.99      13957.84       232.11 o                         
   7   4   2       1309.54       1330.10        47.46 o                         
   8   4   2        769.67        688.58        54.50 o                         
  -9   5   2        763.27        974.99        77.01 o                         
  -8   5   2         22.45          8.46        13.80 o                         
  -7   5   2          7.87          4.16        19.50 o                         
  -6   5   2       2285.76       2619.86        59.96 o                         
  -5   5   2        102.61        179.59        16.15 o                         
  -4   5   2       4340.94       3886.09        65.13 o                         
  -3   5   2      24288.64      25281.62       325.39 o                         
  -2   5   2      51156.83      52344.77       548.82 o                         
  -1   5   2      11810.58      12066.64       248.71 o                         
   0   5   2       2488.13       2720.10        49.85 o                         
   1   5   2       3312.41       2981.68        44.83 o                         
   2   5   2       2523.99       2360.65        43.39 o                         
   3   5   2      13842.37      13180.65       173.10 o                         
   4   5   2         48.59         57.71        11.82 o                         
   5   5   2          9.97          9.61         8.67 o                         
   6   5   2        285.17        368.84        29.07 o                         
   7   5   2        426.81        390.08        31.75 o                         
   8   5   2        418.74        442.26        42.12 o                         
  -9   6   2          5.52        -22.84        22.84 o                         
  -8   6   2        664.27        771.87        46.42 o                         
  -7   6   2        127.25        117.65        22.43 o                         
  -6   6   2        554.70        520.37        30.25 o                         
  -5   6   2       3415.59       3513.23        80.23 o                         
  -4   6   2        359.13        464.34        21.38 o                         
  -3   6   2       1901.74       2219.28        55.43 o                         
  -2   6   2      49161.72      49068.44       598.71 o                         
  -1   6   2        309.78        297.62         8.90 o                         
   0   6   2      15027.44      14231.42       195.32 o                         
   1   6   2        761.79        610.44        15.41 o                         
   2   6   2        236.12        265.79        14.14 o                         
   3   6   2       6995.58       6080.32        87.71 o                         
   4   6   2      17790.39      17694.64       232.69 o                         
   5   6   2         38.68         65.18        12.05 o                         
   6   6   2       1174.12       1291.24        43.27 o                         
   7   6   2       3358.48       3279.71        77.38 o                         
   8   6   2       1075.11       1094.99        63.62 o                         
  -9   7   2        551.89        553.56        53.06 o                         
  -8   7   2        419.06        528.13        46.33 o                         
  -7   7   2        791.74        785.54        39.03 o                         
  -6   7   2       1590.66       1720.52        47.49 o                         
  -5   7   2       5915.14       5803.54        92.34 o                         
  -4   7   2       3701.42       3512.31        60.66 o                         
  -3   7   2        191.30        235.55        14.44 o                         
  -2   7   2        507.07        572.89        15.58 o                         
  -1   7   2       3521.92       4226.11        82.72 o                         
   0   7   2       1859.45       2127.65        35.69 o                         
   1   7   2       6545.65       6362.92        82.85 o                         
   2   7   2       1072.89        810.47        22.80 o                         
   3   7   2       4962.68       4655.45        71.76 o                         
   4   7   2       1860.42       2050.03        55.55 o                         
   5   7   2        745.87        720.13        32.84 o                         
   6   7   2          1.49          8.61        17.15 o                         
   7   7   2       3132.96       3111.63        81.95 o                         
   8   7   2        296.01        348.64        38.37 o                         
  -9   8   2        167.04        175.34        31.61 o                         
  -8   8   2        268.81        357.81        33.70 o                         
  -7   8   2       1092.36       1106.71        42.37 o                         
  -6   8   2         88.95         70.68        13.33 o                         
  -5   8   2       3931.17       4484.97       102.03 o                         
  -4   8   2       1842.54       1946.84        41.75 o                         
  -3   8   2       3149.29       3223.68        72.28 o                         
  -2   8   2      33432.49      33181.95       379.14 o                         
  -1   8   2      13890.83      14015.11       234.85 o                         
   0   8   2      15589.75      14393.95       179.73 o                         
   1   8   2        307.12        425.55        13.86 o                         
   2   8   2       3867.04       3364.08        55.37 o                         
   3   8   2      11898.90      11372.28       142.61 o                         
   4   8   2        150.77        324.12        21.16 o                         
   5   8   2       4508.44       4126.89        76.91 o                         
   6   8   2        142.07        196.05        22.00 o                         
   7   8   2          5.75         38.41        17.71 o                         
   8   8   2        122.48        136.52        24.74 o                         
  -9   9   2       1833.67       1815.31        80.48 o                         
  -8   9   2        409.24        474.37        37.72 o                         
  -7   9   2         73.84         24.20        13.74 o                         
  -6   9   2       2237.32       2550.09        63.92 o                         
  -5   9   2          3.61         22.85         9.11 o                         
  -4   9   2       5460.50       5577.97        89.55 o                         
  -3   9   2      52647.51      52764.05       882.79 o                         
  -2   9   2      10336.58      10854.65       133.63 o                         
  -1   9   2      24365.77      21852.27       270.76 o                         
   0   9   2       7614.18       8852.61       114.84 o                         
   1   9   2       8347.88       8516.76       100.50 o                         
   2   9   2       3010.66       2857.10        46.40 o                         
   3   9   2         64.16        148.24        14.55 o                         
   4   9   2      11358.15      10717.58       142.97 o                         
   5   9   2        258.05        257.72        20.99 o                         
   6   9   2        607.83        561.76        36.15 o                         
   7   9   2        106.33         80.21        17.06 o                         
   8   9   2        951.93        966.26        70.98 o                         
  -9  10   2        877.71        881.28        60.75 o                         
  -8  10   2        569.96        688.29        45.43 o                         
  -7  10   2       1008.62       1041.06        42.43 o                         
  -6  10   2          7.01         48.91        11.89 o                         
  -5  10   2         72.15        111.53        13.90 o                         
  -4  10   2        561.15        490.54        22.29 o                         
  -3  10   2      20871.43      21283.76       260.68 o                         
  -2  10   2      24199.73      25174.86       291.29 o                         
  -1  10   2      20418.61      21794.70       250.46 o                         
   0  10   2      23822.80      24177.82       275.24 o                         
   1  10   2      20301.81      20128.83       219.59 o                         
   2  10   2       1195.89        996.94        25.85 o                         
   3  10   2        565.61        543.66        22.05 o                         
   4  10   2        441.25        419.30        23.53 o                         
   5  10   2         37.52         25.34        10.21 o                         
   6  10   2        200.69        232.20        26.19 o                         
   7  10   2          5.65          9.26        12.66 o                         
   8  10   2         17.21         32.48        21.05 o                         
  -9  11   2        217.43        174.66        30.41 o                         
  -8  11   2         24.90         26.90        17.14 o                         
  -7  11   2        267.68        275.20        24.79 o                         
  -6  11   2       8436.27       8013.11       123.47 o                         
  -5  11   2       9764.21       9733.49       183.20 o                         
  -4  11   2       4670.67       5491.10        82.90 o                         
  -3  11   2       7437.88       8178.56       105.36 o                         
  -2  11   2        260.25        290.72        11.52 o                         
  -1  11   2       6241.58       6610.92        90.69 o                         
   0  11   2      49203.35      46878.07       690.79 o                         
   1  11   2      28549.92      25980.00       325.72 o                         
   2  11   2       2464.16       2457.45        42.50 o                         
   3  11   2         14.60         -5.66         5.66 o                         
   4  11   2        864.16        999.83        34.38 o                         
   5  11   2        765.30        768.49        31.68 o                         
   6  11   2        692.55        745.97        39.99 o                         
   7  11   2         11.51         -4.18        10.36 o                         
   8  11   2         93.47         75.03        20.85 o                         
  -8  12   2        810.09       1027.26        56.33 o                         
  -7  12   2         12.10         32.53        14.57 o                         
  -6  12   2       3966.52       3653.86        73.27 o                         
  -5  12   2       6770.08       7274.29       108.69 o                         
  -4  12   2       1086.87       1116.30        34.36 o                         
  -3  12   2       7183.53       7195.27       100.06 o                         
  -2  12   2         79.69         33.73         4.74 o                         
  -1  12   2      20022.44      19009.48       229.02 o                         
   0  12   2     164363.30     157985.80      7144.73 o                         
   1  12   2        398.88        518.85        15.24 o                         
   2  12   2       1511.58       1605.90        34.60 o                         
   3  12   2       2542.33       2469.10        47.27 o                         
   4  12   2        127.74         53.55         9.84 o                         
   5  12   2          9.24          5.12         9.84 o                         
   6  12   2       1522.04       1560.99        48.05 o                         
   7  12   2        519.80        493.68        33.36 o                         
   8  12   2         31.92        -15.54        28.31 o                         
  -8  13   2         18.96         47.77        19.08 o                         
  -7  13   2       1444.07       1386.48        48.22 o                         
  -6  13   2       2432.65       2631.02        65.32 o                         
  -5  13   2        144.54        247.36        18.62 o                         
  -4  13   2      14139.73      13344.01       177.98 o                         
  -3  13   2       1917.22       1533.19        31.79 o                         
  -2  13   2        294.01        264.70        15.26 o                         
  -1  13   2      10863.94      11378.23       165.63 o                         
   0  13   2       2650.13       2509.76        57.80 o                         
   1  13   2      13882.41      14548.17       164.31 o                         
   2  13   2      10507.18      10255.80       158.71 o                         
   3  13   2       4886.96       5718.05        89.45 o                         
   4  13   2        279.21        359.07        22.41 o                         
   5  13   2       1221.37       1108.40        40.24 o                         
   6  13   2       2785.16       2771.23        70.96 o                         
   7  13   2       1351.46       1456.08        53.55 o                         
   8  13   2        207.67        185.47        39.14 o                         
  -8  14   2       4991.58       5042.28       125.97 o                         
  -7  14   2        624.20        657.07        39.47 o                         
  -6  14   2       1778.36       1677.91        46.58 o                         
  -5  14   2       8644.22       8588.98       134.52 o                         
  -4  14   2        413.42        407.55        24.03 o                         
  -3  14   2       1180.15        936.83        23.25 o                         
  -2  14   2       5121.11       5141.84        93.14 o                         
  -1  14   2       1823.27       1728.88        35.48 o                         
   0  14   2      49361.28      48762.47       510.08 o                         
   1  14   2       8806.00       8923.84       106.95 o                         
   2  14   2        606.89        509.29        20.88 o                         
   3  14   2      20776.02      21120.83       244.22 o                         
   4  14   2      19432.50      18160.13       221.71 o                         
   5  14   2          4.15          3.51         8.94 o                         
   6  14   2      13754.96      13668.42       189.63 o                         
   7  14   2        656.06        624.48        42.50 o                         
   8  14   2        455.76        362.66        40.08 o                         
  -8  15   2        715.43        736.46        51.18 o                         
  -7  15   2       3915.70       3794.44        86.77 o                         
  -6  15   2       1252.15       1306.84        41.05 o                         
  -5  15   2         10.15         20.90         8.01 o                         
  -4  15   2       2975.99       2919.91        53.62 o                         
  -3  15   2       5992.45       5708.00        80.06 o                         
  -2  15   2        990.68        661.73        23.63 o                         
  -1  15   2       8703.75       8064.93        94.84 o                         
   0  15   2        644.56        492.38        14.15 o                         
   1  15   2      17707.68      17302.38       193.88 o                         
   2  15   2       7633.33       7972.85       104.05 o                         
   3  15   2         27.92         55.12        10.24 o                         
   4  15   2       3550.52       3497.05        86.64 o                         
   5  15   2       4810.53       4541.11        82.38 o                         
   6  15   2        823.96        966.61        43.15 o                         
   7  15   2        333.03        309.20        29.33 o                         
   8  15   2         78.36        112.78        24.49 o                         
  -8  16   2        140.93        135.82        25.12 o                         
  -7  16   2       1219.21       1134.85        43.76 o                         
  -6  16   2        856.38        833.04        34.36 o                         
  -5  16   2        810.31        773.15        33.01 o                         
  -4  16   2          5.55          4.45         5.60 o                         
  -3  16   2       1349.21       1341.08        43.94 o                         
  -2  16   2        553.43        504.20        21.08 o                         
  -1  16   2        548.42        667.92        21.56 o                         
   0  16   2       3301.36       2997.79        43.20 o                         
   1  16   2        717.82        898.83        21.46 o                         
   2  16   2       5649.02       6106.28        83.55 o                         
   3  16   2         28.55         43.12         8.74 o                         
   4  16   2       5594.36       5598.94        94.96 o                         
   5  16   2       9356.26       9123.85       135.65 o                         
   6  16   2       6909.17       6796.94       114.47 o                         
   7  16   2        528.52        566.37        38.15 o                         
   8  16   2        105.42        108.77        23.90 o                         
  -8  17   2        111.94        140.01        25.76 o                         
  -7  17   2       1269.06       1118.60        41.58 o                         
  -6  17   2        321.77        381.28        28.34 o                         
  -5  17   2       1372.39       1333.27        38.78 o                         
  -4  17   2       4981.01       5537.36        83.20 o                         
  -3  17   2         26.77        147.86        11.95 o                         
  -2  17   2        370.46        304.22        18.98 o                         
  -1  17   2       1446.08       1317.71        23.38 o                         
   0  17   2       1147.72       1436.37        26.31 o                         
   1  17   2      11012.93      12100.38       150.59 o                         
   2  17   2      10268.82       9711.02       121.93 o                         
   3  17   2       5815.70       6498.36        93.31 o                         
   4  17   2        137.78        131.84        16.13 o                         
   5  17   2       4217.56       4313.90        98.42 o                         
   6  17   2       1746.17       1876.62        61.83 o                         
   7  17   2       2594.90       2516.05        67.84 o                         
   8  17   2        983.84       1097.37        62.58 o                         
  -8  18   2        362.95        454.53        39.06 o                         
  -7  18   2       2142.48       1913.58        53.70 o                         
  -6  18   2        568.21        390.30        26.56 o                         
  -5  18   2       3676.93       3659.12        77.82 o                         
  -4  18   2         16.84         38.17         8.73 o                         
  -3  18   2         21.96         47.68         5.41 o                         
  -2  18   2       1587.57       1086.38        31.82 o                         
  -1  18   2          6.62          3.89         3.26 o                         
   0  18   2        730.33        741.01        18.12 o                         
   1  18   2       5247.54       5299.20        71.79 o                         
   2  18   2       3539.74       3650.54        57.90 o                         
   3  18   2       1155.53        972.50        28.72 o                         
   4  18   2       1055.82        950.21        30.81 o                         
   5  18   2       2108.07       2141.98        53.83 o                         
   6  18   2       5112.97       5267.86       101.69 o                         
   7  18   2        188.32        183.17        24.96 o                         
   8  18   2        290.61        268.25        32.39 o                         
  -8  19   2         73.75         56.12        20.65 o                         
  -7  19   2       2820.45       2623.38        75.62 o                         
  -6  19   2       5076.84       5375.37        93.45 o                         
  -5  19   2        519.72        498.15        24.03 o                         
  -4  19   2        173.57        127.30        13.00 o                         
  -3  19   2       4808.43       5588.59        77.02 o                         
  -2  19   2       5638.10       6269.80       101.25 o                         
  -1  19   2        354.17        159.68         8.36 o                         
   0  19   2        942.78       1290.85        26.71 o                         
   1  19   2          8.74         35.06         6.59 o                         
   2  19   2       6355.76       6377.63        87.63 o                         
   3  19   2       4767.58       4752.80        76.54 o                         
   4  19   2       6807.10       7189.37       128.24 o                         
   5  19   2       2397.82       2298.79        59.73 o                         
   6  19   2          0.02         35.49        14.10 o                         
   7  19   2        594.43        745.87        44.68 o                         
   8  19   2        906.96        830.48        58.35 o                         
  -8  20   2          0.78          2.13        15.54 o                         
  -7  20   2         10.25         44.09        12.69 o                         
  -6  20   2        256.71        236.40        19.80 o                         
  -5  20   2          1.85          8.05         9.33 o                         
  -4  20   2        127.70        131.12        11.66 o                         
  -3  20   2          3.39         21.30         3.80 o                         
  -2  20   2       1257.76       1139.24        33.56 o                         
  -1  20   2        920.11        895.37        20.47 o                         
   0  20   2       1569.52       1562.62        29.51 o                         
   1  20   2       3705.39       3912.31        57.80 o                         
   2  20   2         39.58         21.60         6.48 o                         
   3  20   2         16.00         21.28         8.09 o                         
   4  20   2       6140.26       5727.84        91.35 o                         
   5  20   2        649.79        730.24        36.31 o                         
   6  20   2        161.50        245.41        23.07 o                         
   7  20   2       1564.74       1556.37        57.81 o                         
   8  20   2         45.96         90.45        25.36 o                         
  -8  21   2        577.13        613.30        53.21 o                         
  -7  21   2        909.04        870.17        74.92 o                         
  -6  21   2        863.90       1089.76        41.48 o                         
  -5  21   2        847.29        870.13        30.20 o                         
  -4  21   2        158.68        205.51        13.72 o                         
  -3  21   2        137.81        105.86        15.17 o                         
  -2  21   2       2279.88       2472.81        53.68 o                         
  -1  21   2       1229.30       1042.31        25.05 o                         
   0  21   2       2071.96       2575.18        41.80 o                         
   1  21   2         57.82         41.44         6.90 o                         
   2  21   2       6628.96       6359.24        88.41 o                         
   3  21   2       5755.63       5916.49        89.49 o                         
   4  21   2         18.42         54.90        10.70 o                         
   5  21   2       3071.91       3004.10        69.96 o                         
   6  21   2       1281.91       1316.07        44.04 o                         
   7  21   2       1406.16       1516.96        56.86 o                         
   8  21   2        676.54        654.25        55.44 o                         
  -8  22   2         83.83        161.22        22.91 o                         
  -7  22   2       5858.83       5810.42       105.28 o                         
  -6  22   2       1308.78       1552.35        45.93 o                         
  -5  22   2       3063.78       2683.80        59.19 o                         
  -4  22   2      10115.01       9579.04       129.39 o                         
  -3  22   2        165.99        243.25        21.00 o                         
  -2  22   2       8541.75       8205.00       126.89 o                         
  -1  22   2       3346.19       2743.95        42.79 o                         
   0  22   2      11422.24      10916.08       135.86 o                         
   1  22   2      10337.09      10422.78       127.71 o                         
   2  22   2        497.62        409.34        22.00 o                         
   3  22   2      12505.03      11998.91       166.01 o                         
   4  22   2        322.75        372.11        22.92 o                         
   5  22   2       1597.60       1597.16        53.08 o                         
   6  22   2       8809.26       8563.86       135.72 o                         
   7  22   2        120.72        105.29        23.63 o                         
   8  22   2         19.92          4.49        24.90 o                         
  -8  23   2         28.81         37.75        15.94 o                         
  -7  23   2        213.16        298.89        24.74 o                         
  -6  23   2        234.20        174.77        22.05 o                         
  -5  23   2       1499.26       1406.58        36.73 o                         
  -4  23   2         23.81         26.60         6.82 o                         
  -3  23   2       1464.51       1475.93        44.29 o                         
  -2  23   2       2104.53       1908.38        46.94 o                         
  -1  23   2       9480.32       8998.12       110.69 o                         
   0  23   2        929.49       1058.14        24.76 o                         
   1  23   2       3884.11       4303.21        63.86 o                         
   2  23   2       1870.42       1496.00        34.41 o                         
   3  23   2      11548.39      11426.14       191.49 o                         
   4  23   2       5232.53       4908.21        82.99 o                         
   5  23   2       2425.04       2363.15        61.86 o                         
   6  23   2       1234.83       1188.43        42.50 o                         
   7  23   2        979.10       1040.72        50.61 o                         
   8  23   2       1097.10       1067.61        69.64 o                         
  -8  24   2         33.35         62.21        17.96 o                         
  -7  24   2         97.41        113.21        17.85 o                         
  -6  24   2        171.08        120.02        15.42 o                         
  -5  24   2       2016.02       2081.38        46.24 o                         
  -4  24   2       1094.66       1252.77        29.13 o                         
  -3  24   2       9049.10       8848.79       142.45 o                         
  -2  24   2       1301.07       1236.55        47.89 o                         
  -1  24   2      21454.89      22242.67       320.67 o                         
   0  24   2        500.88        437.77        27.77 o                         
   1  24   2       2701.18       2914.41        49.13 o                         
   2  24   2       5951.23       6135.20        89.14 o                         
   3  24   2        103.87         98.96        12.52 o                         
   4  24   2       1038.81       1084.53        36.31 o                         
   5  24   2          1.32         10.04        10.94 o                         
   6  24   2       2291.92       2446.42        61.14 o                         
   7  24   2       1273.75       1363.48        53.53 o                         
  -8  25   2        162.41        159.88        26.24 o                         
  -7  25   2        732.76        835.25        39.96 o                         
  -6  25   2        408.82        400.91        24.76 o                         
  -5  25   2          3.84         -3.03         6.08 o                         
  -4  25   2       1633.23       1584.65        38.66 o                         
  -3  25   2       1788.74       2014.73        53.23 o                         
  -2  25   2       7013.31       7092.60       115.79 o                         
  -1  25   2         57.06         71.78         9.23 o                         
   0  25   2      11377.28      12659.76       151.10 o                         
   1  25   2         98.14        265.78        17.03 o                         
   2  25   2       3952.91       3844.09        63.61 o                         
   3  25   2        638.54        729.72        26.77 o                         
   4  25   2          1.42         24.85         9.70 o                         
   5  25   2        858.52        851.64        39.05 o                         
   6  25   2        326.69        407.06        28.86 o                         
   7  25   2       1186.72       1151.22        53.52 o                         
  -8  26   2        785.03        917.26        50.62 o                         
  -7  26   2         54.76        114.24        16.88 o                         
  -6  26   2         79.16        164.86        16.16 o                         
  -5  26   2        657.97        589.60        24.79 o                         
  -4  26   2       1125.41       1113.12        34.79 o                         
  -3  26   2       5664.92       5875.33       114.69 o                         
  -2  26   2       4650.65       5022.34       109.33 o                         
  -1  26   2        113.26        729.63       208.82 o                         
   0  26   2      32441.94      32496.74       354.59 o                         
   1  26   2       1961.76       2089.69        40.69 o                         
   2  26   2        211.28        211.40        15.18 o                         
   3  26   2        270.61        249.14        20.62 o                         
   4  26   2         97.39        134.47        14.62 o                         
   5  26   2       1456.23       1295.38        55.43 o                         
   6  26   2         85.81        115.51        16.78 o                         
   7  26   2        242.47        300.21        54.19 o                         
  -8  27   2        229.46        326.14        33.78 o                         
  -7  27   2         25.04         20.43        11.87 o                         
  -6  27   2        142.50        276.06        20.34 o                         
  -5  27   2         79.19         93.66        10.27 o                         
  -4  27   2       8040.08       7953.41       140.19 o                         
  -3  27   2        311.32        355.05        26.53 o                         
  -2  27   2       1090.25       1135.48        40.41 o                         
  -1  27   2      35641.56      36491.05       395.70 o                         
   0  27   2      16665.50      17197.51       199.11 o                         
   1  27   2       2184.86       2729.78        49.44 o                         
   2  27   2      15405.14      15476.03       187.44 o                         
   3  27   2       7697.70       8258.99       116.28 o                         
   4  27   2       8600.89       8669.44       126.12 o                         
   5  27   2      10309.48      10097.81       147.36 o                         
   6  27   2         63.16         95.02        18.61 o                         
   7  27   2       2171.54       2402.44        78.43 o                         
  -7  28   2        314.48        338.68        27.06 o                         
  -6  28   2          2.64         10.44         8.18 o                         
  -5  28   2       6103.53       6208.55       114.48 o                         
  -4  28   2        937.41        850.18        52.04 o                         
  -3  28   2       5632.12       5994.60       109.64 o                         
  -2  28   2       3334.78       3209.82        68.28 o                         
  -1  28   2       1339.26       1257.53        35.33 o                         
   0  28   2      10679.11      11036.45       136.53 o                         
   1  28   2        115.52        115.75        13.62 o                         
   2  28   2       3313.23       3285.96        63.14 o                         
   3  28   2        826.92        829.08        28.63 o                         
   4  28   2        221.02        250.75        19.29 o                         
   5  28   2        404.42        369.57        25.52 o                         
   6  28   2       5615.99       5852.97       111.99 o                         
   7  28   2        520.57        560.54        42.15 o                         
  -7  29   2       2213.27       2213.43        74.98 o                         
  -6  29   2          9.29          5.69        12.55 o                         
  -5  29   2       1038.28        990.84        27.75 o                         
  -4  29   2         36.22         60.03        14.30 o                         
  -3  29   2         26.50         13.30        10.34 o                         
  -2  29   2        330.44        381.01        25.21 o                         
  -1  29   2          4.49         30.75         6.84 o                         
   0  29   2        332.31        387.63        18.24 o                         
   1  29   2       8743.16       8874.32       118.74 o                         
   2  29   2       4581.24       4593.66        74.41 o                         
   3  29   2        176.47        182.04        17.27 o                         
   4  29   2       1255.72       1034.81        34.18 o                         
   5  29   2       1006.71        872.88        35.77 o                         
   6  29   2        780.72        799.52        38.30 o                         
   7  29   2        635.28        531.31        41.02 o                         
  -7  30   2        231.38        164.29        21.41 o                         
  -6  30   2        108.69         43.90        18.52 o                         
  -5  30   2       3840.96       3695.78        75.66 o                         
  -4  30   2        748.25        751.86        42.60 o                         
  -3  30   2         54.01         79.99        14.81 o                         
  -2  30   2        779.90        907.74        33.90 o                         
  -1  30   2        268.22        303.52        16.44 o                         
   0  30   2       2332.43       2490.54        46.22 o                         
   1  30   2       5704.69       5614.18        82.89 o                         
   2  30   2       2846.97       2670.57        55.01 o                         
   3  30   2        418.69        532.03        26.67 o                         
   4  30   2        376.98        297.15        21.95 o                         
   5  30   2       3640.80       3419.04        86.48 o                         
   6  30   2       1211.63       1103.06        44.09 o                         
   7  30   2         26.22         42.64        18.35 o                         
  -7  31   2       1929.89       1898.21        54.74 o                         
  -6  31   2        246.87        388.22        25.07 o                         
  -5  31   2        111.32        115.91        21.50 o                         
  -4  31   2        398.66        413.92        34.90 o                         
  -3  31   2       4158.91       4017.45        85.75 o                         
  -2  31   2         21.96         40.61        19.16 o                         
  -1  31   2       1384.67       1527.64        33.08 o                         
   0  31   2        954.93       1137.04        31.30 o                         
   1  31   2       1538.73       1848.39        40.17 o                         
   2  31   2        131.68         89.23        11.58 o                         
   3  31   2       1483.93       1562.60        40.45 o                         
   4  31   2        183.05        167.69        17.31 o                         
   5  31   2         28.58         49.45        11.96 o                         
   6  31   2          0.35        -12.35        12.35 o                         
   7  31   2        844.37        866.03        49.99 o                         
  -7  32   2        300.75        293.32        23.23 o                         
  -6  32   2         91.18        100.37        11.04 o                         
  -5  32   2       2290.54       2263.60        69.42 o                         
  -4  32   2        285.60        302.99        28.34 o                         
  -3  32   2       4909.61       4909.52       108.01 o                         
  -2  32   2      17360.48      17720.31       250.94 o                         
  -1  32   2       1904.96       2064.20        42.06 o                         
   0  32   2        434.75        467.75        20.42 o                         
   1  32   2      10436.26      10490.20       135.98 o                         
   2  32   2       4536.85       4457.12        73.57 o                         
   3  32   2       4936.23       4975.41        82.76 o                         
   4  32   2       1279.89       1274.63        38.07 o                         
   5  32   2       1770.63       1789.30        49.18 o                         
   6  32   2        170.69        116.56        27.28 o                         
   7  32   2         82.83        131.96        24.72 o                         
  -7  33   2       1233.99       1244.78        68.86 o                         
  -6  33   2        350.62        391.63        45.32 o                         
  -5  33   2        932.27        785.32        47.89 o                         
  -4  33   2        189.46        204.32        24.00 o                         
  -3  33   2          2.37         16.42        10.99 o                         
  -2  33   2        218.42        325.33        17.17 o                         
  -1  33   2         19.23         63.46        12.08 o                         
   0  33   2       2115.62       2348.84        46.09 o                         
   1  33   2          2.20         53.76         8.85 o                         
   2  33   2       1124.15       1081.65        38.42 o                         
   3  33   2        121.14        132.17        14.27 o                         
   4  33   2        493.69        599.96        41.68 o                         
   5  33   2        579.33        610.39        34.96 o                         
   6  33   2          6.81         34.47        16.18 o                         
   7  33   2       1792.94       1914.88        71.18 o                         
  -7  34   2         88.34         56.82        10.69 o                         
  -6  34   2       1142.35       1170.92        63.48 o                         
  -5  34   2        105.03         44.26        20.21 o                         
  -4  34   2        397.66        381.80        31.68 o                         
  -3  34   2        104.46        148.32        18.77 o                         
  -2  34   2        380.23        501.77        15.86 o                         
  -1  34   2       6993.33       7229.98       100.06 o                         
   0  34   2       1184.24       1215.22        31.84 o                         
   1  34   2       3466.63       3433.93        61.03 o                         
   2  34   2       5295.53       5334.47        84.51 o                         
   3  34   2          2.56          0.51         8.49 o                         
   4  34   2          1.06          0.92         9.47 o                         
   5  34   2        925.49        867.13        35.92 o                         
   6  34   2         23.70         30.36        15.58 o                         
  -7  35   2       1050.19       1211.76       101.03 o                         
  -6  35   2       1585.50       1547.84        76.87 o                         
  -5  35   2       1493.94       1395.22        54.25 o                         
  -4  35   2        774.65        754.33        41.55 o                         
  -3  35   2       1310.97       1510.03        49.75 o                         
  -2  35   2        404.08        552.11        17.74 o                         
  -1  35   2      12976.77      13493.72       166.62 o                         
   0  35   2        184.26        171.25        15.05 o                         
   1  35   2        840.72        700.38        25.08 o                         
   2  35   2       8571.20       8751.57       122.66 o                         
   3  35   2       1141.24       1220.93        39.84 o                         
   4  35   2         34.15         24.58        10.01 o                         
   5  35   2         91.89         51.34        12.53 o                         
   6  35   2          3.94        -19.16        19.31 o                         
  -7  36   2       1510.08       1552.78        97.13 o                         
  -6  36   2         29.70        -18.16        32.34 o                         
  -5  36   2       1450.19       1592.81        58.99 o                         
  -4  36   2        767.26        679.75        42.87 o                         
  -3  36   2       1833.99       1980.89        62.40 o                         
  -2  36   2       1207.01       1097.07        26.28 o                         
  -1  36   2       4011.27       4088.60        67.01 o                         
   0  36   2       7489.32       7484.31       105.49 o                         
   1  36   2       5282.55       5535.97        86.12 o                         
   2  36   2       1908.13       1906.06        45.61 o                         
   3  36   2         64.81         70.42        13.78 o                         
   4  36   2          8.59          1.47        12.12 o                         
   5  36   2        464.58        565.74        30.56 o                         
   6  36   2       1543.54       1702.93        60.50 o                         
  -6  37   2          9.82         -2.76        23.40 o                         
  -5  37   2         38.73         70.99        18.12 o                         
  -4  37   2       1210.01       1295.91        50.61 o                         
  -3  37   2        633.20        413.29        30.53 o                         
  -2  37   2        135.01        108.27        10.55 o                         
  -1  37   2       1467.09       1563.74        36.48 o                         
   0  37   2       1260.90       1510.43        37.33 o                         
   1  37   2         15.46        126.47        12.89 o                         
   2  37   2         17.16        135.59        47.16 o                         
   3  37   2         94.87         99.50        15.19 o                         
   4  37   2       2052.50       1767.83        47.69 o                         
   5  37   2       1455.39       1623.92        47.26 o                         
   6  37   2        509.93        510.33        35.21 o                         
  -6  38   2        120.53        107.41        26.20 o                         
  -5  38   2        378.74        396.77        38.03 o                         
  -4  38   2         53.18         59.64        18.93 o                         
  -3  38   2        269.11        223.53        23.71 o                         
  -2  38   2        132.41        129.77        13.08 o                         
  -1  38   2       1178.21       1233.30        32.50 o                         
   0  38   2         16.56         43.72         9.01 o                         
   1  38   2       4951.98       5315.79        84.63 o                         
   2  38   2      20595.36      20673.50       249.55 o                         
   3  38   2         22.19         42.39        13.07 o                         
   4  38   2         50.11         54.97        15.18 o                         
   5  38   2         59.06         46.51        20.61 o                         
   6  38   2       2639.29       2668.74        74.05 o                         
  -6  39   2       5064.27       5486.82       158.49 o                         
  -5  39   2       1921.94       1981.43        69.26 o                         
  -4  39   2        170.93        279.27        28.46 o                         
  -3  39   2        766.49        581.98        37.34 o                         
  -2  39   2       3342.94       3393.41        65.71 o                         
  -1  39   2        161.62        177.63        15.04 o                         
   0  39   2        184.29        365.27        23.79 o                         
   1  39   2        107.12         68.74        11.79 o                         
   2  39   2         59.60        158.70        17.46 o                         
   3  39   2         58.72         67.86        13.23 o                         
   4  39   2        183.62        191.12        20.95 o                         
   5  39   2        993.43       1093.04        43.21 o                         
   6  39   2          1.98         19.07        16.48 o                         
  -6  40   2       1332.87       1382.20        98.24 o                         
  -5  40   2        561.10        604.55        46.25 o                         
  -4  40   2        179.16        188.47        24.40 o                         
  -3  40   2       3805.00       3416.57       100.44 o                         
  -2  40   2       5162.80       5106.59        87.80 o                         
  -1  40   2       3157.81       2969.97        56.27 o                         
   0  40   2         74.46         74.35        14.98 o                         
   1  40   2          8.18         75.19        12.63 o                         
   2  40   2       1343.67       1456.57        40.36 o                         
   3  40   2        531.18        488.99        30.93 o                         
   4  40   2       1702.59       1854.58        54.87 o                         
   5  40   2        990.33        951.38        46.63 o                         
   6  40   2       2027.22       1871.61        88.15 o                         
  -6  41   2         97.91        187.74        34.56 o                         
  -5  41   2        577.58        568.53        44.85 o                         
  -4  41   2        444.75        263.30        27.59 o                         
  -3  41   2       1214.49       1265.48        48.91 o                         
  -2  41   2        747.24        911.20        34.23 o                         
  -1  41   2       1966.73       2294.31        49.28 o                         
   0  41   2        113.64         95.42        13.43 o                         
   1  41   2       5749.02       5137.36       109.32 o                         
   2  41   2       2409.73       2719.61        57.90 o                         
   3  41   2       1860.88       2244.21        58.74 o                         
   4  41   2       6180.17       6235.34       104.62 o                         
   5  41   2       3740.19       3594.22       102.13 o                         
  -6  42   2         64.56         66.05        40.58 o                         
  -5  42   2       1641.20       1883.26        85.22 o                         
  -4  42   2        357.75        399.30        32.88 o                         
  -3  42   2        723.30        835.33        45.22 o                         
  -2  42   2        282.81        257.81        18.82 o                         
  -1  42   2        301.14        252.70        17.12 o                         
   0  42   2       2076.31       1950.37        45.79 o                         
   1  42   2        167.45        269.44        22.59 o                         
   2  42   2        521.29        608.13        29.95 o                         
   3  42   2         93.54         73.10        15.19 o                         
   4  42   2          0.97         37.54        12.39 o                         
   5  42   2          0.59        -15.52        15.72 o                         
  -5  43   2        536.47        492.22        52.45 o                         
  -4  43   2        966.13        689.67        44.74 o                         
  -3  43   2       2658.10       2904.04        78.38 o                         
  -2  43   2        417.57        424.26        22.88 o                         
  -1  43   2       1911.39       2202.36        48.07 o                         
   0  43   2       3102.88       2763.43        56.83 o                         
   1  43   2        207.45        325.04        21.89 o                         
   2  43   2        131.68        124.88        15.03 o                         
   3  43   2         57.47         30.38        11.37 o                         
   4  43   2          9.81         30.16        14.00 o                         
   5  43   2          5.82         26.58        16.99 o                         
  -5  44   2        909.25        993.52        82.54 o                         
  -4  44   2        455.70        512.96        39.27 o                         
  -3  44   2        158.10        180.09        24.68 o                         
  -2  44   2         10.26         31.55         9.68 o                         
  -1  44   2        286.04        357.12        23.44 o                         
   0  44   2         19.75         24.65         8.99 o                         
   1  44   2       4308.68       4528.83        84.50 o                         
   2  44   2          0.55         66.79        11.89 o                         
   3  44   2        879.02       1026.22        42.00 o                         
   4  44   2        863.75        981.46        36.70 o                         
   5  44   2        336.49        327.61        27.07 o                         
  -5  45   2        433.76        726.02        60.08 o                         
  -4  45   2       2385.62       2801.20        91.07 o                         
  -3  45   2         21.15         86.37        19.11 o                         
  -2  45   2        667.93        705.83        29.49 o                         
  -1  45   2       4235.01       3881.20        70.76 o                         
   0  45   2         47.23        154.25        16.40 o                         
   1  45   2       3013.75       3302.16        66.26 o                         
   2  45   2       5373.75       5269.21        91.52 o                         
   3  45   2        207.69        112.74        16.82 o                         
   4  45   2       4931.59       4000.18        83.89 o                         
   5  45   2        721.09        749.12        38.57 o                         
  -5  46   2         68.82        187.75        35.21 o                         
  -4  46   2          8.31         24.28        15.52 o                         
  -3  46   2         31.79          7.21        14.59 o                         
  -2  46   2         98.41        111.72        12.24 o                         
  -1  46   2         10.48         33.48         9.39 o                         
   0  46   2         25.20         28.63        10.19 o                         
   1  46   2         75.30        114.66        14.28 o                         
   2  46   2        323.57        374.13        24.01 o                         
   3  46   2       1224.45       1297.97        45.48 o                         
   4  46   2        458.71        505.96        30.99 o                         
  -4  47   2        635.91        624.89        53.89 o                         
  -3  47   2        460.88        345.40        31.77 o                         
  -2  47   2        470.23        413.19        23.07 o                         
  -1  47   2         63.15         28.29        10.84 o                         
   0  47   2          0.05         58.59        12.15 o                         
   1  47   2         86.73        138.86        16.16 o                         
   2  47   2        243.38        255.32        24.99 o                         
   3  47   2       1560.93       1865.13        78.07 o                         
   4  47   2        262.65        349.89        32.17 o                         
  -4  48   2        278.10        284.78        42.97 o                         
  -3  48   2         60.50        127.07        20.43 o                         
  -2  48   2         11.78          3.88        18.02 o                         
  -1  48   2        142.79        177.51        16.23 o                         
   0  48   2        306.32        363.67        24.34 o                         
   1  48   2          7.95         73.21        12.35 o                         
   2  48   2          7.26         48.82        11.70 o                         
   3  48   2       2997.82       3014.61        73.79 o                         
   4  48   2        611.91        583.29        33.86 o                         
  -4  49   2        138.58         59.40        30.09 o                         
  -3  49   2       2118.77       2320.12        92.80 o                         
  -2  49   2        567.51        586.76        44.58 o                         
  -1  49   2       1483.18       1984.61        52.99 o                         
   0  49   2         31.52        144.12        16.09 o                         
   1  49   2       2935.04       2801.50        61.96 o                         
   2  49   2       2843.08       2795.86        63.35 o                         
   3  49   2         17.99         74.95        19.52 o                         
   4  49   2       1630.35       1902.52        58.56 o                         
  -4  50   2        252.54        235.56        35.28 o                         
  -3  50   2       1535.83       1432.02        59.12 o                         
  -2  50   2        181.39        306.29        31.16 o                         
  -1  50   2       1200.35       1063.60        55.84 o                         
   0  50   2         21.68         40.54        13.04 o                         
   1  50   2       8229.30       7952.54       123.85 o                         
   2  50   2          3.35         -1.87        13.79 o                         
   3  50   2         49.63         61.72        13.65 o                         
  -3  51   2        957.69        797.40        51.36 o                         
  -2  51   2         26.52         30.58        12.90 o                         
  -1  51   2         17.21         26.04        11.26 o                         
   0  51   2       1188.42       1495.23        45.15 o                         
   1  51   2          4.34        118.68        19.85 o                         
   2  51   2        245.45        257.23        21.61 o                         
   3  51   2         34.37        108.10        20.75 o                         
  -3  52   2         62.15         85.86        39.14 o                         
  -2  52   2         47.65        112.64        20.22 o                         
  -1  52   2        145.49        163.20        20.86 o                         
   0  52   2        634.78        711.15        32.88 o                         
   1  52   2        302.46        296.65        22.71 o                         
   2  52   2        123.37        133.89        18.15 o                         
  -2  53   2        981.19        942.29        54.07 o                         
  -1  53   2       2324.56       2425.14        66.71 o                         
   0  53   2         22.58          3.73        10.39 o                         
   1  53   2        607.25        868.49        36.80 o                         
   2  53   2         31.97         58.92        17.55 o                         
  -2  54   2        922.50        714.91        56.72 o                         
  -1  54   2        405.97        291.50        27.67 o                         
   0  54   2         17.90          2.83        14.08 o                         
   1  54   2          7.53        -13.42        13.42 o                         
  -1  55   2       1364.09       1354.87        52.27 o                         
   0  55   2        397.59        209.18        21.64 o                         
  -9   1   3         34.11        -21.59        21.59 o                         
  -8   1   3        797.80        595.74        42.54 o                         
  -7   1   3       5260.18       5226.18        97.64 o                         
  -6   1   3       2859.02       2937.34        64.13 o                         
  -5   1   3       1496.99       1414.34        40.74 o                         
  -4   1   3       2035.39       1724.28        39.22 o                         
  -3   1   3      13157.07      14321.83       202.81 o                         
  -2   1   3      56744.31      58934.94       849.43 o                         
  -1   1   3       2802.22       2501.19        35.41 o                         
   0   1   3       4025.20       3893.00        64.68 o                         
   1   1   3       8422.08       9268.72       109.16 o                         
   2   1   3       1356.23       1282.79        28.76 o                         
   3   1   3         72.60         76.50        10.63 o                         
   4   1   3       1508.58       1682.04        49.96 o                         
   5   1   3       2362.67       2215.32        56.74 o                         
   6   1   3       1634.94       1574.65        48.76 o                         
   7   1   3        158.30        181.49        22.67 o                         
   8   1   3        256.15        191.17        35.23 o                         
  -9   2   3        277.05        260.17        40.56 o                         
  -8   2   3        151.01        130.84        22.41 o                         
  -7   2   3        902.07       1040.52        40.05 o                         
  -6   2   3       4090.55       3696.20        73.88 o                         
  -5   2   3         10.90          8.04         7.82 o                         
  -4   2   3        280.60        420.68        26.43 o                         
  -3   2   3       2255.91       2194.19        67.54 o                         
  -2   2   3       3923.76       3846.16        54.13 o                         
  -1   2   3       1532.67       1308.78        22.47 o                         
   0   2   3      16614.54      15320.25       166.99 o                         
   1   2   3       1065.22       1083.37        32.04 o                         
   2   2   3         87.41        179.03        14.50 o                         
   3   2   3      11985.06      13583.67       167.09 o                         
   4   2   3       7992.42       7726.57       129.97 o                         
   5   2   3       1589.35       1646.39        48.48 o                         
   6   2   3       2884.07       2769.32        66.42 o                         
   7   2   3        644.04        663.86        39.35 o                         
   8   2   3        926.62        911.11        70.47 o                         
  -9   3   3        541.20        552.61        51.50 o                         
  -8   3   3       3736.00       3324.79        88.99 o                         
  -7   3   3       2208.52       2160.27        58.98 o                         
  -6   3   3        466.44        594.50        32.42 o                         
  -5   3   3       2039.28       2077.66        48.84 o                         
  -4   3   3       4649.40       4062.30        67.81 o                         
  -3   3   3       3338.46       3350.31        89.86 o                         
  -2   3   3      11541.69      12038.58       216.68 o                         
  -1   3   3          7.13         21.58         4.05 o                         
   0   3   3       1657.47       1848.50        27.92 o                         
   1   3   3        267.75        283.99        12.22 o                         
   2   3   3       5217.31       4886.93        74.13 o                         
   3   3   3        496.40        271.54        17.72 o                         
   4   3   3         82.50        227.87        18.47 o                         
   5   3   3       3360.61       3564.31        70.98 o                         
   6   3   3       2863.23       2915.47        69.32 o                         
   7   3   3       1123.60       1197.85        48.33 o                         
   8   3   3        364.80        402.75        49.22 o                         
  -9   4   3        123.66         96.46        28.93 o                         
  -8   4   3         44.86         38.50        17.14 o                         
  -7   4   3        157.14        198.30        23.26 o                         
  -6   4   3       1224.90       1373.89        41.80 o                         
  -5   4   3        522.98        355.62        23.20 o                         
  -4   4   3       1007.27        984.73        46.79 o                         
  -3   4   3       5017.72       5606.66        86.62 o                         
  -2   4   3       2713.50       3068.01        52.36 o                         
  -1   4   3       6527.77       6774.82        79.86 o                         
   0   4   3       1119.76       1212.49        21.90 o                         
   1   4   3         30.09         92.26        10.53 o                         
   2   4   3      18598.65      17531.43       200.47 o                         
   3   4   3       1868.71       1895.85        52.50 o                         
   4   4   3        472.74        349.03        22.44 o                         
   5   4   3       2536.79       2672.73        59.77 o                         
   6   4   3         24.81         16.77        11.53 o                         
   7   4   3          9.90         64.36        16.10 o                         
   8   4   3         34.09         41.93        24.05 o                         
  -9   5   3         23.25          0.26        18.63 o                         
  -8   5   3        373.56        412.55        37.37 o                         
  -7   5   3       1042.83       1027.91        43.96 o                         
  -6   5   3          0.68         -8.82         8.82 o                         
  -5   5   3       1216.46       1213.90        35.89 o                         
  -4   5   3      41509.29      42376.23       577.02 o                         
  -3   5   3       6213.84       6429.81        88.08 o                         
  -2   5   3        247.65        233.58        13.10 o                         
  -1   5   3        109.80        212.41        10.50 o                         
   0   5   3        768.45        737.59        15.39 o                         
   1   5   3       7306.58       7138.95        87.49 o                         
   2   5   3        537.10        642.60        20.15 o                         
   3   5   3      17256.79      17916.81       333.39 o                         
   4   5   3        506.27        438.31        33.48 o                         
   5   5   3        103.80        120.66        14.99 o                         
   6   5   3        101.26        148.93        19.81 o                         
   7   5   3       1515.00       1575.80        53.60 o                         
   8   5   3          7.29         -8.69        20.42 o                         
  -9   6   3       2155.25       2108.02        83.78 o                         
  -8   6   3        774.25        700.43        46.17 o                         
  -7   6   3          7.07          7.02        20.56 o                         
  -6   6   3        262.10        403.13        28.13 o                         
  -5   6   3       2267.70       2059.49        47.64 o                         
  -4   6   3      13138.73      14594.41       280.17 o                         
  -3   6   3      15077.71      14522.70       203.47 o                         
  -2   6   3         52.06          2.32         4.95 o                         
  -1   6   3      23230.27      22456.28       240.23 o                         
   0   6   3       5242.05       5182.95        62.50 o                         
   1   6   3       6438.45       6789.99        83.95 o                         
   2   6   3        390.63        660.41        21.58 o                         
   3   6   3      10311.81      10777.25       148.30 o                         
   4   6   3       3323.41       3539.42        65.43 o                         
   5   6   3         91.11        138.04        15.94 o                         
   6   6   3        525.97        490.74        37.56 o                         
   7   6   3       2305.06       2206.05        62.54 o                         
   8   6   3         69.17         89.41        29.14 o                         
  -9   7   3        563.47        573.91        49.95 o                         
  -8   7   3       2323.37       2280.82        71.35 o                         
  -7   7   3        538.38        534.98        34.23 o                         
  -6   7   3         60.69         90.33        14.21 o                         
  -5   7   3      13312.00      12926.66       168.76 o                         
  -4   7   3       6322.93       5850.03       100.63 o                         
  -3   7   3      20924.26      23269.54       274.30 o                         
  -2   7   3      16339.50      15186.28       186.63 o                         
  -1   7   3       2667.88       2889.02        39.55 o                         
   0   7   3       7892.39       7842.40        90.35 o                         
   1   7   3       1853.81       2189.51        40.93 o                         
   2   7   3        147.03        156.09        11.75 o                         
   3   7   3      14482.19      13974.04       171.45 o                         
   4   7   3       1527.69       1742.79        43.11 o                         
   5   7   3       1050.96        913.24        35.16 o                         
   6   7   3       1169.34        970.47        42.56 o                         
   7   7   3       4631.80       4508.28        93.67 o                         
   8   7   3         46.75         70.02        25.03 o                         
  -9   8   3        126.15         70.66        24.85 o                         
  -8   8   3       1205.25        910.87        48.41 o                         
  -7   8   3        952.08        834.99        39.17 o                         
  -6   8   3         34.87          2.39        13.96 o                         
  -5   8   3       2207.01       2047.16        47.64 o                         
  -4   8   3        974.07        971.09        34.40 o                         
  -3   8   3      19377.77      20743.34       296.07 o                         
  -2   8   3      20244.53      19088.04       211.31 o                         
  -1   8   3      17224.09      16477.37       179.81 o                         
   0   8   3       6975.44       6093.29       100.32 o                         
   1   8   3        886.31       1154.06        23.38 o                         
   2   8   3         63.90         87.64        11.05 o                         
   3   8   3      15663.07      16747.09       200.01 o                         
   4   8   3          7.05         14.57         8.67 o                         
   5   8   3        845.05        816.98        34.13 o                         
   6   8   3       1616.60       1749.34        50.99 o                         
   7   8   3        822.15        880.94        45.50 o                         
   8   8   3       1394.22       1429.90        80.14 o                         
  -9   9   3         44.41        -20.52        20.52 o                         
  -8   9   3         15.94         -5.59        13.06 o                         
  -7   9   3        787.81        756.70        39.10 o                         
  -6   9   3        525.40        744.19        46.23 o                         
  -5   9   3       1038.72       1065.92        33.44 o                         
  -4   9   3      11838.37      12399.05       156.48 o                         
  -3   9   3        878.43        789.08        22.24 o                         
  -2   9   3       2042.45       2338.05        36.97 o                         
  -1   9   3      30677.77      30934.17       327.20 o                         
   0   9   3       2951.63       2963.58        62.56 o                         
   1   9   3       2105.38       2113.85        35.05 o                         
   2   9   3        386.10        248.17        15.40 o                         
   3   9   3         60.48        133.25        12.54 o                         
   4   9   3       1103.75       1266.82        36.22 o                         
   5   9   3       2696.87       3143.21        66.30 o                         
   6   9   3       1105.42       1214.12        42.14 o                         
   7   9   3       2489.67       2588.38        67.58 o                         
   8   9   3         45.33         27.69        22.07 o                         
  -9  10   3        331.17        334.95        38.12 o                         
  -8  10   3         34.26         80.99        18.66 o                         
  -7  10   3         32.17         43.45        13.22 o                         
  -6  10   3       4225.06       3898.31        76.08 o                         
  -5  10   3       3122.08       3146.93        61.27 o                         
  -4  10   3       4265.91       4109.16        82.14 o                         
  -3  10   3        464.68        291.58        14.84 o                         
  -2  10   3       4826.53       5082.26        79.88 o                         
  -1  10   3         10.22         31.71         5.97 o                         
   0  10   3      16824.89      15608.70       223.20 o                         
   1  10   3        369.09        229.73        13.65 o                         
   2  10   3       3196.70       3805.29        91.23 o                         
   3  10   3        382.22        427.74        21.62 o                         
   4  10   3        525.95        447.67        33.60 o                         
   5  10   3       2254.19       2057.31        56.37 o                         
   6  10   3        163.89        260.04        25.80 o                         
   7  10   3        216.23        220.40        29.19 o                         
   8  10   3         91.45         35.10        25.84 o                         
  -9  11   3        121.79        143.24        30.55 o                         
  -8  11   3        662.48        508.02        39.15 o                         
  -7  11   3       3339.42       3179.95        80.17 o                         
  -6  11   3        929.23       1240.76        39.62 o                         
  -5  11   3       2761.69       2640.01        54.78 o                         
  -4  11   3       5590.00       4958.78        77.75 o                         
  -3  11   3       6248.79       5540.83        85.70 o                         
  -2  11   3       5189.93       5458.92        90.70 o                         
  -1  11   3        244.32        196.81         9.41 o                         
   0  11   3       1037.23       1104.48        35.02 o                         
   1  11   3        168.34        299.03        12.80 o                         
   2  11   3        570.11        547.37        22.61 o                         
   3  11   3      42655.18      44205.55       481.69 o                         
   4  11   3       1908.07       2087.84        48.08 o                         
   5  11   3         22.90         12.75         9.55 o                         
   6  11   3      12923.90      12245.47       189.62 o                         
   7  11   3          4.93          1.26        17.36 o                         
   8  11   3        668.17        784.89        55.35 o                         
  -8  12   3        208.57        283.71        32.41 o                         
  -7  12   3          4.83         30.71        19.04 o                         
  -6  12   3       1155.56       1084.76        55.29 o                         
  -5  12   3        207.98        136.00        16.51 o                         
  -4  12   3       3852.08       4464.26        71.13 o                         
  -3  12   3      20629.96      20103.04       228.85 o                         
  -2  12   3        228.96        105.25         7.23 o                         
  -1  12   3        823.10        708.17        16.71 o                         
   0  12   3         38.45         32.65         4.51 o                         
   1  12   3       3431.75       3679.49        55.61 o                         
   2  12   3      34058.82      32890.52       412.61 o                         
   3  12   3       1655.49       1570.41        37.23 o                         
   4  12   3      13696.10      13284.94       172.49 o                         
   5  12   3         10.95          6.79        11.42 o                         
   6  12   3        423.79        496.17        31.07 o                         
   7  12   3        207.43        179.26        23.88 o                         
   8  12   3       1929.81       1845.06        74.77 o                         
  -8  13   3         43.48         28.29        17.23 o                         
  -7  13   3         58.99         65.37        15.14 o                         
  -6  13   3        568.59        550.85        35.37 o                         
  -5  13   3       1863.88       1949.39        45.66 o                         
  -4  13   3       1025.48       1435.85        34.17 o                         
  -3  13   3          0.86         11.59         5.01 o                         
  -2  13   3        465.52        703.43        19.79 o                         
  -1  13   3       6079.45       5859.68        72.23 o                         
   0  13   3       1963.23       2094.14        35.46 o                         
   1  13   3        769.35        801.06        21.73 o                         
   2  13   3          0.22         27.42         7.47 o                         
   3  13   3        724.24        831.43        26.54 o                         
   4  13   3        130.64        213.70        17.71 o                         
   5  13   3        318.71        360.17        25.02 o                         
   6  13   3        980.40       1019.81        39.86 o                         
   7  13   3       1310.89       1242.36        54.59 o                         
   8  13   3         75.59        101.48        24.63 o                         
  -8  14   3        245.26        210.50        28.54 o                         
  -7  14   3       3467.56       3754.23        79.27 o                         
  -6  14   3       3000.63       3012.53        64.12 o                         
  -5  14   3      10684.30      11064.98       186.05 o                         
  -4  14   3       1795.12       1831.81        47.50 o                         
  -3  14   3        481.72        810.52        21.86 o                         
  -2  14   3          1.06         -1.76         5.71 o                         
  -1  14   3        280.27        314.23        10.84 o                         
   0  14   3       6850.19       6824.68        89.64 o                         
   1  14   3       4883.84       4223.65        63.17 o                         
   2  14   3       3789.83       3679.63        58.29 o                         
   3  14   3          9.89         45.76         8.90 o                         
   4  14   3        775.53        619.05        28.08 o                         
   5  14   3       3183.78       3334.99        68.80 o                         
   6  14   3       1731.51       1747.64        56.95 o                         
   7  14   3         29.35          7.29        15.38 o                         
   8  14   3       2071.90       2132.01        81.14 o                         
  -8  15   3       1345.56       1055.94        55.28 o                         
  -7  15   3       7429.99       7238.04       142.98 o                         
  -6  15   3        227.56        349.76        24.30 o                         
  -5  15   3        611.75        641.54        29.80 o                         
  -4  15   3       1000.08        913.67        26.61 o                         
  -3  15   3        509.26        668.09        20.70 o                         
  -2  15   3        562.62        247.66        16.16 o                         
  -1  15   3        122.29         95.01         6.35 o                         
   0  15   3      13116.68      13518.42       152.24 o                         
   1  15   3       6430.91       6498.37        83.87 o                         
   2  15   3       4816.81       5105.78        79.61 o                         
   3  15   3      16361.26      15914.42       205.67 o                         
   4  15   3         93.31         74.29        11.79 o                         
   5  15   3         17.02         32.70        10.98 o                         
   6  15   3        268.55        285.33        26.38 o                         
   7  15   3        103.77         89.00        18.01 o                         
   8  15   3       1070.10       1002.48        66.64 o                         
  -8  16   3        752.71        856.94        50.52 o                         
  -7  16   3       2155.47       2169.96        59.95 o                         
  -6  16   3       5590.59       5222.96       100.17 o                         
  -5  16   3          5.14         17.05         7.67 o                         
  -4  16   3      10672.51      10588.25       137.00 o                         
  -3  16   3       1420.74       1609.21        30.26 o                         
  -2  16   3        610.86        566.87        22.16 o                         
  -1  16   3      22724.50      21897.75       305.35 o                         
   0  16   3      35883.84      35470.83       401.83 o                         
   1  16   3        113.92         47.87         6.95 o                         
   2  16   3      13998.80      13954.69       167.25 o                         
   3  16   3         45.57         33.58         8.81 o                         
   4  16   3       2561.80       2712.15        60.58 o                         
   5  16   3       8033.00       8110.59       124.59 o                         
   6  16   3       2758.90       2593.52        65.01 o                         
   7  16   3        436.40        461.50        37.13 o                         
   8  16   3        758.99        833.68        63.55 o                         
  -8  17   3       2607.62       2632.04        89.61 o                         
  -7  17   3       2609.87       2434.51        63.47 o                         
  -6  17   3          1.08         13.79        10.71 o                         
  -5  17   3        360.08        362.15        20.47 o                         
  -4  17   3        179.77        167.01        12.48 o                         
  -3  17   3       1856.13       2197.82        42.89 o                         
  -2  17   3       1065.45       1006.91        30.32 o                         
  -1  17   3       7026.38       6544.47        81.56 o                         
   0  17   3         16.47         48.03         5.90 o                         
   1  17   3      28434.22      28285.94       308.48 o                         
   2  17   3        658.69        809.22        24.33 o                         
   3  17   3        999.00       1129.05        33.82 o                         
   4  17   3       6048.66       5944.18        96.12 o                         
   5  17   3         24.61         46.21        11.32 o                         
   6  17   3       1193.34       1271.76        44.82 o                         
   7  17   3        458.21        549.59        41.39 o                         
   8  17   3        292.52        192.54        48.35 o                         
  -8  18   3         92.80         54.44        18.94 o                         
  -7  18   3        913.52       1015.49        48.66 o                         
  -6  18   3       2317.70       1940.28        48.96 o                         
  -5  18   3          4.49          0.09         6.82 o                         
  -4  18   3         14.20         15.37         7.94 o                         
  -3  18   3        356.28        502.04        31.56 o                         
  -2  18   3       7838.73       8603.41       128.72 o                         
  -1  18   3         45.04         18.14         4.83 o                         
   0  18   3        196.66        240.63        13.89 o                         
   1  18   3      26706.87      27524.35       301.44 o                         
   2  18   3      10474.93       9947.69       135.68 o                         
   3  18   3        173.02        173.38        15.80 o                         
   4  18   3        875.60        932.93        33.56 o                         
   5  18   3        670.30        669.46        34.14 o                         
   6  18   3       2824.21       2748.52        68.17 o                         
   7  18   3          5.03          9.47        13.75 o                         
   8  18   3        434.86        421.16        54.79 o                         
  -8  19   3          4.32         20.30        18.84 o                         
  -7  19   3        755.57        794.35        37.32 o                         
  -6  19   3        121.28         96.38        13.63 o                         
  -5  19   3       2051.05       2057.28        66.58 o                         
  -4  19   3       1054.92       1097.56        28.71 o                         
  -3  19   3       9501.05       9442.11       179.24 o                         
  -2  19   3        296.16        307.34        19.81 o                         
  -1  19   3      13159.41      12363.91       154.67 o                         
   0  19   3       8641.43       8600.81       117.15 o                         
   1  19   3      17611.26      16676.20       191.40 o                         
   2  19   3       8369.11       9081.06       118.07 o                         
   3  19   3       7793.25       8018.39       119.78 o                         
   4  19   3       3691.28       3671.55        68.91 o                         
   5  19   3        180.07        241.96        21.05 o                         
   6  19   3        161.71        170.55        27.02 o                         
   7  19   3        433.97        413.02        40.26 o                         
   8  19   3        339.49        333.91        37.72 o                         
  -8  20   3        341.01        360.94        37.65 o                         
  -7  20   3       3528.28       3534.31        75.68 o                         
  -6  20   3       3057.98       2983.83        65.17 o                         
  -5  20   3       1116.21        890.26        29.23 o                         
  -4  20   3       8713.46       9112.94       120.78 o                         
  -3  20   3      10812.97      10277.06       196.19 o                         
  -2  20   3       6640.68       6350.59       102.58 o                         
  -1  20   3      13710.43      13836.28       171.11 o                         
   0  20   3        450.79        466.49        24.80 o                         
   1  20   3      13774.60      13623.21       160.73 o                         
   2  20   3       1035.46        835.52        24.93 o                         
   3  20   3        894.57        878.74        28.41 o                         
   4  20   3       3893.17       3911.16        72.14 o                         
   5  20   3       2832.75       2751.37        62.02 o                         
   6  20   3         10.93         50.74        12.96 o                         
   7  20   3       1427.74       1253.54        61.52 o                         
   8  20   3       3106.70       3336.04       119.13 o                         
  -8  21   3        528.91        414.05        38.88 o                         
  -7  21   3       1558.84       1617.50        48.40 o                         
  -6  21   3       1626.06       2018.09        50.03 o                         
  -5  21   3       4411.02       4756.28        87.74 o                         
  -4  21   3       1926.28       1859.69        42.51 o                         
  -3  21   3       6867.88       6767.29       116.61 o                         
  -2  21   3        855.50        639.45        25.37 o                         
  -1  21   3       1015.66       1094.28        23.06 o                         
   0  21   3      10796.05      11294.94       134.08 o                         
   1  21   3       1798.18       1582.16        41.90 o                         
   2  21   3       5758.82       5355.90        80.23 o                         
   3  21   3      10248.46      10588.54       139.92 o                         
   4  21   3        841.34        999.13        33.86 o                         
   5  21   3       1046.17       1143.27        43.60 o                         
   6  21   3      12110.96      11471.40       176.31 o                         
   7  21   3        480.51        542.52        45.70 o                         
  -8  22   3         25.23         -6.28        18.55 o                         
  -7  22   3       2488.77       2493.91        86.33 o                         
  -6  22   3        274.31        320.20        30.10 o                         
  -5  22   3         47.36         70.61        10.11 o                         
  -4  22   3        112.31        130.80        10.72 o                         
  -3  22   3         27.43         59.46        11.12 o                         
  -2  22   3      15967.68      16373.32       225.25 o                         
  -1  22   3        644.86        500.79        15.16 o                         
   0  22   3        253.80        284.42        13.19 o                         
   1  22   3       3588.25       3702.06        57.53 o                         
   2  22   3       1068.54       1067.73        28.84 o                         
   3  22   3         98.53        133.06        21.73 o                         
   4  22   3          1.36         -3.69         8.48 o                         
   5  22   3          9.92         10.95        10.23 o                         
   6  22   3         51.00        139.12        19.08 o                         
   7  22   3          7.02         17.44        16.91 o                         
  -8  23   3        345.21        311.59        31.63 o                         
  -7  23   3        788.35        827.19        39.28 o                         
  -6  23   3        375.70        353.15        22.66 o                         
  -5  23   3        217.69        162.71        13.88 o                         
  -4  23   3        824.64        925.78        37.86 o                         
  -3  23   3       3705.86       4226.61        83.29 o                         
  -2  23   3        978.86       1373.69        38.30 o                         
  -1  23   3        611.10        665.88        18.38 o                         
   0  23   3        629.46        610.81        21.17 o                         
   1  23   3         17.72         36.95         6.64 o                         
   2  23   3       7915.99       7973.67       108.16 o                         
   3  23   3       3604.44       3643.45        64.94 o                         
   4  23   3        208.05        270.41        21.76 o                         
   5  23   3        757.87        835.25        36.13 o                         
   6  23   3       2242.73       2088.25        57.16 o                         
   7  23   3          7.83         40.69        16.94 o                         
  -8  24   3        210.88        309.85        29.63 o                         
  -7  24   3         36.47         73.50        15.25 o                         
  -6  24   3       3634.69       3326.76        65.61 o                         
  -5  24   3        893.86        920.13        28.01 o                         
  -4  24   3       1693.46       1768.35        53.59 o                         
  -3  24   3       5921.43       6404.69       111.94 o                         
  -2  24   3        412.24        523.58        29.44 o                         
  -1  24   3       4034.00       4874.80        70.87 o                         
   0  24   3       2035.52       2288.67        40.42 o                         
   1  24   3        302.65        282.59        19.20 o                         
   2  24   3         21.80         20.98         7.30 o                         
   3  24   3       1956.77       1901.08        43.96 o                         
   4  24   3       1945.64       1861.86        49.83 o                         
   5  24   3       5453.13       5531.78        97.18 o                         
   6  24   3        188.51        257.34        23.28 o                         
   7  24   3       1296.93       1311.09        56.58 o                         
  -8  25   3        122.78         66.22        26.03 o                         
  -7  25   3       1009.74       1062.63        42.82 o                         
  -6  25   3        549.51        340.84        22.42 o                         
  -5  25   3       2985.91       2889.90        60.72 o                         
  -4  25   3        977.57       1116.16        43.50 o                         
  -3  25   3       2859.60       3037.86        68.25 o                         
  -2  25   3      21534.37      20903.47       308.09 o                         
  -1  25   3        637.56        711.92        18.86 o                         
   0  25   3       3295.41       3040.04        49.48 o                         
   1  25   3      35033.05      33410.55       404.89 o                         
   2  25   3       4342.50       4306.49        69.27 o                         
   3  25   3       8653.73       8570.97       120.36 o                         
   4  25   3      13704.55      14524.25       300.10 o                         
   5  25   3         82.59         86.18        18.24 o                         
   6  25   3       7058.96       6875.26       118.43 o                         
   7  25   3       1300.30       1277.50        83.21 o                         
  -8  26   3        132.23         63.12        18.93 o                         
  -7  26   3        694.27        569.84        38.48 o                         
  -6  26   3        192.83        177.75        15.32 o                         
  -5  26   3       1295.88       1425.51        37.50 o                         
  -4  26   3        327.09        366.68        29.88 o                         
  -3  26   3      13740.82      14202.08       209.44 o                         
  -2  26   3       2481.38       2262.02        53.47 o                         
  -1  26   3       1503.86       1625.37        70.38 o                         
   0  26   3       5358.17       5975.68        83.12 o                         
   1  26   3       4487.82       4561.76        69.39 o                         
   2  26   3        667.81        608.38        24.99 o                         
   3  26   3        611.73        665.85        26.98 o                         
   4  26   3        846.99       1039.65        35.45 o                         
   5  26   3        569.62        657.49        34.41 o                         
   6  26   3        376.39        499.95        34.15 o                         
   7  26   3        475.05        477.22        39.80 o                         
  -8  27   3          3.50          5.59        13.44 o                         
  -7  27   3        299.33        331.83        25.53 o                         
  -6  27   3        149.06        125.09        12.53 o                         
  -5  27   3        156.17        247.15        28.51 o                         
  -4  27   3       1768.41       1785.84        59.08 o                         
  -3  27   3       4408.35       4041.29        83.43 o                         
  -2  27   3       1421.65       1311.38        39.67 o                         
  -1  27   3      30193.61      30110.81       330.60 o                         
   0  27   3        779.10        991.05        25.45 o                         
   1  27   3       8608.00       8349.27       110.73 o                         
   2  27   3       2510.31       2557.26        50.07 o                         
   3  27   3       1848.08       1959.73        45.35 o                         
   4  27   3        696.27        582.27        28.86 o                         
   5  27   3         36.53         18.82        11.87 o                         
   6  27   3        920.38       1020.48        45.94 o                         
   7  27   3        105.93         49.49        20.45 o                         
  -7  28   3         11.65        -12.10        16.54 o                         
  -6  28   3        951.07        936.31        34.02 o                         
  -5  28   3        113.04        204.45        23.94 o                         
  -4  28   3       1354.69       1367.52        47.80 o                         
  -3  28   3        545.52        555.08        31.51 o                         
  -2  28   3         84.38         50.24        10.94 o                         
  -1  28   3       1279.19       1352.14        29.16 o                         
   0  28   3       3290.83       3513.34        56.72 o                         
   1  28   3          1.10         34.04         7.87 o                         
   2  28   3      10418.53      10074.33       133.25 o                         
   3  28   3        133.51        134.87        14.36 o                         
   4  28   3        924.48        955.15        39.00 o                         
   5  28   3       1181.73       1216.69        42.48 o                         
   6  28   3       4525.71       4427.29       110.54 o                         
   7  28   3         73.26         61.17        20.45 o                         
  -7  29   3       1585.43       1370.53        43.41 o                         
  -6  29   3          0.96        -10.23        12.66 o                         
  -5  29   3       2931.29       2955.22        79.28 o                         
  -4  29   3       8586.54       9147.80       156.91 o                         
  -3  29   3          5.36          1.61         9.48 o                         
  -2  29   3       8329.92       8499.00       136.28 o                         
  -1  29   3       2751.79       2763.12        46.69 o                         
   0  29   3       5358.13       5118.09        74.92 o                         
   1  29   3       3346.77       2996.82        53.77 o                         
   2  29   3       1878.79       1746.72        43.01 o                         
   3  29   3       9023.83       9126.91       138.48 o                         
   4  29   3         12.00         28.15        11.72 o                         
   5  29   3         14.46         33.26        11.42 o                         
   6  29   3       2708.81       2586.88        96.37 o                         
   7  29   3        271.63        195.50        28.80 o                         
  -7  30   3       1410.19       1303.06        54.46 o                         
  -6  30   3       1718.18       1553.44        70.26 o                         
  -5  30   3          0.66         12.58        15.25 o                         
  -4  30   3       8733.07       8797.60       152.69 o                         
  -3  30   3         24.11         72.42        27.49 o                         
  -2  30   3        439.65        517.58        31.66 o                         
  -1  30   3      11157.47      11063.80       145.63 o                         
   0  30   3        507.62        608.69        21.19 o                         
   1  30   3        909.74        853.79        28.93 o                         
   2  30   3       8952.70       9137.43       124.51 o                         
   3  30   3        891.34        860.16        32.79 o                         
   4  30   3         42.61         52.19        14.50 o                         
   5  30   3       2447.91       2343.82        58.46 o                         
   6  30   3        547.66        575.09        39.44 o                         
   7  30   3        111.13         48.42        20.66 o                         
  -7  31   3       1772.75       1411.41        80.81 o                         
  -6  31   3        201.45        186.04        93.18 o                         
  -5  31   3         31.94         74.83        19.55 o                         
  -4  31   3          0.68         35.49        12.23 o                         
  -3  31   3         13.28         -0.85        10.17 o                         
  -2  31   3         25.63         28.79        11.64 o                         
  -1  31   3       5163.06       5253.61        75.99 o                         
   0  31   3        925.99        981.61        26.91 o                         
   1  31   3       3704.98       3956.68        65.64 o                         
   2  31   3        942.00        891.03        28.86 o                         
   3  31   3       1253.64       1471.94        43.67 o                         
   4  31   3        359.76        380.23        27.67 o                         
   5  31   3        354.77        426.46        30.33 o                         
   6  31   3       1889.13       2040.21        64.44 o                         
   7  31   3          1.37        -19.88        19.88 o                         
  -7  32   3        511.20        511.58        52.70 o                         
  -6  32   3       1379.89       1263.02        80.41 o                         
  -5  32   3        415.73        466.26        36.76 o                         
  -4  32   3        709.06        631.48        38.16 o                         
  -3  32   3       2157.19       2168.69        59.27 o                         
  -2  32   3        123.06        204.00        19.83 o                         
  -1  32   3       1347.29       1313.70        30.32 o                         
   0  32   3        741.12        696.59        23.48 o                         
   1  32   3       4575.39       4418.78        72.38 o                         
   2  32   3         19.84         49.04        10.25 o                         
   3  32   3        998.44        878.12        36.87 o                         
   4  32   3          1.33        -11.05        11.05 o                         
   5  32   3       2770.59       2817.44        69.61 o                         
   6  32   3        385.54        412.19        34.02 o                         
  -7  33   3         23.29         38.49        23.31 o                         
  -6  33   3        146.69        251.83        44.39 o                         
  -5  33   3       3427.59       3664.33        91.98 o                         
  -4  33   3        535.42        623.23        40.50 o                         
  -3  33   3         91.61         95.72        16.03 o                         
  -2  33   3       2640.48       2367.21        59.11 o                         
  -1  33   3       3449.28       4030.22        64.20 o                         
   0  33   3       5837.62       5918.62        91.62 o                         
   1  33   3       6675.21       6576.68        95.93 o                         
   2  33   3          5.22          5.97         8.06 o                         
   3  33   3        239.24        229.35        20.51 o                         
   4  33   3         21.28          5.95         9.80 o                         
   5  33   3        942.16       1043.46        42.03 o                         
   6  33   3        503.76        604.44        37.55 o                         
  -7  34   3       1285.71       1212.90        91.95 o                         
  -6  34   3        982.83        981.04        75.32 o                         
  -5  34   3          0.43         63.06        16.59 o                         
  -4  34   3      10270.92      10344.46       176.38 o                         
  -3  34   3       5738.16       5815.13       111.61 o                         
  -2  34   3       2034.53       1751.22        50.75 o                         
  -1  34   3      31413.21      31836.01       380.06 o                         
   0  34   3       2831.16       2871.04        56.26 o                         
   1  34   3        496.04        659.48        25.44 o                         
   2  34   3        141.41        147.75        15.04 o                         
   3  34   3       1659.63       1687.73        48.08 o                         
   4  34   3         47.90         19.77        11.00 o                         
   5  34   3        194.53        260.89        22.86 o                         
   6  34   3        285.15        249.20        25.89 o                         
  -7  35   3         37.48         34.69        47.78 o                         
  -6  35   3         83.25        132.49        31.74 o                         
  -5  35   3        460.05        338.68        32.25 o                         
  -4  35   3       1908.90       2076.77        62.84 o                         
  -3  35   3        624.26        614.27        36.72 o                         
  -2  35   3        299.00        435.56        27.12 o                         
  -1  35   3          5.94         59.17        32.71 o                         
   0  35   3        603.98        779.09        26.88 o                         
   1  35   3        132.74        124.31        13.42 o                         
   2  35   3       1555.34       1439.53        38.56 o                         
   3  35   3       1645.72       1584.96        46.62 o                         
   4  35   3          8.10          6.31         8.96 o                         
   5  35   3       1318.28       1515.26        46.75 o                         
   6  35   3       1138.91       1056.00        59.76 o                         
  -7  36   3        365.33        415.67        65.77 o                         
  -6  36   3        132.97        140.36        35.87 o                         
  -5  36   3         12.55         12.72        14.08 o                         
  -4  36   3        443.37        455.04        34.35 o                         
  -3  36   3        338.89        318.50        29.43 o                         
  -2  36   3       1232.61       1419.34        49.48 o                         
  -1  36   3        400.41        354.79        19.12 o                         
   0  36   3       2404.64       2627.91        55.67 o                         
   1  36   3       1845.95       1634.17        40.64 o                         
   2  36   3        414.61        347.46        21.82 o                         
   3  36   3        239.30        277.24        22.79 o                         
   4  36   3        809.51        736.05        32.50 o                         
   5  36   3        227.44        188.35        21.98 o                         
   6  36   3        925.25        897.84        43.93 o                         
  -6  37   3       1018.78       1287.49        88.03 o                         
  -5  37   3        958.94        953.78        47.92 o                         
  -4  37   3        967.46       1156.29        51.40 o                         
  -3  37   3       1443.16       1470.06        58.82 o                         
  -2  37   3         10.11         30.73        10.98 o                         
  -1  37   3       1525.99       1361.54        33.52 o                         
   0  37   3          4.31         62.72        13.30 o                         
   1  37   3         79.69         73.84        12.77 o                         
   2  37   3        227.54        303.29        20.66 o                         
   3  37   3        346.23        228.26        21.07 o                         
   4  37   3         26.51         17.34        12.57 o                         
   5  37   3         15.40         22.38        12.80 o                         
   6  37   3        679.54        767.08        44.01 o                         
  -6  38   3       1584.21       1247.04        73.75 o                         
  -5  38   3          0.73          8.92        13.91 o                         
  -4  38   3        914.30       1082.29        47.57 o                         
  -3  38   3       3735.01       4284.27       124.18 o                         
  -2  38   3        485.85        701.81        34.89 o                         
  -1  38   3        428.41        311.81        17.23 o                         
   0  38   3        623.48        645.40        25.31 o                         
   1  38   3       1564.69       1428.33        37.96 o                         
   2  38   3       7465.46       8147.26       127.59 o                         
   3  38   3       1209.61       1075.22        39.67 o                         
   4  38   3       2316.49       2496.65        62.72 o                         
   5  38   3       1228.21       1091.83        49.70 o                         
   6  38   3          9.01         81.61        35.01 o                         
  -6  39   3        161.35        165.46        42.12 o                         
  -5  39   3        655.15        560.33        44.97 o                         
  -4  39   3        430.20        455.08        34.43 o                         
  -3  39   3          6.41         68.87        14.95 o                         
  -2  39   3       6248.66       6103.90       115.47 o                         
  -1  39   3       1252.76        993.77        28.83 o                         
   0  39   3       1110.99       1356.34        38.28 o                         
   1  39   3       3776.03       4103.07        73.17 o                         
   2  39   3       1764.24       1990.38        56.09 o                         
   3  39   3        162.18        276.93        24.27 o                         
   4  39   3       1090.38       1124.00        39.63 o                         
   5  39   3        587.27        585.77        38.22 o                         
  -6  40   3        554.30        764.41        62.70 o                         
  -5  40   3        179.77        334.81        40.05 o                         
  -4  40   3         67.67         98.35        25.65 o                         
  -3  40   3        209.36        304.90        27.62 o                         
  -2  40   3       3036.67       2571.66        67.12 o                         
  -1  40   3        790.76        859.49        27.48 o                         
   0  40   3      12456.71      12234.17       159.61 o                         
   1  40   3        839.34       1191.77        41.91 o                         
   2  40   3        151.73        305.69        21.96 o                         
   3  40   3        245.25        165.75        17.46 o                         
   4  40   3         68.11         42.91        13.29 o                         
   5  40   3          4.61         -1.52        15.00 o                         
  -6  41   3         78.84         90.97        26.67 o                         
  -5  41   3         25.06         61.68        23.67 o                         
  -4  41   3        565.68        588.56        40.24 o                         
  -3  41   3          5.68          3.53        11.76 o                         
  -2  41   3         22.81         10.30        11.20 o                         
  -1  41   3       2752.24       2793.45        53.48 o                         
   0  41   3       3372.06       3393.93        63.37 o                         
   1  41   3        966.73        808.21        31.80 o                         
   2  41   3        534.85        407.89        24.97 o                         
   3  41   3          1.19         21.79        10.09 o                         
   4  41   3         14.11         47.07        13.59 o                         
   5  41   3          1.97        -13.84        13.84 o                         
  -6  42   3        467.39        541.22        54.21 o                         
  -5  42   3         16.52         19.58        18.69 o                         
  -4  42   3        925.42        978.35        47.85 o                         
  -3  42   3        191.93        150.13        29.00 o                         
  -2  42   3        629.75        946.55        42.38 o                         
  -1  42   3        404.37        458.48        22.43 o                         
   0  42   3         21.26        174.03        15.26 o                         
   1  42   3        675.58        474.63        25.98 o                         
   2  42   3       3672.53       3319.25        66.81 o                         
   3  42   3       1580.84       1654.03        54.68 o                         
   4  42   3       1028.61        902.24        39.29 o                         
   5  42   3       2033.44       2111.21        85.03 o                         
  -5  43   3       3172.53       2668.54       112.90 o                         
  -4  43   3          3.76        -12.15        12.15 o                         
  -3  43   3         14.35          5.21        15.10 o                         
  -2  43   3        374.21        598.75        51.91 o                         
  -1  43   3        776.30        726.42        34.83 o                         
   0  43   3       3021.65       3213.32        62.35 o                         
   1  43   3       4110.23       3638.20        70.48 o                         
   2  43   3       1071.83       1267.59        39.87 o                         
   3  43   3       2315.47       2317.64        61.70 o                         
   4  43   3          9.07         13.47        12.39 o                         
   5  43   3         21.17          3.93        13.40 o                         
  -5  44   3        663.50        790.82        61.53 o                         
  -4  44   3        820.69        843.98        46.52 o                         
  -3  44   3        115.80         50.20        15.26 o                         
  -2  44   3        182.95         97.66        20.96 o                         
  -1  44   3         17.14         30.64        10.05 o                         
   0  44   3        297.78        402.68        23.21 o                         
   1  44   3        143.95         63.68        11.45 o                         
   2  44   3        435.66        623.51        31.80 o                         
   3  44   3        805.70        785.46        37.32 o                         
   4  44   3        467.74        521.44        34.19 o                         
   5  44   3        104.35         74.09        17.22 o                         
  -5  45   3        217.37        225.86        34.69 o                         
  -4  45   3        237.71        224.31        29.90 o                         
  -3  45   3       1115.85        970.54        46.56 o                         
  -2  45   3        426.90        413.71        36.47 o                         
  -1  45   3        526.46        622.72        25.49 o                         
   0  45   3        194.54        239.98        20.19 o                         
   1  45   3        229.85        197.91        17.92 o                         
   2  45   3        123.13        142.49        16.16 o                         
   3  45   3        428.68        387.03        27.60 o                         
   4  45   3         61.68         48.55        13.95 o                         
  -5  46   3         68.88         39.11        34.93 o                         
  -4  46   3         27.99         29.50        17.55 o                         
  -3  46   3        578.67       1116.62        49.32 o                         
  -2  46   3        135.10         47.67        14.47 o                         
  -1  46   3          6.53         11.47         8.22 o                         
   0  46   3        315.38        513.00        27.69 o                         
   1  46   3        410.38        270.61        20.64 o                         
   2  46   3       1513.90       1818.30        48.37 o                         
   3  46   3        757.60        701.38        40.07 o                         
   4  46   3       1169.88       1327.40        48.75 o                         
  -4  47   3        313.30        360.68        50.63 o                         
  -3  47   3         18.89         26.20        16.75 o                         
  -2  47   3         12.32         35.25        14.08 o                         
  -1  47   3        209.59        272.37        18.44 o                         
   0  47   3         97.83         83.71        13.26 o                         
   1  47   3        148.17        158.76        17.59 o                         
   2  47   3        212.13        249.15        24.79 o                         
   3  47   3        441.40        410.90        35.31 o                         
   4  47   3        521.25        572.35        37.03 o                         
  -4  48   3         50.50          5.62        42.97 o                         
  -3  48   3        435.42        612.13        42.36 o                         
  -2  48   3         32.00          8.09        14.16 o                         
  -1  48   3       4218.29       4030.48        72.44 o                         
   0  48   3        334.65        486.45        27.14 o                         
   1  48   3          1.89         39.24        11.75 o                         
   2  48   3       2268.80       1989.57        51.92 o                         
   3  48   3        120.64        121.64        20.24 o                         
   4  48   3       1586.97       1474.00        52.41 o                         
  -4  49   3          1.50          2.57        22.87 o                         
  -3  49   3         57.19         76.02        19.94 o                         
  -2  49   3        637.74        671.12        41.13 o                         
  -1  49   3        470.25        510.79        25.33 o                         
   0  49   3       1217.55       1041.74        35.14 o                         
   1  49   3        508.52        566.47        30.91 o                         
   2  49   3         89.91        156.11        17.64 o                         
   3  49   3         27.51          2.35        21.53 o                         
  -3  50   3         27.76          9.09        19.80 o                         
  -2  50   3         48.95        -13.14        17.36 o                         
  -1  50   3         75.42        116.60        13.93 o                         
   0  50   3         19.15         39.72        10.61 o                         
   1  50   3        298.77        448.08        27.41 o                         
   2  50   3        651.53        469.78        30.22 o                         
   3  50   3         69.61         28.52        16.03 o                         
  -3  51   3        487.89        656.01        63.39 o                         
  -2  51   3         58.99         32.02        17.73 o                         
  -1  51   3        630.98        459.87        23.50 o                         
   0  51   3        452.25        590.49        30.04 o                         
   1  51   3        858.42        810.70        36.96 o                         
   2  51   3        441.10        510.59        35.08 o                         
  -3  52   3       1075.37       1356.62        69.54 o                         
  -2  52   3        261.24        426.72        37.64 o                         
  -1  52   3       1674.11       1591.63        49.98 o                         
   0  52   3       2036.81       1837.86        52.36 o                         
   1  52   3         15.94        -12.86        12.86 o                         
   2  52   3       3211.66       3766.76        91.98 o                         
  -2  53   3        587.97        764.98        50.55 o                         
  -1  53   3         84.67        125.37        26.08 o                         
   0  53   3         97.34        135.93        20.72 o                         
   1  53   3        200.67        201.21        20.59 o                         
  -1  54   3         15.54         50.88        21.64 o                         
   0  54   3          0.45         18.75        15.41 o                         
   1  54   3         19.27          4.07        13.00 o                         
  -9   0   4        137.19         51.76        38.30 o                         
  -8   0   4       1389.22       1547.87        93.18 o                         
  -7   0   4        124.77        138.18        25.95 o                         
  -6   0   4        749.36        946.13        59.14 o                         
  -5   0   4        569.82        684.61        40.80 o                         
  -4   0   4       2949.68       2644.43        72.24 o                         
  -3   0   4       3253.24       3274.87        76.11 o                         
  -2   0   4        200.61        404.08        20.83 o                         
  -1   0   4       4458.23       4296.20        79.95 o                         
   0   0   4       4829.14       5326.50        99.98 o                         
   1   0   4      13562.91      12348.41       296.55 o                         
   2   0   4       3514.10       3768.10        83.97 o                         
   3   0   4        600.90        458.17        50.15 o                         
   4   0   4       2726.34       2702.70        80.61 o                         
   5   0   4        777.25        805.91        82.40 o                         
   6   0   4       9772.15      10048.08       222.80 o                         
   7   0   4       1427.50       1413.60        70.88 o                         
   8   0   4         58.45         58.95        39.60 o                         
  -9   1   4        679.56        723.33        74.46 o                         
  -8   1   4          2.90         26.93        15.45 o                         
  -7   1   4        124.30        149.38        18.41 o                         
  -6   1   4        865.08        861.64        34.83 o                         
  -5   1   4          2.77          3.76         8.40 o                         
  -4   1   4       2804.67       3151.69        67.18 o                         
  -3   1   4       7751.88       7991.65       110.85 o                         
  -2   1   4       2143.88       2095.55        36.05 o                         
  -1   1   4          8.33         26.43         4.81 o                         
   0   1   4      14126.70      14102.11       157.47 o                         
   1   1   4       5542.14       5781.43       127.90 o                         
   2   1   4        975.55        810.79        38.69 o                         
   3   1   4        143.31        136.06        16.71 o                         
   4   1   4       4865.24       4674.53        80.29 o                         
   5   1   4        299.07        384.10        26.52 o                         
   6   1   4       2717.73       2560.72        69.62 o                         
   7   1   4        200.09        160.79        26.46 o                         
   8   1   4       1040.00       1022.37       123.38 o                         
  -9   2   4        450.56        504.36        53.18 o                         
  -8   2   4        736.01        786.22        45.91 o                         
  -7   2   4        101.51         92.38        16.29 o                         
  -6   2   4         50.81         62.91        13.02 o                         
  -5   2   4       5661.11       5654.12        97.61 o                         
  -4   2   4      10633.26      11538.72       263.37 o                         
  -3   2   4         58.23        195.94        15.47 o                         
  -2   2   4      21576.76      21023.49       289.98 o                         
  -1   2   4       1609.34       1374.84        24.93 o                         
   0   2   4      10384.70       9368.70       116.44 o                         
   1   2   4       2727.72       2561.83        41.25 o                         
   2   2   4      11387.96      11571.89       141.72 o                         
   3   2   4       5421.47       6344.95        93.09 o                         
   4   2   4       4389.85       4587.45        79.14 o                         
   5   2   4        158.34        175.96        18.53 o                         
   6   2   4       4550.35       4310.93        95.52 o                         
   7   2   4         14.10         52.37        14.15 o                         
   8   2   4        540.81        660.94        61.02 o                         
  -9   3   4       1078.50       1037.02        68.11 o                         
  -8   3   4         90.96        138.85        21.85 o                         
  -7   3   4         29.21         45.36        13.18 o                         
  -6   3   4       3276.46       3284.93        72.24 o                         
  -5   3   4       1150.51       1213.43        35.72 o                         
  -4   3   4       5612.67       6005.49       103.90 o                         
  -3   3   4      21788.31      21832.04       298.78 o                         
  -2   3   4        201.66        270.50        13.48 o                         
  -1   3   4         92.12         81.43         6.71 o                         
   0   3   4      13753.79      13650.50       163.37 o                         
   1   3   4       3974.08       3982.28        60.56 o                         
   2   3   4       6354.30       7350.91        97.79 o                         
   3   3   4       4820.35       5062.21        85.07 o                         
   4   3   4       1346.99       1705.32        43.62 o                         
   5   3   4       1627.97       1685.71        47.31 o                         
   6   3   4        103.63        157.49        20.24 o                         
   7   3   4       3086.32       3265.56        80.77 o                         
   8   3   4       1168.04       1079.21        90.20 o                         
  -9   4   4        366.64        401.03        47.44 o                         
  -8   4   4        104.44        215.85        26.14 o                         
  -7   4   4       4477.27       4297.83        88.60 o                         
  -6   4   4         67.28        102.09        14.81 o                         
  -5   4   4       2953.61       2922.02        58.89 o                         
  -4   4   4        884.46       1133.04        67.80 o                         
  -3   4   4        270.86        242.01        16.29 o                         
  -2   4   4        377.10        292.99        13.31 o                         
  -1   4   4      11369.98      12662.51       150.81 o                         
   0   4   4       2784.10       2181.55        34.10 o                         
   1   4   4         56.87         81.61         8.09 o                         
   2   4   4       9253.41       9035.43       123.00 o                         
   3   4   4        418.93        526.20        27.85 o                         
   4   4   4       1075.62        918.62        32.93 o                         
   5   4   4       1962.48       2063.86        53.02 o                         
   6   4   4        175.02        272.14        27.76 o                         
   7   4   4        813.84        769.93        42.87 o                         
   8   4   4         56.37        129.58        30.47 o                         
  -9   5   4         54.90        115.42        37.68 o                         
  -8   5   4        170.28        229.04        25.83 o                         
  -7   5   4        460.23        407.10        30.20 o                         
  -6   5   4        149.39        182.99        18.94 o                         
  -5   5   4       3965.86       3681.82        73.67 o                         
  -4   5   4       6785.46       7276.25       102.53 o                         
  -3   5   4       8004.90       7409.58        98.08 o                         
  -2   5   4        192.97         97.25         8.46 o                         
  -1   5   4        291.79        402.86        12.48 o                         
   0   5   4       3560.90       3784.34        51.24 o                         
   1   5   4        127.52        223.75        12.36 o                         
   2   5   4       7823.67       9168.27       138.04 o                         
   3   5   4       8103.36       7954.95       110.42 o                         
   4   5   4       1288.13       1539.50        44.82 o                         
   5   5   4       5001.27       4564.42       104.41 o                         
   6   5   4        147.97        181.75        23.29 o                         
   7   5   4        812.03        791.95        43.29 o                         
   8   5   4       1715.77       1815.37        86.91 o                         
  -9   6   4        770.99        675.63        62.26 o                         
  -8   6   4        540.88        453.27        38.72 o                         
  -7   6   4       8776.46       8029.41       132.57 o                         
  -6   6   4       1112.91       1343.33        41.31 o                         
  -5   6   4        291.28        312.16        21.23 o                         
  -4   6   4      13297.70      13113.89       163.82 o                         
  -3   6   4         32.96         17.97         5.93 o                         
  -2   6   4       1727.70       1569.29        29.61 o                         
  -1   6   4       9243.08       8506.25        99.93 o                         
   0   6   4       1463.55       1688.05        29.25 o                         
   1   6   4       4410.15       4091.78        62.21 o                         
   2   6   4       1080.62       1223.70        29.43 o                         
   3   6   4       9316.54       9434.75       143.70 o                         
   4   6   4        753.73        704.57        30.38 o                         
   5   6   4       1097.09       1110.25        37.92 o                         
   6   6   4        198.97        195.48        21.09 o                         
   7   6   4        833.60        880.73        43.63 o                         
   8   6   4          3.01         -0.09        40.97 o                         
  -9   7   4          2.14         24.95        18.24 o                         
  -8   7   4        531.90        589.87        39.36 o                         
  -7   7   4         52.49        123.44        18.20 o                         
  -6   7   4        572.00        505.85        34.43 o                         
  -5   7   4       1791.01       1825.31        44.54 o                         
  -4   7   4       3156.92       3603.43        62.10 o                         
  -3   7   4        979.23        878.62        25.43 o                         
  -2   7   4       9045.53       8554.83       104.45 o                         
  -1   7   4        662.50        827.78        19.97 o                         
   0   7   4       5463.50       5421.64        72.24 o                         
   1   7   4        478.01        435.46        15.53 o                         
   2   7   4          0.56         15.94         6.55 o                         
   3   7   4          0.68         19.00         7.68 o                         
   4   7   4       2395.09       2719.07        65.88 o                         
   5   7   4        103.11        131.22        21.74 o                         
   6   7   4        737.22        816.59        46.13 o                         
   7   7   4       2121.47       2230.10        69.11 o                         
   8   7   4         77.61        119.45        35.22 o                         
  -9   8   4        239.51        166.41        29.06 o                         
  -8   8   4        501.05        806.29        45.07 o                         
  -7   8   4        238.14        125.33        18.14 o                         
  -6   8   4        222.94        118.61        15.86 o                         
  -5   8   4       8554.71       8545.66       131.58 o                         
  -4   8   4      18766.01      18861.84       238.01 o                         
  -3   8   4       1092.82       1319.56        33.42 o                         
  -2   8   4      18014.73      16687.69       385.85 o                         
  -1   8   4        157.28        167.57         9.01 o                         
   0   8   4       5557.27       5640.61       100.97 o                         
   1   8   4      13393.99      13021.26       157.23 o                         
   2   8   4      13151.66      13129.73       204.12 o                         
   3   8   4        212.35        142.56        13.79 o                         
   4   8   4        474.78        447.82        26.31 o                         
   5   8   4        654.32        659.26        34.34 o                         
   6   8   4        882.83       1076.89        46.26 o                         
   7   8   4       3504.53       3539.63       124.79 o                         
   8   8   4       2428.54       2157.23        94.34 o                         
  -9   9   4        428.30        548.38        45.65 o                         
  -8   9   4        330.04        379.37        31.80 o                         
  -7   9   4        687.23        766.89        41.44 o                         
  -6   9   4         77.09         79.66        12.82 o                         
  -5   9   4         88.42         90.32        12.00 o                         
  -4   9   4        114.07        388.34        19.99 o                         
  -3   9   4        356.32        556.64        22.00 o                         
  -2   9   4       5956.18       5495.04        74.79 o                         
  -1   9   4       1739.63       1829.84        35.27 o                         
   0   9   4        120.13         76.22         5.16 o                         
   1   9   4         90.79        139.52        11.44 o                         
   2   9   4      17059.59      15460.53       193.15 o                         
   3   9   4       1687.29       1738.41        39.98 o                         
   4   9   4        831.20        808.16        30.99 o                         
   5   9   4       2070.23       1977.07        51.31 o                         
   6   9   4        403.69        386.35        29.23 o                         
   7   9   4        128.97         93.56        20.77 o                         
   8   9   4        199.36        256.62        42.02 o                         
  -9  10   4       1037.34        954.54        62.55 o                         
  -8  10   4         96.50        107.34        19.10 o                         
  -7  10   4       5533.40       5966.31       105.94 o                         
  -6  10   4        345.26        467.65        28.15 o                         
  -5  10   4       2941.70       2797.58        56.69 o                         
  -4  10   4        482.42        390.22        20.66 o                         
  -3  10   4        127.39        176.34        12.09 o                         
  -2  10   4      13542.16      13797.55       197.59 o                         
  -1  10   4       2390.62       2141.48        32.73 o                         
   0  10   4        116.76        173.15         9.75 o                         
   1  10   4      14463.56      13526.15       185.75 o                         
   2  10   4       1117.84       1023.94        27.29 o                         
   3  10   4         31.00         39.50         8.95 o                         
   4  10   4       6946.71       6695.12       105.85 o                         
   5  10   4          0.42         23.79        10.27 o                         
   6  10   4        930.40       1039.53        47.74 o                         
   7  10   4         10.04         -6.69        13.93 o                         
   8  10   4        161.95        139.57        32.80 o                         
  -8  11   4          0.86          9.19        14.09 o                         
  -7  11   4         71.17         91.66        19.05 o                         
  -6  11   4        136.73        131.78        15.92 o                         
  -5  11   4         35.92         90.12        12.09 o                         
  -4  11   4       2997.94       2860.22        52.58 o                         
  -3  11   4       1126.67       1173.00        27.53 o                         
  -2  11   4       8606.14      10036.12       119.78 o                         
  -1  11   4       4810.61       4015.65        71.23 o                         
   0  11   4      14939.76      14385.66       191.02 o                         
   1  11   4       7992.53       8212.35       108.58 o                         
   2  11   4       1553.62       1586.29        37.25 o                         
   3  11   4       3732.67       3643.13        72.75 o                         
   4  11   4       2016.34       2173.89        53.73 o                         
   5  11   4       4656.62       4279.35        81.57 o                         
   6  11   4         14.07         31.30        17.41 o                         
   7  11   4        282.08        287.92        29.70 o                         
   8  11   4         14.03        -16.21        25.16 o                         
  -8  12   4        485.32        578.73        41.87 o                         
  -7  12   4        101.29         45.29        14.99 o                         
  -6  12   4       1317.37       1359.82        40.93 o                         
  -5  12   4        295.37        260.26        22.36 o                         
  -4  12   4        434.58        543.64        22.28 o                         
  -3  12   4        612.62        800.98        22.19 o                         
  -2  12   4        362.32        502.75        14.93 o                         
  -1  12   4       7303.42       7100.60        94.22 o                         
   0  12   4       7200.32       6926.09       102.65 o                         
   1  12   4       7128.17       6984.81        90.65 o                         
   2  12   4       1843.23       1472.54        33.38 o                         
   3  12   4       7830.61       8472.73       119.00 o                         
   4  12   4        813.39        881.98        33.28 o                         
   5  12   4       1144.62       1224.34        50.18 o                         
   6  12   4       1680.87       1688.58        54.74 o                         
   7  12   4       1402.17       1401.89        57.24 o                         
   8  12   4        252.81        327.69        57.47 o                         
  -8  13   4        403.68        501.05        53.17 o                         
  -7  13   4        550.79        492.48        31.11 o                         
  -6  13   4       8630.55       8586.72       129.34 o                         
  -5  13   4         18.92         27.61         9.21 o                         
  -4  13   4        104.81        117.10        11.68 o                         
  -3  13   4      22942.01      22822.24       293.09 o                         
  -2  13   4          1.17         23.38         4.79 o                         
  -1  13   4        613.21        331.21        13.30 o                         
   0  13   4       6542.99       6650.86       122.48 o                         
   1  13   4      22854.34      22227.47       263.19 o                         
   2  13   4      18350.02      18942.12       219.50 o                         
   3  13   4       6824.84       6711.55       126.41 o                         
   4  13   4        856.04        880.03        32.86 o                         
   5  13   4       1500.93       1392.69        43.09 o                         
   6  13   4       1915.92       1794.69        71.71 o                         
   7  13   4        323.58        370.61        34.22 o                         
   8  13   4       1066.34        940.63        85.93 o                         
  -8  14   4        793.97        959.54        55.85 o                         
  -7  14   4         34.30         23.17        11.91 o                         
  -6  14   4        140.46        344.45        25.03 o                         
  -5  14   4        188.11        286.30        19.83 o                         
  -4  14   4       2038.06       1694.51        46.53 o                         
  -3  14   4       3450.17       4383.90        64.89 o                         
  -2  14   4        253.78        385.75        15.40 o                         
  -1  14   4       5519.71       5258.14        72.95 o                         
   0  14   4       5491.31       4790.58        96.89 o                         
   1  14   4      55051.18      56333.43       594.87 o                         
   2  14   4      10110.08      10625.34       133.86 o                         
   3  14   4       3625.65       3645.40        64.31 o                         
   4  14   4       1629.74       1531.53        42.36 o                         
   5  14   4       1498.14       1518.52        45.21 o                         
   6  14   4       2524.18       2654.49        69.59 o                         
   7  14   4        242.94        257.85        28.11 o                         
   8  14   4         69.71         54.97        27.60 o                         
  -8  15   4        403.78        502.65        44.33 o                         
  -7  15   4       1355.50       1364.24        44.54 o                         
  -6  15   4        138.16        101.78        14.80 o                         
  -5  15   4       3375.26       3612.42        66.23 o                         
  -4  15   4       5156.63       4856.04        79.09 o                         
  -3  15   4       3880.20       3577.74        55.21 o                         
  -2  15   4       5515.24       5910.01        84.18 o                         
  -1  15   4       3064.33       3562.75        53.87 o                         
   0  15   4      27666.41      26122.74       331.81 o                         
   1  15   4      14692.39      15055.67       174.12 o                         
   2  15   4       4117.54       3667.16        60.06 o                         
   3  15   4        155.06        260.43        18.03 o                         
   4  15   4       4984.14       5092.53        87.34 o                         
   5  15   4        372.10        349.91        25.84 o                         
   6  15   4          3.37         20.81        12.35 o                         
   7  15   4        195.75        184.71        24.59 o                         
   8  15   4       1077.07       1050.26        75.21 o                         
  -8  16   4         26.65         40.65        20.37 o                         
  -7  16   4         47.84         50.98        15.32 o                         
  -6  16   4         21.72         18.78        10.31 o                         
  -5  16   4       1248.37       1255.74        35.02 o                         
  -4  16   4         86.92        124.92        11.25 o                         
  -3  16   4       1514.79       1247.83        31.27 o                         
  -2  16   4       2600.75       2699.51        46.05 o                         
  -1  16   4         33.35         42.33         8.27 o                         
   0  16   4       8636.82       9062.63       130.82 o                         
   1  16   4      19180.72      19279.94       217.54 o                         
   2  16   4      12062.87      12154.55       150.38 o                         
   3  16   4        101.20        127.87        13.46 o                         
   4  16   4       2057.86       2024.61        49.33 o                         
   5  16   4        704.02        836.93        38.58 o                         
   6  16   4        858.10        915.40        44.34 o                         
   7  16   4       2542.72       2639.85        79.16 o                         
   8  16   4         88.05         54.56        27.76 o                         
  -8  17   4        519.01        513.68        45.39 o                         
  -7  17   4         48.67         82.04        16.27 o                         
  -6  17   4       3290.59       3307.87        76.54 o                         
  -5  17   4         49.34         49.28        10.32 o                         
  -4  17   4      10870.54      11280.36       143.95 o                         
  -3  17   4       6931.15       6660.71       104.85 o                         
  -2  17   4       7363.50       6814.33       101.27 o                         
  -1  17   4       7660.76       8388.26       109.53 o                         
   0  17   4      13805.74      12828.21       176.40 o                         
   1  17   4       7490.68       7640.17        98.45 o                         
   2  17   4        707.08        416.69        19.47 o                         
   3  17   4          6.57         24.87         8.58 o                         
   4  17   4        222.65        334.92        23.37 o                         
   5  17   4       1382.48       1175.04        42.81 o                         
   6  17   4        203.25        231.73        22.39 o                         
   7  17   4         24.42         44.65        16.27 o                         
  -8  18   4        469.44        805.31        69.21 o                         
  -7  18   4       1833.11       1796.91        50.97 o                         
  -6  18   4         81.94         18.53        10.86 o                         
  -5  18   4       9524.82       9344.97       129.91 o                         
  -4  18   4          9.38         34.97         8.00 o                         
  -3  18   4        914.33        851.43        43.35 o                         
  -2  18   4      15625.40      16214.10       243.95 o                         
  -1  18   4       1145.23       1227.81        23.21 o                         
   0  18   4      19471.82      20095.35       305.64 o                         
   1  18   4       9667.10       9975.38       123.24 o                         
   2  18   4         65.75         69.73         9.83 o                         
   3  18   4       5665.75       5510.03        86.48 o                         
   4  18   4       7253.99       6892.42       107.17 o                         
   5  18   4        137.34        161.98        19.67 o                         
   6  18   4       1309.62       1400.23        46.80 o                         
   7  18   4       2964.15       2798.43        81.85 o                         
  -8  19   4        657.87        631.90        51.69 o                         
  -7  19   4        181.95        180.22        19.14 o                         
  -6  19   4       2490.56       2391.71        55.96 o                         
  -5  19   4        508.77        387.94        25.38 o                         
  -4  19   4        342.08        386.98        20.81 o                         
  -3  19   4       1719.27       1483.52        44.54 o                         
  -2  19   4       8209.17       7756.21       119.12 o                         
  -1  19   4       3277.93       2764.79        47.89 o                         
   0  19   4      10376.17      11710.07       149.03 o                         
   1  19   4        202.37        300.39        17.40 o                         
   2  19   4        799.58        912.08        26.49 o                         
   3  19   4       3847.09       3783.93        67.13 o                         
   4  19   4       8324.91       8232.05       122.00 o                         
   5  19   4        122.40         94.17        15.40 o                         
   6  19   4        297.63        243.54        23.58 o                         
   7  19   4        767.25        701.03        46.18 o                         
  -8  20   4        335.85        334.67        32.70 o                         
  -7  20   4       2629.11       2426.06        59.46 o                         
  -6  20   4         48.94         65.20        11.84 o                         
  -5  20   4         85.99         76.82        15.88 o                         
  -4  20   4         79.59        109.73        11.56 o                         
  -3  20   4          9.44         18.96        11.07 o                         
  -2  20   4         50.41         53.12         9.59 o                         
  -1  20   4       3924.03       3865.32        57.10 o                         
   0  20   4        868.85        682.53        17.08 o                         
   1  20   4       3436.05       3624.32        62.05 o                         
   2  20   4       3766.92       3770.47        62.54 o                         
   3  20   4      21572.17      22140.99       261.51 o                         
   4  20   4        123.89        128.29        15.55 o                         
   5  20   4         47.26         46.76        12.28 o                         
   6  20   4       2204.25       2026.97        63.71 o                         
   7  20   4         56.35         66.20        19.06 o                         
  -8  21   4       2312.38       2274.62        73.96 o                         
  -7  21   4        250.51        296.78        25.73 o                         
  -6  21   4       1284.90       1337.82        42.21 o                         
  -5  21   4        453.97        555.18        23.01 o                         
  -4  21   4        392.02        390.91        28.13 o                         
  -3  21   4       6848.57       6773.30       127.64 o                         
  -2  21   4        506.20        366.74        21.64 o                         
  -1  21   4      31377.67      30952.70       335.24 o                         
   0  21   4        975.50       1181.54        28.21 o                         
   1  21   4       1941.65       1926.91        37.30 o                         
   2  21   4       1939.80       2062.24        46.20 o                         
   3  21   4       8427.42       8165.16       116.30 o                         
   4  21   4       1909.87       1761.00        54.58 o                         
   5  21   4       1794.67       1774.85        49.92 o                         
   6  21   4       1000.58        916.89        40.71 o                         
   7  21   4         10.99          3.10        15.43 o                         
  -8  22   4       1796.01       1885.63        66.67 o                         
  -7  22   4       1728.01       1752.04        57.80 o                         
  -6  22   4         16.96         14.51         9.06 o                         
  -5  22   4       5108.39       5142.39        91.67 o                         
  -4  22   4        345.88        361.91        27.34 o                         
  -3  22   4         51.53         48.08        11.07 o                         
  -2  22   4        721.90        620.35        26.29 o                         
  -1  22   4       1133.21       1232.98        39.75 o                         
   0  22   4       3111.76       2788.52        44.32 o                         
   1  22   4         79.52         82.47         9.32 o                         
   2  22   4       4031.23       3769.98        68.58 o                         
   3  22   4       1075.97        840.28        28.69 o                         
   4  22   4       3480.33       3205.96        65.26 o                         
   5  22   4        899.31        966.41        38.67 o                         
   6  22   4        812.76        982.56        42.27 o                         
   7  22   4       1844.38       1807.89       100.42 o                         
  -8  23   4       1239.43       1359.50       147.37 o                         
  -7  23   4       2501.80       2763.87        84.98 o                         
  -6  23   4       5367.88       5401.29       130.41 o                         
  -5  23   4       4057.63       4361.86       106.62 o                         
  -4  23   4       5333.65       4721.37        95.72 o                         
  -3  23   4      14048.13      14016.29       204.69 o                         
  -2  23   4        997.89        967.76        31.42 o                         
  -1  23   4      25619.60      24912.23       291.39 o                         
   0  23   4      11535.97      10360.13       126.53 o                         
   1  23   4         59.16         67.19         9.19 o                         
   2  23   4       1070.40        856.08        26.43 o                         
   3  23   4        479.97        608.49        26.65 o                         
   4  23   4        109.55        153.29        16.34 o                         
   5  23   4       3443.02       3275.14        81.24 o                         
   6  23   4        153.16        193.61        20.94 o                         
   7  23   4        105.73        204.77        27.99 o                         
  -8  24   4        956.68        944.79        87.11 o                         
  -7  24   4       2481.84       2316.69        74.55 o                         
  -6  24   4        279.06        310.40        18.88 o                         
  -5  24   4        470.37        453.35        23.60 o                         
  -4  24   4        258.75        317.61        29.82 o                         
  -3  24   4        998.39       1079.30        37.63 o                         
  -2  24   4         27.16         43.51         9.89 o                         
  -1  24   4       3575.15       3483.90        51.93 o                         
   0  24   4       7385.45       7548.76        97.39 o                         
   1  24   4       7700.71       7884.84       104.21 o                         
   2  24   4        462.22        421.85        21.31 o                         
   3  24   4        696.02        630.28        26.60 o                         
   4  24   4       2966.31       2938.64        62.45 o                         
   5  24   4        690.94        670.35        35.67 o                         
   6  24   4       3903.06       3580.76        84.95 o                         
   7  24   4        400.21        314.34        35.43 o                         
  -8  25   4        170.46        184.03        24.26 o                         
  -7  25   4       1165.49       1129.53        41.56 o                         
  -6  25   4         80.70         79.37        13.91 o                         
  -5  25   4       1828.69       1791.49        62.92 o                         
  -4  25   4        107.00        154.99        21.35 o                         
  -3  25   4        305.01        243.13        24.51 o                         
  -2  25   4       2325.71       2331.25        59.99 o                         
  -1  25   4          2.22         24.49         5.91 o                         
   0  25   4        716.00        547.09        18.18 o                         
   1  25   4       1332.77       1394.71        32.37 o                         
   2  25   4       2658.49       2520.40        55.25 o                         
   3  25   4         95.03        168.51        18.81 o                         
   4  25   4        501.63        559.48        30.33 o                         
   5  25   4        132.67        116.38        17.25 o                         
   6  25   4        253.12        309.68        27.45 o                         
   7  25   4         36.88        -12.55        16.91 o                         
  -8  26   4       1167.06       1140.83        69.57 o                         
  -7  26   4        319.11        243.69        38.37 o                         
  -6  26   4        337.55        218.82        16.70 o                         
  -5  26   4        331.33        288.40        28.49 o                         
  -4  26   4       3815.76       3506.12        89.04 o                         
  -3  26   4        946.62        968.22        37.17 o                         
  -2  26   4       9565.24       9808.66       176.38 o                         
  -1  26   4       1142.90        969.36        26.20 o                         
   0  26   4        713.87        584.42        18.62 o                         
   1  26   4      24983.39      25195.75       284.54 o                         
   2  26   4        425.18        510.15        25.61 o                         
   3  26   4        813.94        831.43        34.88 o                         
   4  26   4        505.67        444.48        26.74 o                         
   5  26   4        533.52        605.62        34.61 o                         
   6  26   4       4072.75       3924.74        95.14 o                         
   7  26   4          3.92         21.99        19.91 o                         
  -7  27   4       4806.32       4635.75        92.65 o                         
  -6  27   4       4589.25       4727.51        89.54 o                         
  -5  27   4       1616.99       1747.91        71.44 o                         
  -4  27   4       2906.05       2843.66        71.51 o                         
  -3  27   4      17537.39      16999.30       243.75 o                         
  -2  27   4        112.57        149.82        15.03 o                         
  -1  27   4       1302.32       1133.61        29.32 o                         
   0  27   4         94.33         98.90         9.28 o                         
   1  27   4        462.21        558.92        25.93 o                         
   2  27   4       3101.73       3044.85        57.69 o                         
   3  27   4        401.93        316.41        24.87 o                         
   4  27   4        388.42        384.29        26.16 o                         
   5  27   4        216.30        229.00        21.37 o                         
   6  27   4        207.93        226.93        28.78 o                         
   7  27   4        199.02        217.16        43.62 o                         
  -7  28   4        153.70        172.32        16.21 o                         
  -6  28   4        278.99        260.87        27.08 o                         
  -5  28   4       1249.47       1160.68        47.66 o                         
  -4  28   4       1078.65        958.66        39.85 o                         
  -3  28   4        250.89        261.21        31.86 o                         
  -2  28   4       7060.16       7210.04       119.58 o                         
  -1  28   4       7659.96       7564.98        98.72 o                         
   0  28   4         32.02         68.34         8.42 o                         
   1  28   4       2591.36       2812.95        53.72 o                         
   2  28   4        317.03        378.15        21.92 o                         
   3  28   4       1066.89        943.86        35.02 o                         
   4  28   4      14125.20      14201.06       189.24 o                         
   5  28   4       2319.93       2313.01        58.70 o                         
   6  28   4       2963.98       3126.58        87.28 o                         
   7  28   4        421.75        290.19        48.93 o                         
  -7  29   4       1522.70       1484.07        39.03 o                         
  -6  29   4        630.69        619.61        43.60 o                         
  -5  29   4        329.40        360.27        35.10 o                         
  -4  29   4       3458.45       3403.24        80.07 o                         
  -3  29   4       3002.84       3082.50        70.70 o                         
  -2  29   4        392.67        361.34        23.41 o                         
  -1  29   4       2734.30       3050.95        49.98 o                         
   0  29   4        108.38        164.83        12.67 o                         
   1  29   4         69.06        124.68        11.98 o                         
   2  29   4        170.48        232.42        18.94 o                         
   3  29   4        669.54        608.05        31.09 o                         
   4  29   4       4088.98       4350.88        86.48 o                         
   5  29   4         25.82         36.66        11.92 o                         
   6  29   4        422.36        315.84        31.95 o                         
   7  29   4        291.81        285.64        39.19 o                         
  -7  30   4        433.73        411.19        46.07 o                         
  -6  30   4        352.89        267.61        32.45 o                         
  -5  30   4       1349.44       1214.30        66.04 o                         
  -4  30   4         65.91         30.81        12.29 o                         
  -3  30   4          0.46         32.56        11.66 o                         
  -2  30   4       3756.98       3956.10        78.90 o                         
  -1  30   4       3614.91       4140.93        62.69 o                         
   0  30   4       1435.17       1546.27        34.37 o                         
   1  30   4        571.10        609.93        23.62 o                         
   2  30   4        564.22        573.08        25.84 o                         
   3  30   4       3306.37       2933.73        64.70 o                         
   4  30   4       1397.41       1420.80        45.64 o                         
   5  30   4        119.21        153.76        18.13 o                         
   6  30   4       3313.02       3284.99        86.41 o                         
  -7  31   4         48.28          9.25        24.41 o                         
  -6  31   4       9179.78       9173.46       211.52 o                         
  -5  31   4       3271.23       3552.01        98.95 o                         
  -4  31   4        709.52        557.63        45.56 o                         
  -3  31   4       7333.33       6969.72       123.90 o                         
  -2  31   4         80.86         81.15        12.67 o                         
  -1  31   4        840.15       1132.17        27.12 o                         
   0  31   4       3669.62       3319.53        56.24 o                         
   1  31   4       3477.89       3513.76        65.47 o                         
   2  31   4       8796.46       8374.73       127.04 o                         
   3  31   4        637.39        465.88        29.01 o                         
   4  31   4       2368.66       2594.04        62.78 o                         
   5  31   4       3113.13       3186.46        71.14 o                         
   6  31   4        400.18        378.34        31.67 o                         
  -7  32   4         34.47         31.33        23.75 o                         
  -6  32   4         83.34         71.95        24.09 o                         
  -5  32   4       4756.34       4909.87       143.60 o                         
  -4  32   4        184.34        206.83        23.74 o                         
  -3  32   4       1864.80       1848.49        53.93 o                         
  -2  32   4       1427.09       1251.80        40.48 o                         
  -1  32   4         16.13         43.02        13.61 o                         
   0  32   4       2290.69       2301.18        44.46 o                         
   1  32   4       5483.36       5620.22        85.45 o                         
   2  32   4       2356.02       2466.49        51.62 o                         
   3  32   4        123.69        165.43        16.93 o                         
   4  32   4         19.93          0.87        17.48 o                         
   5  32   4        599.06        729.48        36.63 o                         
   6  32   4        225.63        227.06        25.94 o                         
  -7  33   4        764.76        556.36        57.63 o                         
  -6  33   4        718.02        720.07        69.65 o                         
  -5  33   4       1032.11       1114.48        56.19 o                         
  -4  33   4       1171.41       1134.47        45.66 o                         
  -3  33   4       1800.80       1588.70        57.74 o                         
  -2  33   4        395.67        403.54        26.44 o                         
  -1  33   4      14367.84      13957.37       169.68 o                         
   0  33   4       2203.34       2374.19        45.92 o                         
   1  33   4       1514.86       1621.72        38.24 o                         
   2  33   4       2780.12       2867.28        57.30 o                         
   3  33   4        949.70        900.13        35.61 o                         
   4  33   4        844.50        733.97        35.68 o                         
   5  33   4          4.87         20.62        12.46 o                         
   6  33   4        548.29        729.60        43.56 o                         
  -7  34   4       1251.06       1215.80        81.32 o                         
  -6  34   4        353.98        697.80        57.99 o                         
  -5  34   4       2151.76       2110.46        98.02 o                         
  -4  34   4       4606.96       4217.23        94.91 o                         
  -3  34   4         21.08         29.99         9.62 o                         
  -2  34   4        684.28        688.59        33.30 o                         
  -1  34   4        623.47        835.45        34.98 o                         
   0  34   4       2992.27       2879.36        52.74 o                         
   1  34   4       1254.98       1271.46        34.02 o                         
   2  34   4         64.92         53.94        10.61 o                         
   3  34   4        148.04        140.35        16.76 o                         
   4  34   4       1012.59       1214.24        43.02 o                         
   5  34   4        871.99        862.27        38.61 o                         
   6  34   4        114.77        136.85        27.21 o                         
  -7  35   4        416.21        561.80        61.08 o                         
  -6  35   4        333.54        377.86        73.61 o                         
  -5  35   4         12.49         55.70        15.96 o                         
  -4  35   4          8.23         20.83        16.67 o                         
  -3  35   4       4871.36       4414.18        93.47 o                         
  -2  35   4        639.99        818.04        41.73 o                         
  -1  35   4      15771.43      16620.27       206.35 o                         
   0  35   4      10424.20      10933.35       152.70 o                         
   1  35   4        776.03        805.32        27.51 o                         
   2  35   4         17.47         24.76         8.74 o                         
   3  35   4       4436.35       3966.22        80.45 o                         
   4  35   4       2001.90       1807.66        52.87 o                         
   5  35   4       2147.28       2030.72        64.99 o                         
   6  35   4        867.95        989.88        46.64 o                         
  -6  36   4         56.01         72.59        24.97 o                         
  -5  36   4       1318.09       1369.88        54.63 o                         
  -4  36   4       1126.54        987.96        47.20 o                         
  -3  36   4       1158.82       1053.88        41.13 o                         
  -2  36   4       3963.55       3852.89        81.75 o                         
  -1  36   4      14440.93      14485.37       208.30 o                         
   0  36   4        284.59        409.39        21.45 o                         
   1  36   4       1842.72       1822.19        44.52 o                         
   2  36   4        344.13        358.63        22.93 o                         
   3  36   4        384.95        324.59        23.68 o                         
   4  36   4       2063.50       2246.67        59.65 o                         
   5  36   4        773.37        881.95        42.73 o                         
   6  36   4         29.42         24.62        16.32 o                         
  -6  37   4        279.58        326.26        40.16 o                         
  -5  37   4        680.74        621.47        46.09 o                         
  -4  37   4       2656.46       2400.87        91.84 o                         
  -3  37   4       4733.96       4608.14        99.04 o                         
  -2  37   4        245.56        287.71        23.40 o                         
  -1  37   4       2041.83       2482.20        54.78 o                         
   0  37   4          8.88          8.14         9.19 o                         
   1  37   4       5385.30       5295.31        85.46 o                         
   2  37   4         17.09         34.03        16.98 o                         
   3  37   4         11.69         15.59        11.56 o                         
   4  37   4        751.60        878.40        36.63 o                         
   5  37   4        906.78       1029.38        46.51 o                         
   6  37   4        426.11        388.14        34.96 o                         
  -6  38   4          2.10         17.69        28.51 o                         
  -5  38   4          5.71         13.07        17.23 o                         
  -4  38   4        454.32        344.56        29.00 o                         
  -3  38   4        956.70        941.65        40.58 o                         
  -2  38   4        198.23        239.60        24.02 o                         
  -1  38   4        892.70        663.61        23.55 o                         
   0  38   4       1795.46       1974.04        43.46 o                         
   1  38   4       3861.31       3977.97        70.72 o                         
   2  38   4        519.55        710.50        31.65 o                         
   3  38   4        532.14        641.88        32.38 o                         
   4  38   4        655.95        697.55        35.59 o                         
   5  38   4        110.00        160.33        23.94 o                         
  -6  39   4        404.58        228.72        36.99 o                         
  -5  39   4        169.18        227.76        31.00 o                         
  -4  39   4        289.39        151.78        20.91 o                         
  -3  39   4         24.60         44.99        14.03 o                         
  -2  39   4        762.91        825.73        39.77 o                         
  -1  39   4       1205.11       1602.77        37.50 o                         
   0  39   4       1014.86        950.77        32.91 o                         
   1  39   4         76.72        107.84        14.37 o                         
   2  39   4       5232.54       4581.47       109.87 o                         
   3  39   4        352.66        529.06        29.54 o                         
   4  39   4        411.34        581.62        34.56 o                         
   5  39   4       1175.74       1190.89        52.07 o                         
  -6  40   4         74.06         46.18        28.02 o                         
  -5  40   4        744.82        871.69        56.97 o                         
  -4  40   4        211.02        279.79        27.61 o                         
  -3  40   4        126.25         74.37        17.96 o                         
  -2  40   4       9596.09       9369.60       157.54 o                         
  -1  40   4        686.84        550.87        21.52 o                         
   0  40   4         98.69        159.68        14.67 o                         
   1  40   4       1485.97       1788.64        43.94 o                         
   2  40   4       1563.10       1686.50        46.74 o                         
   3  40   4         22.29         21.47        10.58 o                         
   4  40   4        567.65        516.19        32.88 o                         
   5  40   4       1143.84       1254.33        68.32 o                         
  -6  41   4        469.56        517.06        64.14 o                         
  -5  41   4        374.99        592.74        51.34 o                         
  -4  41   4         67.65         81.08        18.19 o                         
  -3  41   4        133.31        110.67        21.38 o                         
  -2  41   4        133.98         58.49        13.54 o                         
  -1  41   4       5246.13       4688.19        74.92 o                         
   0  41   4       1057.70       1255.80        34.95 o                         
   1  41   4       1282.73       1366.64        38.39 o                         
   2  41   4       4024.67       4344.23        79.17 o                         
   3  41   4        528.40        424.66        27.84 o                         
   4  41   4        360.07        305.83        25.36 o                         
   5  41   4       2856.73       2626.41        74.24 o                         
  -5  42   4        215.54         93.25        22.44 o                         
  -4  42   4         23.32          8.24        14.72 o                         
  -3  42   4        406.13        512.50        36.22 o                         
  -2  42   4       1030.45        868.45        41.56 o                         
  -1  42   4         26.91         57.68         9.58 o                         
   0  42   4        366.33        390.21        25.35 o                         
   1  42   4         82.03         73.35        12.95 o                         
   2  42   4        739.59        812.73        32.01 o                         
   3  42   4        180.72        181.11        19.34 o                         
   4  42   4       2040.53       2063.24        58.25 o                         
   5  42   4          0.37          0.14        13.93 o                         
  -5  43   4        893.85        634.33        79.99 o                         
  -4  43   4         11.41          1.67        18.09 o                         
  -3  43   4          6.20          4.83        12.26 o                         
  -2  43   4         22.12         74.13        18.89 o                         
  -1  43   4        821.61        970.87        41.02 o                         
   0  43   4        599.42        762.74        29.87 o                         
   1  43   4       1332.30       1554.56        41.98 o                         
   2  43   4        147.93        103.07        19.10 o                         
   3  43   4        114.51        202.09        19.47 o                         
   4  43   4         33.31          5.22        11.95 o                         
  -5  44   4       1660.52       1982.23        84.30 o                         
  -4  44   4         29.27         25.48        18.25 o                         
  -3  44   4        609.88        640.73        40.41 o                         
  -2  44   4        277.61        316.53        27.46 o                         
  -1  44   4       1317.69       1442.34        36.10 o                         
   0  44   4        135.06        211.42        17.67 o                         
   1  44   4        467.28        554.24        29.18 o                         
   2  44   4        111.65        140.75        16.22 o                         
   3  44   4       2054.39       1862.59        53.88 o                         
   4  44   4         14.29         -1.79        11.55 o                         
  -5  45   4          2.42         24.17        59.89 o                         
  -4  45   4        400.50        466.87        44.89 o                         
  -3  45   4         64.05         29.95        15.31 o                         
  -2  45   4         50.16        118.13        26.33 o                         
  -1  45   4        708.28        428.79        19.79 o                         
   0  45   4        177.33        243.57        18.56 o                         
   1  45   4        366.47        487.23        26.31 o                         
   2  45   4       1426.80       1073.07        37.46 o                         
   3  45   4       1741.99       2006.47        58.96 o                         
   4  45   4         43.35         37.75        15.85 o                         
  -4  46   4        298.27        455.33        43.67 o                         
  -3  46   4         21.67         26.91        16.84 o                         
  -2  46   4        244.09        220.10        29.60 o                         
  -1  46   4       1553.72       1633.71        39.56 o                         
   0  46   4       1518.28       1429.45        48.28 o                         
   1  46   4       1371.10       1317.86        39.43 o                         
   2  46   4         20.61         -5.24        15.46 o                         
   3  46   4       3033.59       3050.23       131.44 o                         
   4  46   4         89.40        138.28        20.80 o                         
  -4  47   4        172.68        269.45        36.17 o                         
  -3  47   4        268.08        411.05        36.67 o                         
  -2  47   4          2.11         31.36        13.15 o                         
  -1  47   4        950.47        679.98        25.01 o                         
   0  47   4         15.30         41.77        10.70 o                         
   1  47   4        103.31         49.68        12.34 o                         
   2  47   4         43.25          2.14        13.80 o                         
   3  47   4        182.34        210.08        21.27 o                         
  -4  48   4       1046.50        878.75        57.20 o                         
  -3  48   4        204.09        185.04        26.69 o                         
  -2  48   4        182.79        279.44        27.59 o                         
  -1  48   4         16.83         32.70         8.51 o                         
   0  48   4       2453.83       2485.46        55.52 o                         
   1  48   4        177.76        135.14        31.95 o                         
   2  48   4       1256.42       1236.58        43.27 o                         
   3  48   4        489.29        573.66        38.01 o                         
  -4  49   4         45.96         55.30        28.30 o                         
  -3  49   4         54.41         80.42        22.48 o                         
  -2  49   4         13.21         -2.28        19.23 o                         
  -1  49   4         17.11         13.93        14.83 o                         
   0  49   4        632.36        693.55        30.47 o                         
   1  49   4        569.80        836.57        40.95 o                         
   2  49   4       1661.08       2020.46        55.57 o                         
   3  49   4       1831.89       1604.99        56.36 o                         
  -3  50   4        753.56        852.26        77.43 o                         
  -2  50   4        492.20        471.71        37.63 o                         
  -1  50   4       1084.73        885.26        39.12 o                         
   0  50   4          7.77          2.75        11.79 o                         
   1  50   4       1345.27       1456.78        45.68 o                         
   2  50   4        831.41        805.07        37.94 o                         
  -3  51   4         16.59        -16.84        16.84 o                         
  -2  51   4         58.52        193.18        25.92 o                         
  -1  51   4          2.57         17.98        12.02 o                         
   0  51   4        648.48        507.80        29.23 o                         
   1  51   4          0.13         35.45        13.83 o                         
   2  51   4        231.17        173.86        24.40 o                         
  -2  52   4        797.49        652.14        44.02 o                         
  -1  52   4         34.24         45.46        11.50 o                         
   0  52   4       3326.36       2969.45        66.28 o                         
   1  52   4          1.62        -11.25        11.25 o                         
   2  52   4          0.10        -11.50        11.50 o                         
  -2  53   4         31.64         72.34        24.77 o                         
  -1  53   4       2951.75       3103.08        88.61 o                         
   0  53   4        758.42        786.10        35.47 o                         
   1  53   4          1.20         25.90        13.61 o                         
  -9   1   5         21.50         -6.83        27.21 o                         
  -8   1   5        121.26         41.46        18.90 o                         
  -7   1   5       1561.16       1612.41        49.31 o                         
  -6   1   5        122.16        264.42        24.88 o                         
  -5   1   5       3884.96       3980.41        73.24 o                         
  -4   1   5      11531.67      11226.89       144.85 o                         
  -3   1   5       7036.04       7081.19       101.91 o                         
  -2   1   5      10632.48       9531.89       116.45 o                         
  -1   1   5       1511.25       1616.14        29.91 o                         
   0   1   5       4100.19       4094.31        66.72 o                         
   1   1   5      17224.39      17283.28       210.69 o                         
   2   1   5       4341.71       4755.72        72.41 o                         
   3   1   5       6299.21       7079.74       110.40 o                         
   4   1   5       1289.01       1612.64        46.34 o                         
   5   1   5        965.57       1065.18        38.31 o                         
   6   1   5        444.98        391.63        29.89 o                         
   7   1   5        597.48        642.05        46.31 o                         
   8   1   5        205.06        267.52        40.18 o                         
  -9   2   5        218.70        172.24        34.17 o                         
  -8   2   5        139.40        162.22        22.93 o                         
  -7   2   5        116.07         57.33        14.00 o                         
  -6   2   5       4400.74       5031.84        89.38 o                         
  -5   2   5        817.99        903.81        31.15 o                         
  -4   2   5       2755.27       2657.02        53.90 o                         
  -3   2   5       4766.43       4523.66        68.63 o                         
  -2   2   5         33.21         54.10         7.42 o                         
  -1   2   5      11436.23      10770.91       126.43 o                         
   0   2   5         17.46         41.77         6.51 o                         
   1   2   5        827.67        815.81        25.06 o                         
   2   2   5        699.35        792.53        42.20 o                         
   3   2   5      10640.28      10602.75       140.64 o                         
   4   2   5        592.18        420.83        27.10 o                         
   5   2   5       1927.30       1870.96        53.93 o                         
   6   2   5       3097.41       2819.39        79.24 o                         
   7   2   5         12.89         16.98        15.60 o                         
   8   2   5       2108.96       1897.36       107.02 o                         
  -9   3   5         80.11        100.05        26.61 o                         
  -8   3   5        138.34         93.53        18.09 o                         
  -7   3   5         85.26         43.73        13.99 o                         
  -6   3   5      12461.78      11511.69       182.72 o                         
  -5   3   5        378.05        392.08        25.16 o                         
  -4   3   5       2088.77       2246.22        46.50 o                         
  -3   3   5        775.00       1043.99        27.40 o                         
  -2   3   5        166.25        214.25        12.68 o                         
  -1   3   5      15514.05      14729.04       167.19 o                         
   0   3   5       1863.54       1841.81        38.09 o                         
   1   3   5       1887.24       1824.89        35.18 o                         
   2   3   5      11796.70      12377.25       152.28 o                         
   3   3   5       4111.32       3981.82        68.98 o                         
   4   3   5       6493.65       6406.79       101.50 o                         
   5   3   5         23.64         35.98        12.58 o                         
   6   3   5       5636.40       5918.25       119.00 o                         
   7   3   5       1336.58       1224.88        61.15 o                         
   8   3   5        407.96        450.47        65.22 o                         
  -9   4   5          4.49        -22.62        22.62 o                         
  -8   4   5        243.21        267.51        28.85 o                         
  -7   4   5        333.31        267.03        24.65 o                         
  -6   4   5        369.17        410.52        26.67 o                         
  -5   4   5        359.27        335.69        23.33 o                         
  -4   4   5        483.35        443.51        21.90 o                         
  -3   4   5        492.75        405.86        21.86 o                         
  -2   4   5      49145.33      48306.46       620.36 o                         
  -1   4   5       2201.03       2767.92        42.59 o                         
   0   4   5        864.60        730.69        21.93 o                         
   1   4   5      22584.71      21448.98       261.43 o                         
   2   4   5       8790.77       9871.08       126.58 o                         
   3   4   5        112.24        225.72        17.00 o                         
   4   4   5       2354.34       2429.68        54.44 o                         
   5   4   5         77.35         93.52        15.64 o                         
   6   4   5       1345.03       1242.51        48.74 o                         
   7   4   5       1928.72       1800.32        84.94 o                         
   8   4   5        148.35        222.37        53.80 o                         
  -9   5   5        242.39        224.65        32.49 o                         
  -8   5   5        183.09         91.13        27.49 o                         
  -7   5   5       1347.59       1282.17        46.77 o                         
  -6   5   5        768.71        857.80        44.28 o                         
  -5   5   5         31.43         12.13         8.18 o                         
  -4   5   5       8157.44       8346.49       115.76 o                         
  -3   5   5       2579.06       2781.74        48.74 o                         
  -2   5   5      10958.51      10824.42       198.75 o                         
  -1   5   5        413.45        480.27        15.09 o                         
   0   5   5        367.52        178.73        10.61 o                         
   1   5   5       4306.51       5084.59        77.15 o                         
   2   5   5        327.65        398.57        27.89 o                         
   3   5   5       9831.02      10178.28       152.45 o                         
   4   5   5       1831.86       1799.06        49.08 o                         
   5   5   5       3498.11       3511.75        84.53 o                         
   6   5   5       1010.97       1058.06        43.45 o                         
   7   5   5         73.20         94.10        19.30 o                         
   8   5   5          8.51          5.41        34.16 o                         
  -9   6   5       1198.39       1301.09        96.51 o                         
  -8   6   5        593.11        670.82        41.87 o                         
  -7   6   5       5135.81       4821.27       104.72 o                         
  -6   6   5       5726.87       5968.76       100.41 o                         
  -5   6   5       3923.19       3543.33        66.63 o                         
  -4   6   5       3289.41       3403.58        83.82 o                         
  -3   6   5       2787.33       2797.02        48.59 o                         
  -2   6   5       1688.93       1697.22        32.47 o                         
  -1   6   5       4528.99       5074.72        67.32 o                         
   0   6   5        116.02         67.55         9.44 o                         
   1   6   5       3334.83       3000.48        48.85 o                         
   2   6   5       5873.68       6962.72        96.46 o                         
   3   6   5       1636.10       1847.74        43.52 o                         
   4   6   5       1989.65       2137.03        50.54 o                         
   5   6   5       9044.03       8696.73       133.23 o                         
   6   6   5        249.57        344.18        27.17 o                         
   7   6   5        395.72        337.84        43.28 o                         
   8   6   5        331.48        307.99       114.28 o                         
  -9   7   5        764.37       1112.62        62.27 o                         
  -8   7   5          8.12        -15.76        15.76 o                         
  -7   7   5       1656.23       1700.61        50.42 o                         
  -6   7   5          3.02         25.42        10.96 o                         
  -5   7   5         28.59         41.19        11.42 o                         
  -4   7   5       9294.78       9577.49       198.96 o                         
  -3   7   5       1560.52       1654.44        37.13 o                         
  -2   7   5        373.77        274.66        13.13 o                         
  -1   7   5      25863.46      26384.06       304.61 o                         
   0   7   5      10237.95      10433.92       124.06 o                         
   1   7   5      23629.12      23026.74       273.49 o                         
   2   7   5      19294.16      18503.77       215.94 o                         
   3   7   5      35563.23      38069.62       452.16 o                         
   4   7   5       9113.26       8448.80       124.22 o                         
   5   7   5          9.32         20.04        10.30 o                         
   6   7   5       4925.43       4295.25        88.17 o                         
   7   7   5        221.90        191.75        26.86 o                         
   8   7   5        381.08        360.76        52.67 o                         
  -8   8   5        287.31        295.30        27.94 o                         
  -7   8   5       4428.88       4347.21        86.15 o                         
  -6   8   5        116.27        106.33        14.92 o                         
  -5   8   5         55.91         68.65        11.76 o                         
  -4   8   5      27386.01      28721.13       347.19 o                         
  -3   8   5        299.72        341.51        16.84 o                         
  -2   8   5        477.55        711.48        26.22 o                         
  -1   8   5       1200.80        897.73        20.27 o                         
   0   8   5       6392.06       6132.29        81.49 o                         
   1   8   5        208.04        129.90        12.83 o                         
   2   8   5       6294.98       6485.50        96.68 o                         
   3   8   5         53.82        226.70        18.97 o                         
   4   8   5       3228.89       3395.45        67.02 o                         
   5   8   5         87.36         89.45        15.04 o                         
   6   8   5        917.13        870.30        43.66 o                         
   7   8   5        461.26        423.22        36.93 o                         
   8   8   5        459.48        542.71        55.12 o                         
  -8   9   5       1025.90        970.71        46.76 o                         
  -7   9   5        121.32        108.49        16.81 o                         
  -6   9   5       2491.70       2336.37        55.30 o                         
  -5   9   5        994.54       1040.24        32.94 o                         
  -4   9   5       1013.63       1235.92        51.19 o                         
  -3   9   5          0.00         19.13         6.48 o                         
  -2   9   5         19.59         45.05         6.62 o                         
  -1   9   5        308.69        275.85        11.69 o                         
   0   9   5       9303.78       9985.00       118.63 o                         
   1   9   5        445.39        438.52        17.44 o                         
   2   9   5        982.16        910.26        26.35 o                         
   3   9   5       5453.84       5638.61        87.71 o                         
   4   9   5         16.99         57.75        11.11 o                         
   5   9   5         13.92         20.51        10.62 o                         
   6   9   5        657.33        817.75        40.99 o                         
   7   9   5         97.96        138.51        22.96 o                         
   8   9   5         57.97         71.09        28.76 o                         
  -8  10   5         19.12        -16.57        20.01 o                         
  -7  10   5         48.13         96.72        15.48 o                         
  -6  10   5        576.08        668.50        31.52 o                         
  -5  10   5        105.52        111.27        13.31 o                         
  -4  10   5          1.50         34.54         8.00 o                         
  -3  10   5       2939.65       2649.06        47.00 o                         
  -2  10   5         56.55        113.20        10.16 o                         
  -1  10   5        208.96         99.35         8.64 o                         
   0  10   5       8638.70       8743.97       105.81 o                         
   1  10   5       1164.14       1195.62        29.36 o                         
   2  10   5        121.16        106.97        12.31 o                         
   3  10   5         54.44        196.70        16.49 o                         
   4  10   5       1905.77       1853.40        47.19 o                         
   5  10   5       1464.89       1565.52        46.49 o                         
   6  10   5       1244.06       1342.02        46.68 o                         
   7  10   5        267.09        306.73        31.62 o                         
  -8  11   5        381.68        197.25        29.21 o                         
  -7  11   5        373.05        348.05        28.23 o                         
  -6  11   5       1397.09       1247.69        39.35 o                         
  -5  11   5        730.19        740.32        28.80 o                         
  -4  11   5       2376.70       2589.17        50.10 o                         
  -3  11   5       1355.96       1480.75        32.50 o                         
  -2  11   5       1041.54        899.84        26.54 o                         
  -1  11   5      28061.46      29352.98       340.09 o                         
   0  11   5       4060.79       4287.91        64.32 o                         
   1  11   5      11322.51      11227.73       145.03 o                         
   2  11   5         51.98         30.00         7.97 o                         
   3  11   5       5850.17       5792.04        89.74 o                         
   4  11   5      10929.69      10719.59       148.78 o                         
   5  11   5       2596.49       2723.25        63.53 o                         
   6  11   5       2402.32       2309.20        61.21 o                         
   7  11   5       4600.94       4542.90       110.61 o                         
  -8  12   5        108.76        151.97        25.23 o                         
  -7  12   5         94.90        108.65        16.96 o                         
  -6  12   5       2074.57       2100.82        54.59 o                         
  -5  12   5        803.10        927.35        41.22 o                         
  -4  12   5        265.87        305.09        18.28 o                         
  -3  12   5       2301.54       2664.33        46.60 o                         
  -2  12   5        587.18        589.26        17.33 o                         
  -1  12   5       1503.91       1758.68        37.77 o                         
   0  12   5      11782.91      11030.90       155.45 o                         
   1  12   5         12.92          8.67         5.83 o                         
   2  12   5       6359.22       6343.53        90.05 o                         
   3  12   5       2468.54       2635.85        53.60 o                         
   4  12   5        631.09        680.62        30.98 o                         
   5  12   5         40.15         55.80        13.42 o                         
   6  12   5        237.98        278.64        24.75 o                         
   7  12   5         88.78        135.37        20.14 o                         
  -8  13   5         44.48         48.09        18.21 o                         
  -7  13   5       2527.93       2356.73        59.84 o                         
  -6  13   5          2.68         24.45        10.60 o                         
  -5  13   5        557.59        603.32        26.49 o                         
  -4  13   5        165.53        178.47        13.91 o                         
  -3  13   5         43.13         54.96         7.69 o                         
  -2  13   5       1302.70       1163.08        34.14 o                         
  -1  13   5      12629.25      13453.03       199.39 o                         
   0  13   5      28015.25      29930.08       379.56 o                         
   1  13   5       8240.24       8461.69       107.54 o                         
   2  13   5       2605.04       2946.49        52.99 o                         
   3  13   5      12504.35      13307.96       189.49 o                         
   4  13   5       1889.42       1818.16        47.05 o                         
   5  13   5       2968.73       3011.16        73.11 o                         
   6  13   5       1318.97       1241.62        44.10 o                         
   7  13   5        726.91        762.73        50.49 o                         
  -8  14   5         14.75         35.93        15.99 o                         
  -7  14   5        239.75        244.45        25.61 o                         
  -6  14   5        995.21        963.76        35.21 o                         
  -5  14   5        639.34        712.48        27.81 o                         
  -4  14   5       3523.82       3993.82        91.62 o                         
  -3  14   5          4.30          5.31         5.18 o                         
  -2  14   5       3440.22       3400.21        51.26 o                         
  -1  14   5       1340.64       1545.46        36.90 o                         
   0  14   5       5152.70       4977.40        89.42 o                         
   1  14   5        244.52        345.35        15.55 o                         
   2  14   5       6898.39       6949.61        98.42 o                         
   3  14   5        258.06        230.23        18.08 o                         
   4  14   5       4893.70       4582.74        81.86 o                         
   5  14   5       1790.84       1838.78        51.41 o                         
   6  14   5        447.32        429.93        30.41 o                         
   7  14   5        185.61        144.39        23.41 o                         
  -8  15   5       1553.28       1278.63        55.37 o                         
  -7  15   5       1310.53       1439.98        47.13 o                         
  -6  15   5        148.48         51.37        12.37 o                         
  -5  15   5       2749.77       2744.84        55.20 o                         
  -4  15   5        875.90        949.28        34.96 o                         
  -3  15   5         81.48        159.35        11.45 o                         
  -2  15   5      24954.65      24450.30       270.12 o                         
  -1  15   5        379.76        445.09        19.67 o                         
   0  15   5       2727.02       3006.82        58.49 o                         
   1  15   5       3097.42       3009.71        49.11 o                         
   2  15   5       5356.41       5860.34        85.84 o                         
   3  15   5       5614.43       6135.46        94.14 o                         
   4  15   5        164.65        203.46        18.58 o                         
   5  15   5       4175.06       3872.84        78.14 o                         
   6  15   5        240.97        209.25        21.51 o                         
   7  15   5        309.75        282.44        49.87 o                         
  -8  16   5       1617.99       1526.42        59.14 o                         
  -7  16   5         15.63         23.61        11.33 o                         
  -6  16   5       1661.04       1832.74        47.11 o                         
  -5  16   5        123.17         58.46        10.39 o                         
  -4  16   5        221.40        219.64        20.47 o                         
  -3  16   5       6371.25       6227.74        92.89 o                         
  -2  16   5       4980.76       4922.58        67.76 o                         
  -1  16   5      20856.47      19975.11       262.03 o                         
   0  16   5       5399.49       5807.44        94.65 o                         
   1  16   5       2048.29       2044.18        37.97 o                         
   2  16   5      13538.67      12918.47       160.70 o                         
   3  16   5       8700.08       8785.53       122.90 o                         
   4  16   5         15.15         31.46        10.39 o                         
   5  16   5       4448.56       4486.80        87.93 o                         
   6  16   5        710.30        559.75        34.39 o                         
   7  16   5        175.62        213.28        26.94 o                         
  -8  17   5        219.35        247.53        32.15 o                         
  -7  17   5         96.87         88.75        16.08 o                         
  -6  17   5       3701.63       3180.71        65.17 o                         
  -5  17   5        248.12        311.58        19.69 o                         
  -4  17   5        444.87        441.46        18.43 o                         
  -3  17   5       5837.32       6275.44        85.30 o                         
  -2  17   5       2513.66       2334.67        43.17 o                         
  -1  17   5       5915.23       6302.08        98.96 o                         
   0  17   5        169.68        133.79        12.96 o                         
   1  17   5      13287.75      13759.45       163.54 o                         
   2  17   5       5199.40       5124.22        78.01 o                         
   3  17   5        278.30        296.37        19.89 o                         
   4  17   5       2062.47       2193.23        52.67 o                         
   5  17   5        680.50        713.03        36.12 o                         
   6  17   5        153.62        181.08        21.34 o                         
   7  17   5        289.96        339.07        33.01 o                         
  -8  18   5        639.03        567.20        46.95 o                         
  -7  18   5       3322.01       2980.22        67.05 o                         
  -6  18   5        317.79        354.40        26.38 o                         
  -5  18   5         52.78         51.73         9.98 o                         
  -4  18   5      11445.05      11161.37       142.77 o                         
  -3  18   5        180.85        244.99        16.01 o                         
  -2  18   5       3806.32       3791.62        55.51 o                         
  -1  18   5       8257.39       8650.38       127.92 o                         
   0  18   5        248.59        186.59        15.74 o                         
   1  18   5       3905.89       3603.26        56.59 o                         
   2  18   5       1092.71       1245.21        34.38 o                         
   3  18   5       7789.49       8081.27       116.19 o                         
   4  18   5        404.11        473.65        27.60 o                         
   5  18   5       1640.73       1794.31        50.69 o                         
   6  18   5       1870.00       1847.35        59.33 o                         
   7  18   5         77.94        140.04        22.85 o                         
  -8  19   5        629.99        563.60        41.02 o                         
  -7  19   5       2439.90       2217.90        57.50 o                         
  -6  19   5       5150.95       5345.52        95.90 o                         
  -5  19   5       8229.78       8540.21       120.28 o                         
  -4  19   5       1231.26       1089.24        36.63 o                         
  -3  19   5       7597.72       8008.37       129.13 o                         
  -2  19   5        302.83        203.77        10.78 o                         
  -1  19   5       2820.04       2736.53        54.00 o                         
   0  19   5        146.61        221.97        19.70 o                         
   1  19   5         41.83         74.94         8.44 o                         
   2  19   5       5033.67       4899.93        99.84 o                         
   3  19   5        111.71        124.34        13.24 o                         
   4  19   5         24.42         32.46         9.88 o                         
   5  19   5       2863.05       2828.44        66.40 o                         
   6  19   5         53.58         75.79        14.94 o                         
   7  19   5        106.35         53.33        23.11 o                         
  -8  20   5       1621.13       1765.24       103.48 o                         
  -7  20   5        261.42        347.50        28.48 o                         
  -6  20   5       2962.37       2921.01        64.21 o                         
  -5  20   5       6172.21       5590.13        86.89 o                         
  -4  20   5        666.89        805.68        26.65 o                         
  -3  20   5       7770.29       7883.09       128.29 o                         
  -2  20   5         19.14         30.11         5.11 o                         
  -1  20   5       1214.02        966.15        29.15 o                         
   0  20   5       6854.80       6179.22       115.37 o                         
   1  20   5       1093.54       1138.25        26.92 o                         
   2  20   5      11650.91      12081.44       153.89 o                         
   3  20   5       7545.16       7373.33       108.78 o                         
   4  20   5        110.40        110.20        15.03 o                         
   5  20   5       5075.24       5206.35        99.06 o                         
   6  20   5       2886.45       2802.39        74.72 o                         
   7  20   5       1481.39       1492.20        63.18 o                         
  -8  21   5        452.72        455.92        38.10 o                         
  -7  21   5       3650.59       3503.98        86.65 o                         
  -6  21   5        837.61       1009.63        35.37 o                         
  -5  21   5       5520.35       5728.39        88.08 o                         
  -4  21   5       2696.91       2676.04        66.22 o                         
  -3  21   5          6.88         13.01         8.31 o                         
  -2  21   5       2358.15       2402.24        38.58 o                         
  -1  21   5       9849.06       9816.98       143.28 o                         
   0  21   5       1795.24       1831.00        44.98 o                         
   1  21   5       1036.43        894.41        23.72 o                         
   2  21   5        519.74        658.28        25.13 o                         
   3  21   5       6663.60       6926.05       104.69 o                         
   4  21   5       1694.08       1755.60        47.08 o                         
   5  21   5        188.19        178.54        20.04 o                         
   6  21   5       2012.14       1924.66        63.70 o                         
   7  21   5       1964.01       2083.53        78.05 o                         
  -8  22   5        104.83         86.90        19.95 o                         
  -7  22   5       1629.67       1478.09        48.68 o                         
  -6  22   5        102.69         87.47        11.88 o                         
  -5  22   5         56.37        120.01        12.61 o                         
  -4  22   5        100.15        118.51        17.48 o                         
  -3  22   5       3032.18       3144.66        76.02 o                         
  -2  22   5        242.88        336.08        14.04 o                         
  -1  22   5         88.68         87.12        17.52 o                         
   0  22   5         35.75         39.46         8.66 o                         
   1  22   5        344.63        334.83        15.69 o                         
   2  22   5        112.79         97.20        12.94 o                         
   3  22   5       3071.86       3027.18        60.44 o                         
   4  22   5        364.58        429.44        33.01 o                         
   5  22   5         18.57         44.42        12.66 o                         
   6  22   5        911.90        826.91        47.85 o                         
   7  22   5         56.26         81.80        19.87 o                         
  -8  23   5        269.02        256.31        35.89 o                         
  -7  23   5         83.66         74.17        16.49 o                         
  -6  23   5        779.43        663.78        26.33 o                         
  -5  23   5         44.47         47.98        12.33 o                         
  -4  23   5        170.15        130.40        17.08 o                         
  -3  23   5      20183.80      19839.86       274.54 o                         
  -2  23   5        705.95        694.18        25.66 o                         
  -1  23   5        113.05         84.82        10.99 o                         
   0  23   5       4402.88       4560.62        82.29 o                         
   1  23   5         56.60         40.68         9.97 o                         
   2  23   5         34.17         12.13         7.76 o                         
   3  23   5        375.72        449.23        25.52 o                         
   4  23   5        434.04        461.80        29.08 o                         
   5  23   5       3582.71       3596.68        76.07 o                         
   6  23   5        364.69        363.76        32.32 o                         
   7  23   5        161.91        133.00        34.82 o                         
  -8  24   5       2214.85       2132.33        91.10 o                         
  -7  24   5        339.99        345.49        36.91 o                         
  -6  24   5       3637.22       3467.33        73.76 o                         
  -5  24   5       1323.38       1289.98        48.68 o                         
  -4  24   5        734.24        842.37        46.70 o                         
  -3  24   5      10367.58      10646.50       178.02 o                         
  -2  24   5       7262.77       7288.59       115.89 o                         
  -1  24   5       6338.58       6094.51        99.50 o                         
   0  24   5       2556.09       2473.89        60.12 o                         
   1  24   5        421.30        561.27        20.25 o                         
   2  24   5       3228.25       2977.98        55.68 o                         
   3  24   5         16.03         20.53         8.83 o                         
   4  24   5       4269.71       4153.77        78.77 o                         
   5  24   5       9512.77       9810.59       148.97 o                         
   6  24   5        122.94        156.65        22.56 o                         
   7  24   5         49.20         43.33        20.40 o                         
  -8  25   5        154.43        107.96        19.17 o                         
  -7  25   5       2545.09       2666.28        65.67 o                         
  -6  25   5        627.50        747.14        23.26 o                         
  -5  25   5       3846.94       3941.93       112.10 o                         
  -4  25   5       5193.05       5475.88       106.60 o                         
  -3  25   5        332.72        338.00        23.75 o                         
  -2  25   5       4376.90       4091.88        86.44 o                         
  -1  25   5       2417.64       2526.17        54.34 o                         
   0  25   5       2995.47       3075.29        54.04 o                         
   1  25   5        344.97        296.67        16.25 o                         
   2  25   5       3152.57       2923.20        55.51 o                         
   3  25   5       1606.21       1505.86        59.64 o                         
   4  25   5        578.06        748.99        34.98 o                         
   5  25   5       1429.76       1374.68        45.03 o                         
   6  25   5        918.84        976.27        55.37 o                         
   7  25   5        685.87        635.56        49.63 o                         
  -7  26   5        459.66        421.52        43.33 o                         
  -6  26   5       1061.69       1065.25        52.08 o                         
  -5  26   5       1891.90       1720.88        57.66 o                         
  -4  26   5        373.76        462.52        31.20 o                         
  -3  26   5       5078.94       5352.06        99.28 o                         
  -2  26   5       2141.77       2147.03        56.90 o                         
  -1  26   5       1219.86       1233.72        28.57 o                         
   0  26   5       2047.83       1835.45        33.75 o                         
   1  26   5       1824.98       1818.48        42.05 o                         
   2  26   5      12524.86      12570.45       181.22 o                         
   3  26   5         32.58         13.60         9.31 o                         
   4  26   5        195.53        186.43        18.59 o                         
   5  26   5         41.40         64.03        12.89 o                         
   6  26   5        419.80        361.08        32.42 o                         
   7  26   5        340.20        331.75        36.89 o                         
  -7  27   5        141.45        131.51        21.04 o                         
  -6  27   5         73.70         18.84        18.02 o                         
  -5  27   5        143.73        195.64        25.57 o                         
  -4  27   5       1701.66       1778.60        54.50 o                         
  -3  27   5        346.93        546.33        28.92 o                         
  -2  27   5       1299.25       1227.54        46.11 o                         
  -1  27   5        682.21        619.21        21.31 o                         
   0  27   5       1831.81       2056.59        42.50 o                         
   1  27   5       3507.97       3478.63        68.01 o                         
   2  27   5        407.33        554.10        24.58 o                         
   3  27   5       1110.26       1148.38        38.09 o                         
   4  27   5       2995.81       3024.88        69.81 o                         
   5  27   5        354.20        301.74        23.91 o                         
   6  27   5          3.42         23.34        26.37 o                         
  -7  28   5        596.09        613.34        57.81 o                         
  -6  28   5       2128.57       2090.94        73.36 o                         
  -5  28   5        882.51        737.34        45.15 o                         
  -4  28   5         35.69         26.16        12.15 o                         
  -3  28   5       7358.16       7830.54       147.40 o                         
  -2  28   5          3.57         15.91         9.23 o                         
  -1  28   5       1540.85       1433.88        29.17 o                         
   0  28   5      11100.11      11051.34       137.07 o                         
   1  28   5         75.87        154.54        12.83 o                         
   2  28   5       8701.46       9107.24       125.37 o                         
   3  28   5       1953.70       1956.15        51.42 o                         
   4  28   5       1314.24       1397.51        52.54 o                         
   5  28   5        753.72        781.26        46.94 o                         
   6  28   5          7.48        -16.24        16.24 o                         
  -7  29   5       2546.65       2394.19       105.94 o                         
  -6  29   5       1251.48        894.19        55.97 o                         
  -5  29   5       6743.85       6842.56       133.63 o                         
  -4  29   5       2179.71       2426.57        76.51 o                         
  -3  29   5         66.35        125.80        18.53 o                         
  -2  29   5       7209.89       6846.04       114.68 o                         
  -1  29   5          7.83         11.43         4.63 o                         
   0  29   5        799.39        847.88        22.55 o                         
   1  29   5        892.72        796.20        24.57 o                         
   2  29   5        346.07        346.70        20.90 o                         
   3  29   5        351.44        469.34        29.78 o                         
   4  29   5       1081.68       1193.41        46.10 o                         
   5  29   5         80.69        128.95        17.87 o                         
   6  29   5        265.63        317.48        30.53 o                         
  -7  30   5        290.08        349.52        44.40 o                         
  -6  30   5        937.33       1219.09        65.99 o                         
  -5  30   5       9636.81       8640.31       158.50 o                         
  -4  30   5        199.95        251.27        24.04 o                         
  -3  30   5       4737.91       5086.72       110.39 o                         
  -2  30   5         72.96         88.80        11.93 o                         
  -1  30   5       1526.02       1361.81        29.45 o                         
   0  30   5       4750.37       4831.31        71.91 o                         
   1  30   5          1.54         24.84         8.89 o                         
   2  30   5       2450.86       2481.90        56.33 o                         
   3  30   5       2890.21       2867.95        68.76 o                         
   4  30   5         10.89         27.47        10.19 o                         
   5  30   5       1110.05       1226.86        58.83 o                         
   6  30   5        616.72        546.53        40.02 o                         
  -7  31   5        163.08        234.72        36.04 o                         
  -6  31   5        110.34         99.25        25.48 o                         
  -5  31   5       1244.63       1097.25        48.86 o                         
  -4  31   5        149.05        124.40        17.82 o                         
  -3  31   5         45.25         68.55        15.55 o                         
  -2  31   5       2447.04       2738.70        63.72 o                         
  -1  31   5          1.87         -1.96         4.55 o                         
   0  31   5        101.66         87.83         9.61 o                         
   1  31   5        841.49        786.67        26.04 o                         
   2  31   5       2822.75       2807.75        61.34 o                         
   3  31   5       2386.31       2676.79        58.32 o                         
   4  31   5         50.08         45.03        12.47 o                         
   5  31   5        216.04        125.00        18.73 o                         
   6  31   5          1.49         -5.73        13.43 o                         
  -7  32   5        688.12        666.39        85.94 o                         
  -6  32   5          7.86         -9.01        24.20 o                         
  -5  32   5        853.04        613.28        41.79 o                         
  -4  32   5         90.66        140.85        21.76 o                         
  -3  32   5          2.37          3.13         9.58 o                         
  -2  32   5        534.30        703.32        34.27 o                         
  -1  32   5       1591.08       1530.96        32.05 o                         
   0  32   5          5.91          0.24         6.89 o                         
   1  32   5        143.63        219.92        15.40 o                         
   2  32   5       1178.03       1115.08        33.82 o                         
   3  32   5       2298.58       2245.41        52.92 o                         
   4  32   5        290.98        226.78        21.44 o                         
   5  32   5       1883.42       2011.10        58.49 o                         
   6  32   5        119.90         75.77        17.92 o                         
  -7  33   5       1244.83       1144.88       107.42 o                         
  -6  33   5          4.63         75.71        23.39 o                         
  -5  33   5       2439.29       2364.60        70.64 o                         
  -4  33   5       2924.70       3022.76        96.69 o                         
  -3  33   5        944.90        907.70        40.10 o                         
  -2  33   5        586.76        615.84        36.73 o                         
  -1  33   5        833.92        735.10        27.02 o                         
   0  33   5         37.52         57.90        10.60 o                         
   1  33   5       1319.77       1212.86        32.23 o                         
   2  33   5       7433.52       7546.36       128.24 o                         
   3  33   5       1219.00       1351.59        53.58 o                         
   4  33   5       3457.73       3662.82        76.29 o                         
   5  33   5         27.92         25.19        21.73 o                         
   6  33   5        755.31        723.98        46.13 o                         
  -7  34   5        166.03        156.24        32.62 o                         
  -6  34   5        120.14        119.30        27.25 o                         
  -5  34   5       2006.46       1824.75        61.95 o                         
  -4  34   5        773.54        857.12        47.34 o                         
  -3  34   5       7221.91       8004.01       199.91 o                         
  -2  34   5       1050.20       1091.62        37.09 o                         
  -1  34   5         14.89         35.80         6.29 o                         
   0  34   5        480.95        378.22        18.02 o                         
   1  34   5         16.01         59.03        10.44 o                         
   2  34   5       1878.99       2100.51        57.52 o                         
   3  34   5       1936.48       1965.45        49.38 o                         
   4  34   5       2852.40       3028.21        68.79 o                         
   5  34   5       5046.88       4976.26       108.22 o                         
   6  34   5       1066.73       1161.73        53.14 o                         
  -6  35   5         11.38         20.48        23.45 o                         
  -5  35   5       1806.67       1813.14        63.56 o                         
  -4  35   5        505.56        603.05        41.27 o                         
  -3  35   5       3200.29       3576.81        81.13 o                         
  -2  35   5       2351.82       2366.63        58.23 o                         
  -1  35   5        340.43        276.15        14.92 o                         
   0  35   5        309.95        469.47        21.04 o                         
   1  35   5        718.42        769.66        26.78 o                         
   2  35   5       4266.09       4110.30        73.70 o                         
   3  35   5        354.88        355.04        27.70 o                         
   4  35   5       1296.79       1258.35        42.54 o                         
   5  35   5        784.54        861.76        43.67 o                         
   6  35   5          2.36         21.99        16.34 o                         
  -6  36   5        675.39        487.89        49.90 o                         
  -5  36   5       1903.40       1716.92        73.63 o                         
  -4  36   5        229.04        277.60        30.08 o                         
  -3  36   5        285.27        251.49        22.55 o                         
  -2  36   5        896.07       1023.70        37.23 o                         
  -1  36   5        276.66        323.09        18.13 o                         
   0  36   5        204.44        317.12        19.10 o                         
   1  36   5       1922.92       1763.84        43.15 o                         
   2  36   5        923.33        958.97        51.34 o                         
   3  36   5         28.75         45.00        12.93 o                         
   4  36   5        204.83        223.81        22.59 o                         
   5  36   5         22.11         24.25        14.53 o                         
  -6  37   5         26.96         -9.12        28.55 o                         
  -5  37   5       1083.59       1177.92        88.07 o                         
  -4  37   5        332.11        556.40        41.46 o                         
  -3  37   5       1278.07       1451.29        52.28 o                         
  -2  37   5       3418.46       2987.53        70.31 o                         
  -1  37   5       5891.52       5916.76        89.83 o                         
   0  37   5       2733.71       2670.41        53.46 o                         
   1  37   5        794.76        841.60        47.19 o                         
   2  37   5       1214.24       1241.51        40.75 o                         
   3  37   5        790.76       1045.09        40.37 o                         
   4  37   5       1139.07       1162.26        42.50 o                         
   5  37   5          0.10         33.35        19.42 o                         
  -6  38   5         15.71         43.58        22.69 o                         
  -5  38   5         57.69         18.04        19.14 o                         
  -4  38   5         52.46        133.12        20.07 o                         
  -3  38   5        833.50        866.09        39.86 o                         
  -2  38   5       3367.28       3751.86        81.08 o                         
  -1  38   5        340.72        486.32        18.79 o                         
   0  38   5        874.60       1037.34        31.20 o                         
   1  38   5         26.03         59.13        11.09 o                         
   2  38   5       2915.97       2997.60        64.34 o                         
   3  38   5       8439.45       8173.42       150.93 o                         
   4  38   5         10.81         20.97        11.76 o                         
   5  38   5       3296.11       3423.08        86.93 o                         
  -6  39   5        387.67        440.31        53.29 o                         
  -5  39   5       1094.26        904.13        67.88 o                         
  -4  39   5        293.66        197.86        28.89 o                         
  -3  39   5        484.38        534.93        42.61 o                         
  -2  39   5        153.14        302.45        26.43 o                         
  -1  39   5         31.31         31.67         6.69 o                         
   0  39   5       3040.08       3071.90        56.81 o                         
   1  39   5        553.65        413.62        23.65 o                         
   2  39   5        561.15        584.52        28.57 o                         
   3  39   5         24.53         23.33        16.83 o                         
   4  39   5       1696.23       1883.11        55.45 o                         
   5  39   5        250.22        272.42        28.28 o                         
  -6  40   5         84.71         10.18        41.31 o                         
  -5  40   5        994.57        835.78        58.15 o                         
  -4  40   5        382.35        549.81        38.26 o                         
  -3  40   5        501.92        581.72        39.41 o                         
  -2  40   5          0.95         -4.58        10.99 o                         
  -1  40   5       1728.47       2072.11        42.47 o                         
   0  40   5       3600.63       3090.56        58.47 o                         
   1  40   5          5.73          5.66        11.56 o                         
   2  40   5         31.58         56.78        13.23 o                         
   3  40   5       2443.49       2582.12        65.03 o                         
   4  40   5        110.56        117.13        29.35 o                         
   5  40   5         25.50        -20.55        20.55 o                         
  -5  41   5          1.13          8.87        32.76 o                         
  -4  41   5          2.25          7.34        14.46 o                         
  -3  41   5         25.75        109.81        16.12 o                         
  -2  41   5       1590.03       1676.09        59.61 o                         
  -1  41   5        855.10        925.68        26.65 o                         
   0  41   5       2530.79       2572.26        52.22 o                         
   1  41   5         47.23         30.83        10.63 o                         
   2  41   5        119.69        137.57        15.26 o                         
   3  41   5        935.79        853.18        40.28 o                         
   4  41   5          3.73         -9.31        11.61 o                         
  -5  42   5        137.20         49.56        32.34 o                         
  -4  42   5        118.99        102.68        21.96 o                         
  -3  42   5         59.93        200.91        22.19 o                         
  -2  42   5         32.25        109.96        16.81 o                         
  -1  42   5       4910.19       5120.82        80.18 o                         
   0  42   5       1759.42       1284.86        35.14 o                         
   1  42   5         94.36        157.39        17.11 o                         
   2  42   5       4145.40       4211.23        78.44 o                         
   3  42   5         20.51         58.15        15.08 o                         
   4  42   5          6.14         15.57        13.50 o                         
  -5  43   5       1240.76       1364.70        87.33 o                         
  -4  43   5       2437.16       2516.28        95.95 o                         
  -3  43   5        306.18        192.00        26.86 o                         
  -2  43   5       1704.55       1689.69        56.75 o                         
  -1  43   5       4343.45       4285.02        70.11 o                         
   0  43   5          6.48         49.95         9.49 o                         
   1  43   5       1382.90       1530.28        41.21 o                         
   2  43   5         17.93         39.36        11.56 o                         
   3  43   5        160.22        116.43        16.95 o                         
   4  43   5        247.72        212.10        21.24 o                         
  -5  44   5       1512.49       1576.17       108.45 o                         
  -4  44   5        195.17        439.70        42.57 o                         
  -3  44   5        326.60        210.13        26.35 o                         
  -2  44   5        639.56        588.03        32.82 o                         
  -1  44   5        501.70        367.25        18.95 o                         
   0  44   5       2538.76       2997.19        59.12 o                         
   1  44   5        391.64        546.17        26.68 o                         
   2  44   5        427.74        452.00        29.10 o                         
   3  44   5          7.15         22.10        13.77 o                         
   4  44   5        295.08        346.43        29.93 o                         
  -5  45   5         11.62         39.94        31.86 o                         
  -4  45   5          8.32          0.96        16.51 o                         
  -3  45   5        128.17        112.99        27.02 o                         
  -2  45   5        147.80        121.03        22.16 o                         
  -1  45   5        196.12        145.02        13.96 o                         
   0  45   5         57.13        105.36        15.52 o                         
   1  45   5       1988.97       2173.30        51.03 o                         
   2  45   5        236.15        252.39        22.28 o                         
   3  45   5       2719.76       2940.82        70.34 o                         
   4  45   5          4.38         -9.26        15.66 o                         
  -4  46   5        476.45        897.32        74.03 o                         
  -3  46   5        108.22        101.18        22.01 o                         
  -2  46   5       2157.31       1913.85        62.37 o                         
  -1  46   5          6.16         87.18        11.16 o                         
   0  46   5        192.70        309.09        22.02 o                         
   1  46   5         29.11         22.49         9.87 o                         
   2  46   5         32.67         -3.62        10.50 o                         
   3  46   5        648.45        538.34        33.56 o                         
  -4  47   5       2667.05       2653.89        94.11 o                         
  -3  47   5         75.07         90.84        25.51 o                         
  -2  47   5         18.89          1.91        16.52 o                         
  -1  47   5        111.94        234.19        15.98 o                         
   0  47   5          5.69          2.55         9.35 o                         
   1  47   5       2782.45       2804.96        63.52 o                         
   2  47   5        324.91        285.05        24.81 o                         
   3  47   5       1383.85       1461.66        48.09 o                         
  -4  48   5       1146.87        749.39        52.18 o                         
  -3  48   5        498.88        589.53        46.63 o                         
  -2  48   5        304.22        336.33        30.84 o                         
  -1  48   5          6.04         19.30         8.00 o                         
   0  48   5        175.60        114.72        16.66 o                         
   1  48   5         53.77        119.51        16.44 o                         
   2  48   5        539.33        508.63        33.89 o                         
   3  48   5       1892.23       2155.05        60.28 o                         
  -3  49   5       1917.93       1870.24        74.27 o                         
  -2  49   5        775.64        878.53        45.01 o                         
  -1  49   5        302.75        385.86        31.46 o                         
   0  49   5         34.65         15.13        10.58 o                         
   1  49   5        232.34        217.80        20.55 o                         
   2  49   5        227.50        221.75        27.59 o                         
  -3  50   5        613.75        755.82        51.40 o                         
  -2  50   5        285.78        378.70        33.75 o                         
  -1  50   5        838.88        556.33        36.54 o                         
   0  50   5         12.95        102.13        15.24 o                         
   1  50   5        225.67        190.40        19.50 o                         
   2  50   5         70.74         18.88        20.36 o                         
  -2  51   5        210.72        438.37        49.41 o                         
  -1  51   5        711.23        768.68        50.19 o                         
   0  51   5        257.78        256.92        22.49 o                         
   1  51   5       2071.52       1919.44        57.90 o                         
  -2  52   5        113.19        158.11        31.90 o                         
  -1  52   5         78.96          7.01        10.38 o                         
   0  52   5        609.92        818.28        37.44 o                         
   1  52   5        242.42        206.68        21.96 o                         
  -8   0   6        330.59        254.83        52.29 o                         
  -7   0   6       1580.63       1704.78        74.60 o                         
  -6   0   6        813.13        962.96        50.41 o                         
  -5   0   6       4562.00       4563.10       112.73 o                         
  -4   0   6      11703.03      12047.83       268.89 o                         
  -3   0   6        937.73       1064.92        39.91 o                         
  -2   0   6         62.87        124.46        14.95 o                         
  -1   0   6        296.92        643.58        31.07 o                         
   0   0   6        222.58        306.95        21.43 o                         
   1   0   6       5547.88       4726.84       113.35 o                         
   2   0   6       7594.99       7793.03       151.77 o                         
   3   0   6       3455.55       3643.30        94.21 o                         
   4   0   6       3895.87       4114.61       108.91 o                         
   5   0   6       3528.79       3303.79       104.94 o                         
   6   0   6      13562.23      13446.17       320.94 o                         
   7   0   6        233.51        265.29        85.48 o                         
  -8   1   6       2453.64       2651.06        79.10 o                         
  -7   1   6          2.35          5.88        11.03 o                         
  -6   1   6       4852.52       4441.45        87.86 o                         
  -5   1   6       4348.25       4566.10        80.57 o                         
  -4   1   6       2990.23       3240.20        80.40 o                         
  -3   1   6      11185.05      11247.00       140.77 o                         
  -2   1   6       4960.25       4650.99        72.23 o                         
  -1   1   6       5005.78       4930.81        78.73 o                         
   0   1   6       3851.80       4534.97        64.92 o                         
   1   1   6       1593.22       1738.41        37.00 o                         
   2   1   6          7.81         64.09         9.76 o                         
   3   1   6        427.64        471.16        31.80 o                         
   4   1   6       3212.17       3140.49        65.46 o                         
   5   1   6          6.00         30.83        12.62 o                         
   6   1   6         58.55        139.56        21.89 o                         
   7   1   6         15.85          7.36        24.68 o                         
  -8   2   6          0.16         74.76        18.30 o                         
  -7   2   6        300.84        357.87        27.36 o                         
  -6   2   6       2867.81       3169.17        71.53 o                         
  -5   2   6        177.13        201.27        17.65 o                         
  -4   2   6        338.07        481.53        27.99 o                         
  -3   2   6        839.61       1206.97        30.40 o                         
  -2   2   6        536.40        416.30        17.41 o                         
  -1   2   6       9413.86       9698.05       118.19 o                         
   0   2   6       1972.90       1830.60        35.05 o                         
   1   2   6       6540.59       6492.99       114.06 o                         
   2   2   6        295.80        213.64        15.57 o                         
   3   2   6        549.42        480.83        25.79 o                         
   4   2   6        678.98        661.20        35.11 o                         
   5   2   6          0.03        -10.15        10.52 o                         
   6   2   6        133.92        173.94        23.40 o                         
   7   2   6        895.32       1051.31        69.35 o                         
  -8   3   6          2.50         25.12        15.90 o                         
  -7   3   6         19.22         10.00        16.13 o                         
  -6   3   6        306.15        342.57        24.97 o                         
  -5   3   6        935.24       1042.22        38.04 o                         
  -4   3   6       6304.91       6443.23        96.27 o                         
  -3   3   6       6781.31       7870.22       127.83 o                         
  -2   3   6       3510.03       3577.67        55.68 o                         
  -1   3   6      19222.17      20244.37       262.50 o                         
   0   3   6        301.39        277.24        19.08 o                         
   1   3   6       8618.76       8762.09       135.14 o                         
   2   3   6        416.90        383.16        20.53 o                         
   3   3   6         19.43         53.86        10.27 o                         
   4   3   6       1887.29       1872.71        51.97 o                         
   5   3   6        772.61        778.01        42.73 o                         
   6   3   6       2505.50       2346.31        66.92 o                         
   7   3   6          1.75         89.53        28.93 o                         
  -8   4   6        815.18       1119.11        54.21 o                         
  -7   4   6       2131.54       2018.88        58.76 o                         
  -6   4   6       3987.54       4390.63        82.48 o                         
  -5   4   6         39.91         84.28        12.56 o                         
  -4   4   6       6896.79       6896.42       110.68 o                         
  -3   4   6       5393.57       5482.34        81.08 o                         
  -2   4   6       1698.12       1247.94        29.29 o                         
  -1   4   6      13839.61      14004.72       162.61 o                         
   0   4   6        684.22        794.35        21.39 o                         
   1   4   6      35519.39      35674.38       437.78 o                         
   2   4   6      17427.69      16336.01       210.69 o                         
   3   4   6       7230.76       7074.19       105.06 o                         
   4   4   6       5080.64       4876.24        86.29 o                         
   5   4   6        738.14        761.48        38.49 o                         
   6   4   6       2601.28       2650.85        68.73 o                         
   7   4   6       5030.87       5012.72       146.32 o                         
  -8   5   6       1307.75       1368.08        55.96 o                         
  -7   5   6         93.72        100.51        17.99 o                         
  -6   5   6      13502.40      12586.96       173.09 o                         
  -5   5   6          9.73         19.77         9.12 o                         
  -4   5   6       1334.14       1412.98        54.16 o                         
  -3   5   6      27135.59      26592.99       297.96 o                         
  -2   5   6       3685.40       3972.14        59.97 o                         
  -1   5   6      10564.03      11268.14       134.24 o                         
   0   5   6       5015.13       5368.58        73.56 o                         
   1   5   6       1551.09       1578.33        34.20 o                         
   2   5   6       1964.79       1687.26        38.95 o                         
   3   5   6        795.37        873.51        32.10 o                         
   4   5   6       2792.81       2723.68        78.30 o                         
   5   5   6       1031.64       1061.42        39.97 o                         
   6   5   6         15.67         27.98        13.34 o                         
   7   5   6         57.17         96.58        26.76 o                         
  -8   6   6       1094.72       1043.06        52.41 o                         
  -7   6   6       1106.92        949.84        40.20 o                         
  -6   6   6        119.98        251.51        20.29 o                         
  -5   6   6        381.19        474.24        26.54 o                         
  -4   6   6       6160.52       6720.68        98.20 o                         
  -3   6   6         44.46         77.46         9.71 o                         
  -2   6   6       1209.98       1394.78        30.22 o                         
  -1   6   6       1523.82       1477.12        29.72 o                         
   0   6   6        580.63        758.21        21.77 o                         
   1   6   6       3957.56       3809.79        59.90 o                         
   2   6   6       3093.41       3128.74        56.97 o                         
   3   6   6       1565.37       1649.07        44.52 o                         
   4   6   6       8568.37       8720.77       137.73 o                         
   5   6   6       2049.30       1926.16        53.15 o                         
   6   6   6        304.18        458.64        32.87 o                         
   7   6   6       1703.24       1802.20        83.87 o                         
  -8   7   6        100.11        119.30        19.77 o                         
  -7   7   6          2.80         30.42        11.84 o                         
  -6   7   6       1423.51       1487.19        43.32 o                         
  -5   7   6        127.63        180.37        16.76 o                         
  -4   7   6       7440.92       7234.25       103.32 o                         
  -3   7   6        174.89        233.61        17.13 o                         
  -2   7   6       2054.79       2743.06        46.43 o                         
  -1   7   6       1195.78       1327.21        27.81 o                         
   0   7   6       5524.49       5896.13        91.07 o                         
   1   7   6       3577.07       3591.44        57.35 o                         
   2   7   6       4425.63       4586.11        77.81 o                         
   3   7   6       5173.43       5101.38        83.54 o                         
   4   7   6        863.83       1038.57        36.69 o                         
   5   7   6       1332.92       1424.51        45.06 o                         
   6   7   6       1394.92       1518.22        57.34 o                         
   7   7   6          0.36         24.54        31.63 o                         
  -8   8   6         56.01        159.96        22.71 o                         
  -7   8   6        299.92        339.15        25.59 o                         
  -6   8   6        337.45        396.41        27.12 o                         
  -5   8   6        770.91        760.69        29.99 o                         
  -4   8   6       2451.90       2420.26        57.35 o                         
  -3   8   6       2694.71       2599.80        50.14 o                         
  -2   8   6       5211.38       5455.17        75.62 o                         
  -1   8   6      31804.50      32475.90       351.52 o                         
   0   8   6       6462.57       7258.46       100.15 o                         
   1   8   6        845.95        891.27        24.58 o                         
   2   8   6         29.17         50.54         9.50 o                         
   3   8   6        989.18        935.13        31.27 o                         
   4   8   6        436.12        450.32        27.95 o                         
   5   8   6       4614.27       4061.27        84.33 o                         
   6   8   6        166.81        194.98        21.42 o                         
   7   8   6       3048.70       2961.70       107.73 o                         
  -8   9   6       1087.55       1210.87        51.42 o                         
  -7   9   6        597.22        568.85        33.95 o                         
  -6   9   6       2070.81       2061.88        61.25 o                         
  -5   9   6        251.86        352.41        22.60 o                         
  -4   9   6       2716.89       2752.91        52.83 o                         
  -3   9   6      25487.50      26059.71       292.55 o                         
  -2   9   6       1078.17        875.07        23.16 o                         
  -1   9   6      11262.98      11540.98       136.75 o                         
   0   9   6      73855.84      72592.91       761.45 o                         
   1   9   6        333.24        165.68        12.54 o                         
   2   9   6        647.82        536.55        23.49 o                         
   3   9   6      18004.27      18316.46       239.60 o                         
   4   9   6        678.01        681.59        32.78 o                         
   5   9   6         91.51         93.02        16.57 o                         
   6   9   6         80.35         84.33        16.30 o                         
   7   9   6        718.56        906.49        68.42 o                         
  -8  10   6        656.14        862.95        92.63 o                         
  -7  10   6       1201.76       1198.57        46.62 o                         
  -6  10   6         41.08         61.08        13.55 o                         
  -5  10   6         14.67          5.46         8.10 o                         
  -4  10   6       2570.14       2425.46        49.09 o                         
  -3  10   6        287.94        358.29        19.24 o                         
  -2  10   6       7043.76       7301.99        95.14 o                         
  -1  10   6       2602.60       2379.26        50.06 o                         
   0  10   6       4650.05       5192.69        80.30 o                         
   1  10   6      10985.34      11574.82       141.82 o                         
   2  10   6      11120.57      11076.58       166.32 o                         
   3  10   6      16567.49      16925.56       209.61 o                         
   4  10   6        536.45        439.30        27.78 o                         
   5  10   6        353.66        400.44        27.99 o                         
   6  10   6       3057.78       3027.68        73.35 o                         
   7  10   6       1817.46       1926.78        87.08 o                         
  -8  11   6          1.86         35.79        15.59 o                         
  -7  11   6        421.78        441.08        29.53 o                         
  -6  11   6        426.44        489.60        28.00 o                         
  -5  11   6        811.31        751.21        29.51 o                         
  -4  11   6        302.94        326.69        19.49 o                         
  -3  11   6       5363.87       5053.68        76.22 o                         
  -2  11   6      20513.63      20623.51       254.79 o                         
  -1  11   6      14981.27      14843.93       170.57 o                         
   0  11   6        739.03        917.52        21.33 o                         
   1  11   6        152.18         73.26         8.68 o                         
   2  11   6       1360.84       1416.33        42.20 o                         
   3  11   6        333.76        419.76        24.33 o                         
   4  11   6        435.68        537.93        30.06 o                         
   5  11   6        198.01        171.48        18.79 o                         
   6  11   6       5038.71       4521.28        92.72 o                         
   7  11   6        161.14        106.39        28.37 o                         
  -8  12   6         89.36        200.70        37.83 o                         
  -7  12   6        572.56        463.24        29.50 o                         
  -6  12   6       3426.70       3912.86        75.85 o                         
  -5  12   6        572.41        507.62        25.10 o                         
  -4  12   6       3778.18       3699.67        63.68 o                         
  -3  12   6        495.28        563.14        20.42 o                         
  -2  12   6       4116.04       4226.10        61.91 o                         
  -1  12   6          5.44         65.92         7.06 o                         
   0  12   6      11568.45      11441.60       174.90 o                         
   1  12   6       1312.13       1298.93        33.27 o                         
   2  12   6      13903.36      14042.61       185.49 o                         
   3  12   6       1398.64       1489.73        42.58 o                         
   4  12   6       1167.94       1092.16        36.73 o                         
   5  12   6        316.12        384.57        27.60 o                         
   6  12   6        593.79        585.75        35.50 o                         
   7  12   6        558.60        791.48        63.80 o                         
  -8  13   6       2559.57       2508.64        74.85 o                         
  -7  13   6          2.56          5.43        10.18 o                         
  -6  13   6        475.99        576.26        31.02 o                         
  -5  13   6       1095.38       1181.14        38.19 o                         
  -4  13   6        127.97        119.32        12.37 o                         
  -3  13   6       2549.14       2073.24        44.39 o                         
  -2  13   6          4.94         15.72         5.27 o                         
  -1  13   6        580.30        686.39        24.51 o                         
   0  13   6        467.11        447.15        22.74 o                         
   1  13   6       3626.21       3428.97        55.36 o                         
   2  13   6       1955.06       1817.17        43.40 o                         
   3  13   6       5068.85       4832.53        93.79 o                         
   4  13   6        379.08        430.63        27.46 o                         
   5  13   6        119.97        123.65        18.64 o                         
   6  13   6       2330.00       2435.44        64.78 o                         
   7  13   6       1656.80       1499.53        76.83 o                         
  -8  14   6        576.55        591.55        40.82 o                         
  -7  14   6        118.14        163.41        19.65 o                         
  -6  14   6       2873.75       2941.09        77.43 o                         
  -5  14   6       2762.06       2708.80        55.71 o                         
  -4  14   6       2561.55       2211.48        45.55 o                         
  -3  14   6        671.33        644.62        22.14 o                         
  -2  14   6       4665.26       4364.21        63.59 o                         
  -1  14   6        564.35        571.19        24.92 o                         
   0  14   6       3111.79       3623.71        69.10 o                         
   1  14   6      10082.58       9903.81       125.05 o                         
   2  14   6        389.77        323.08        19.75 o                         
   3  14   6       3157.79       3387.45        73.75 o                         
   4  14   6       1872.86       1823.63        54.73 o                         
   5  14   6       1970.53       2068.42        56.64 o                         
   6  14   6       3657.46       3572.53        81.68 o                         
   7  14   6        603.43        667.09        62.12 o                         
  -8  15   6         40.13         31.67        21.64 o                         
  -7  15   6        208.25        225.27        23.59 o                         
  -6  15   6       4504.78       4549.91        82.50 o                         
  -5  15   6        457.57        317.82        20.41 o                         
  -4  15   6      11608.53      11439.32       147.41 o                         
  -3  15   6        323.89        325.55        17.55 o                         
  -2  15   6       1667.34       1355.92        28.30 o                         
  -1  15   6        338.61        326.48        19.43 o                         
   0  15   6        215.86        364.12        21.81 o                         
   1  15   6        322.29        450.32        19.12 o                         
   2  15   6        685.47        611.86        24.18 o                         
   3  15   6       4163.07       3855.94        70.24 o                         
   4  15   6        180.13        197.15        18.44 o                         
   5  15   6         23.48         37.99        13.75 o                         
   6  15   6       1424.63       1365.89        51.47 o                         
   7  15   6        213.61        213.55        34.35 o                         
  -8  16   6        185.74        151.92        22.82 o                         
  -7  16   6        876.97        921.52        38.70 o                         
  -6  16   6          2.28         12.95         9.56 o                         
  -5  16   6         82.73         99.15        13.10 o                         
  -4  16   6          8.65         46.81         7.20 o                         
  -3  16   6       1591.36       1535.48        37.42 o                         
  -2  16   6       1966.67       2185.69        46.00 o                         
  -1  16   6         39.10         33.18         8.49 o                         
   0  16   6       2617.32       2689.05        57.48 o                         
   1  16   6       3213.61       3224.67        58.09 o                         
   2  16   6         18.54         14.74         6.82 o                         
   3  16   6        304.59        391.30        23.65 o                         
   4  16   6       4267.24       4382.10        81.38 o                         
   5  16   6        151.04        127.86        17.27 o                         
   6  16   6        582.94        603.38        41.97 o                         
   7  16   6       1029.39       1083.82        74.48 o                         
  -8  17   6        581.93        622.95        40.24 o                         
  -7  17   6          0.17         11.87        12.03 o                         
  -6  17   6       1064.28       1052.67        41.11 o                         
  -5  17   6          9.75         16.02         8.34 o                         
  -4  17   6       2537.27       2824.70        56.96 o                         
  -3  17   6       4718.79       4641.79        69.31 o                         
  -2  17   6       8203.64       7409.12        95.74 o                         
  -1  17   6       5126.98       5051.44        95.76 o                         
   0  17   6      12783.67      12027.89       189.34 o                         
   1  17   6         11.00         28.50        12.61 o                         
   2  17   6       1624.79       1637.76        38.32 o                         
   3  17   6       8184.09       8093.29       118.19 o                         
   4  17   6       4728.30       4601.36        84.30 o                         
   5  17   6       4347.79       4127.92        83.54 o                         
   6  17   6        543.01        675.60        44.51 o                         
   7  17   6        425.16        475.25        49.29 o                         
  -8  18   6          8.79         49.48        22.76 o                         
  -7  18   6       1820.65       1872.30        57.54 o                         
  -6  18   6       1354.61       1211.79        41.94 o                         
  -5  18   6       1484.08       1199.15        37.79 o                         
  -4  18   6       2782.13       2559.57        48.53 o                         
  -3  18   6        782.65        946.67        24.60 o                         
  -2  18   6      10465.01      10213.56       139.49 o                         
  -1  18   6       7788.06       7866.36       153.55 o                         
   0  18   6       2387.80       2359.22        58.54 o                         
   1  18   6       8020.27       7602.78       101.13 o                         
   2  18   6          8.48          3.49         6.55 o                         
   3  18   6        958.93        962.88        32.33 o                         
   4  18   6        623.85        570.62        31.40 o                         
   5  18   6        810.70        777.96        38.15 o                         
   6  18   6         16.67          6.26        14.38 o                         
   7  18   6        217.04        334.70        44.22 o                         
  -8  19   6        879.17        889.79        60.64 o                         
  -7  19   6       2364.90       2417.97        63.48 o                         
  -6  19   6        260.48        319.12        21.84 o                         
  -5  19   6       1355.65       1573.39        40.69 o                         
  -4  19   6        322.65        408.76        17.25 o                         
  -3  19   6       6255.19       5498.48        91.69 o                         
  -2  19   6        927.15       1124.45        25.22 o                         
  -1  19   6       1088.70       1217.60        34.62 o                         
   0  19   6       5575.48       5402.08       118.06 o                         
   1  19   6       2238.65       2212.11        40.82 o                         
   2  19   6       2217.40       1977.66        43.24 o                         
   3  19   6       1125.25       1274.68        39.24 o                         
   4  19   6        110.88        125.93        15.78 o                         
   5  19   6       1172.29       1187.72        42.34 o                         
   6  19   6         50.80         52.61        16.11 o                         
   7  19   6         10.32         12.08        57.48 o                         
  -8  20   6        103.06         32.85        17.44 o                         
  -7  20   6         95.40        119.23        35.37 o                         
  -6  20   6        409.98        486.31        25.77 o                         
  -5  20   6       2316.04       2196.81        57.87 o                         
  -4  20   6       3669.53       3888.19        62.40 o                         
  -3  20   6        554.40        553.76        19.78 o                         
  -2  20   6        963.19        963.36        25.07 o                         
  -1  20   6       2080.90       1943.02        45.58 o                         
   0  20   6         11.84         38.17        10.37 o                         
   1  20   6        286.21        307.48        14.37 o                         
   2  20   6        246.78        302.90        18.82 o                         
   3  20   6        200.13        209.50        18.03 o                         
   4  20   6       5869.80       5759.99        98.48 o                         
   5  20   6        316.95        277.24        23.24 o                         
   6  20   6        125.52        139.30        21.54 o                         
   7  20   6        332.75        401.17        50.29 o                         
  -8  21   6         60.87         77.11        44.36 o                         
  -7  21   6         58.13         95.41        19.50 o                         
  -6  21   6        154.52        162.99        15.66 o                         
  -5  21   6        811.07        718.25        24.17 o                         
  -4  21   6       6792.09       6657.19       104.52 o                         
  -3  21   6       1117.68        901.16        21.57 o                         
  -2  21   6        614.10        845.54        20.36 o                         
  -1  21   6       5322.05       5032.16        88.13 o                         
   0  21   6       5411.21       5478.03       107.09 o                         
   1  21   6       3468.40       3323.41        54.34 o                         
   2  21   6       3054.57       2838.09        54.13 o                         
   3  21   6       6986.90       7010.14       115.70 o                         
   4  21   6       2322.23       2340.27        56.66 o                         
   5  21   6        570.43        549.96        34.17 o                         
   6  21   6        499.85        551.85        39.83 o                         
   7  21   6        126.33         80.14        27.64 o                         
  -8  22   6        203.82        287.94        33.81 o                         
  -7  22   6       3601.73       3796.91        97.77 o                         
  -6  22   6        881.92       1139.51        33.67 o                         
  -5  22   6       1607.08       1444.87        33.54 o                         
  -4  22   6       5027.58       4270.37        89.16 o                         
  -3  22   6        203.01        246.71        19.62 o                         
  -2  22   6       7061.79       7243.29        93.31 o                         
  -1  22   6       8481.42       9076.27       138.88 o                         
   0  22   6        296.10        258.95        23.19 o                         
   1  22   6       3840.66       3947.81        61.70 o                         
   2  22   6       2670.34       2592.13        51.19 o                         
   3  22   6          5.70         31.34         9.57 o                         
   4  22   6        860.79        870.49        37.18 o                         
   5  22   6        468.24        474.29        34.07 o                         
   6  22   6        522.73        534.79        39.69 o                         
   7  22   6        144.97        153.54        46.45 o                         
  -8  23   6        914.69        911.57        59.00 o                         
  -7  23   6        456.64        620.04        50.53 o                         
  -6  23   6        812.87        707.25        33.96 o                         
  -5  23   6        630.79        920.85        44.05 o                         
  -4  23   6        780.78        917.79        37.81 o                         
  -3  23   6        421.79        376.35        23.32 o                         
  -2  23   6       2613.35       2309.94        38.43 o                         
  -1  23   6       3396.98       3806.98        72.46 o                         
   0  23   6       9874.21      10173.96       156.97 o                         
   1  23   6       2572.79       2358.15        43.28 o                         
   2  23   6         86.71         91.66        11.78 o                         
   3  23   6        440.19        423.53        25.13 o                         
   4  23   6        629.05        513.02        30.34 o                         
   5  23   6       1286.83       1393.68        49.33 o                         
   6  23   6        568.15        534.14        39.76 o                         
  -8  24   6         54.45        -21.12        21.12 o                         
  -7  24   6       1867.17       1514.28        45.44 o                         
  -6  24   6         61.19         91.03        15.60 o                         
  -5  24   6       2285.04       2315.63        66.83 o                         
  -4  24   6       2341.85       2531.91        65.07 o                         
  -3  24   6       1237.58       1221.20        41.53 o                         
  -2  24   6         15.92         14.75         4.19 o                         
  -1  24   6      15799.04      14881.21       209.50 o                         
   0  24   6         11.01         77.39        12.31 o                         
   1  24   6       6893.14       6953.24       113.77 o                         
   2  24   6       1721.32       1807.28        41.72 o                         
   3  24   6         35.57         36.91         9.93 o                         
   4  24   6        180.95        209.99        21.79 o                         
   5  24   6        360.45        423.09        30.88 o                         
   6  24   6          1.42          7.79        21.97 o                         
  -7  25   6       3663.07       3512.39        88.90 o                         
  -6  25   6        862.56        941.40        47.76 o                         
  -5  25   6         53.89         71.18        16.94 o                         
  -4  25   6        161.07        200.34        25.27 o                         
  -3  25   6        816.20        813.27        39.42 o                         
  -2  25   6         36.49         40.11         6.10 o                         
  -1  25   6         30.24         69.09        12.06 o                         
   0  25   6       3346.88       3447.82        71.37 o                         
   1  25   6          2.86         17.69         5.26 o                         
   2  25   6        107.80        214.66        21.03 o                         
   3  25   6       3910.09       3686.99        75.22 o                         
   4  25   6         29.50         26.62        11.13 o                         
   5  25   6         14.40          1.45        11.24 o                         
   6  25   6        112.43         55.22        19.74 o                         
  -7  26   6        191.56        280.16        21.29 o                         
  -6  26   6       1660.27       1877.02        64.59 o                         
  -5  26   6       8719.80       8108.03       149.41 o                         
  -4  26   6       8465.22       7809.40       164.17 o                         
  -3  26   6       1828.55       2143.17        53.83 o                         
  -2  26   6       5705.98       5879.82        86.77 o                         
  -1  26   6       1866.40       1929.71        46.94 o                         
   0  26   6       1116.40        913.68        33.85 o                         
   1  26   6        679.08        728.22        21.76 o                         
   2  26   6       1889.52       1707.37        40.61 o                         
   3  26   6        327.95        272.81        23.40 o                         
   4  26   6        176.02        145.26        17.23 o                         
   5  26   6        329.51        306.57        25.82 o                         
   6  26   6        391.93        434.27        40.08 o                         
  -7  27   6        160.25         76.78        43.40 o                         
  -6  27   6       1851.50       2116.72       113.34 o                         
  -5  27   6       2715.44       2907.46        76.91 o                         
  -4  27   6       1231.24       1000.95        40.93 o                         
  -3  27   6       5827.65       5375.33       121.16 o                         
  -2  27   6         37.42         47.34        10.17 o                         
  -1  27   6          9.40          6.37         9.52 o                         
   0  27   6       1072.68       1093.98        43.29 o                         
   1  27   6       3232.60       3146.55        53.45 o                         
   2  27   6       1288.00       1194.55        33.47 o                         
   3  27   6         23.14         50.02        11.46 o                         
   4  27   6        160.13        159.06        17.35 o                         
   5  27   6       3700.75       3568.67        81.66 o                         
   6  27   6       3342.66       2906.04        93.41 o                         
  -7  28   6        276.54        193.72        36.43 o                         
  -6  28   6       2662.30       2479.26        92.13 o                         
  -5  28   6       1476.74       1593.21       114.64 o                         
  -4  28   6       4090.73       4139.00        89.38 o                         
  -3  28   6        420.20        453.08        26.44 o                         
  -2  28   6       3798.21       3664.39        62.08 o                         
  -1  28   6         98.22        113.75        13.51 o                         
   0  28   6         19.93         13.16        11.38 o                         
   1  28   6         89.23        115.29        10.44 o                         
   2  28   6        322.73        327.08        20.75 o                         
   3  28   6        202.66        186.98        19.29 o                         
   4  28   6         19.74          4.42        11.00 o                         
   5  28   6        174.48        124.79        18.35 o                         
   6  28   6        144.62        164.88        23.22 o                         
  -7  29   6         53.37         53.87        25.63 o                         
  -6  29   6        950.46       1010.80        61.86 o                         
  -5  29   6        574.61        666.92        38.54 o                         
  -4  29   6        322.83        308.71        26.53 o                         
  -3  29   6        753.13        748.23        43.94 o                         
  -2  29   6       1082.06        958.18        32.93 o                         
  -1  29   6        115.04        125.11        16.72 o                         
   0  29   6        708.93        699.08        35.51 o                         
   1  29   6         21.07         10.80         6.09 o                         
   2  29   6        684.51        838.02        28.81 o                         
   3  29   6       1777.75       1776.84        53.66 o                         
   4  29   6          2.89         11.33        10.27 o                         
   5  29   6       1369.41       1253.05        66.70 o                         
   6  29   6        521.08        568.63        41.20 o                         
  -7  30   6       1136.78       1013.11        89.84 o                         
  -6  30   6          3.15         56.01        20.58 o                         
  -5  30   6       3093.29       2843.60        77.07 o                         
  -4  30   6       2317.02       2058.29        69.87 o                         
  -3  30   6       1778.46       1790.49        49.82 o                         
  -2  30   6        139.12        178.07        13.54 o                         
  -1  30   6        477.81        470.16        25.05 o                         
   0  30   6          9.52         50.49        12.02 o                         
   1  30   6       1036.05        898.95        32.57 o                         
   2  30   6       2440.77       2469.89        54.08 o                         
   3  30   6       1560.62       1592.27        45.68 o                         
   4  30   6        429.88        357.80        29.46 o                         
   5  30   6         64.33        120.57        19.63 o                         
   6  30   6          2.14         11.78        15.69 o                         
  -7  31   6        145.40        185.77        45.22 o                         
  -6  31   6         95.26         98.08        34.46 o                         
  -5  31   6       1390.24       1674.51        58.05 o                         
  -4  31   6          9.91          1.45        11.92 o                         
  -3  31   6         55.57         23.04        14.06 o                         
  -2  31   6        265.50        209.21        21.09 o                         
  -1  31   6        952.69        918.61        31.39 o                         
   0  31   6       2839.09       3039.77        77.66 o                         
   1  31   6          5.58         21.13         6.59 o                         
   2  31   6       1851.71       2087.66        65.22 o                         
   3  31   6       4812.48       4653.27        83.21 o                         
   4  31   6          5.14         13.22        10.77 o                         
   5  31   6       5688.36       4847.36       107.33 o                         
   6  31   6         96.68        115.54        22.54 o                         
  -7  32   6       4447.11       4557.80       181.21 o                         
  -6  32   6          6.70         29.75        20.85 o                         
  -5  32   6       2042.67       2051.48        65.25 o                         
  -4  32   6       1382.65       1366.39        57.76 o                         
  -3  32   6       2040.31       2168.05        57.29 o                         
  -2  32   6       6841.13       6248.23       106.28 o                         
  -1  32   6       1100.86       1125.43        35.29 o                         
   0  32   6        129.81        133.29        18.60 o                         
   1  32   6        266.80        374.78        17.96 o                         
   2  32   6       2438.97       2302.98        50.22 o                         
   3  32   6       2682.38       2738.94        59.78 o                         
   4  32   6       4783.77       4233.17       103.92 o                         
   5  32   6        371.26        403.73        38.43 o                         
   6  32   6          4.24         34.06        16.69 o                         
  -7  33   6         31.28         59.84        25.69 o                         
  -6  33   6        862.63       1007.80        90.20 o                         
  -5  33   6        568.32        579.68        40.06 o                         
  -4  33   6       1357.61       1435.76        49.96 o                         
  -3  33   6        579.01        701.36        33.24 o                         
  -2  33   6        755.12        782.33        29.95 o                         
  -1  33   6        935.25        872.87        30.82 o                         
   0  33   6        526.29        643.91        31.35 o                         
   1  33   6       7256.27       6613.78       104.41 o                         
   2  33   6        411.05        302.75        20.24 o                         
   3  33   6       1942.41       2114.47        56.01 o                         
   4  33   6       2243.19       2102.53        58.26 o                         
   5  33   6        646.24        731.78        53.39 o                         
  -6  34   6         10.86         61.33        20.69 o                         
  -5  34   6         13.35         51.54        21.27 o                         
  -4  34   6        147.34        312.09        27.24 o                         
  -3  34   6         10.20         15.45        12.96 o                         
  -2  34   6         60.03         78.22        10.67 o                         
  -1  34   6       2702.07       3095.17        69.25 o                         
   0  34   6        865.87        854.19        46.64 o                         
   1  34   6        131.37        125.45        11.95 o                         
   2  34   6        354.47        289.86        21.39 o                         
   3  34   6         72.80         50.71        12.26 o                         
   4  34   6        302.40        332.90        27.15 o                         
   5  34   6        206.74        216.27        37.95 o                         
  -6  35   6       2410.66       2412.74        92.29 o                         
  -5  35   6       1115.20       1211.42        63.44 o                         
  -4  35   6       4406.94       4574.59       154.14 o                         
  -3  35   6       1131.34        971.61        38.11 o                         
  -2  35   6       2662.11       2762.71        61.59 o                         
  -1  35   6          9.54         -4.22        10.58 o                         
   0  35   6       2673.24       2838.56        67.03 o                         
   1  35   6       1079.60        956.87        29.39 o                         
   2  35   6       1100.04        957.36        34.88 o                         
   3  35   6       2597.26       2617.19        60.40 o                         
   4  35   6        178.87        121.34        18.47 o                         
   5  35   6        166.33        277.59        31.05 o                         
  -6  36   6         22.35         -2.50        31.91 o                         
  -5  36   6        448.25        479.87        45.19 o                         
  -4  36   6        161.57        127.59        18.71 o                         
  -3  36   6        127.72        229.47        23.40 o                         
  -2  36   6       1672.68       1692.90        69.12 o                         
  -1  36   6         79.97        138.73        14.82 o                         
   0  36   6        133.82        390.32        26.84 o                         
   1  36   6       2675.22       2463.49        49.74 o                         
   2  36   6        341.61        456.12        27.38 o                         
   3  36   6        337.25        345.54        24.64 o                         
   4  36   6         12.04          3.10        13.12 o                         
   5  36   6         34.05         88.03        23.84 o                         
  -6  37   6         23.20         40.18        23.10 o                         
  -5  37   6        626.90        801.69        52.05 o                         
  -4  37   6        256.49        253.35        25.59 o                         
  -3  37   6         37.60         18.88        18.24 o                         
  -2  37   6       2385.34       2058.80        62.80 o                         
  -1  37   6        621.62        583.43        23.20 o                         
   0  37   6        849.43        891.96        37.11 o                         
   1  37   6       2841.19       3130.47        58.20 o                         
   2  37   6         49.55        104.31        13.70 o                         
   3  37   6       1451.71       1338.24        41.22 o                         
   4  37   6        713.54        660.12        40.72 o                         
   5  37   6       3547.62       3317.07        89.87 o                         
  -6  38   6        272.32        273.41        44.27 o                         
  -5  38   6        737.35        935.39        56.43 o                         
  -4  38   6        522.30        612.76        37.76 o                         
  -3  38   6         22.38         11.32        16.26 o                         
  -2  38   6        132.43         80.27        15.28 o                         
  -1  38   6       1201.15       1275.14        46.47 o                         
   0  38   6       1091.31       1041.43        35.71 o                         
   1  38   6         12.45          3.20         6.81 o                         
   2  38   6         56.91        157.55        20.05 o                         
   3  38   6       2183.29       1977.95        53.65 o                         
   4  38   6         72.17         84.01        16.85 o                         
   5  38   6        393.64        708.39        44.57 o                         
  -6  39   6        735.22        639.66        73.61 o                         
  -5  39   6        438.09        677.52        52.99 o                         
  -4  39   6        106.50        193.91        28.09 o                         
  -3  39   6        809.02        791.62        38.30 o                         
  -2  39   6        200.99        422.76        40.85 o                         
  -1  39   6       1550.57       1743.80        39.02 o                         
   0  39   6       2102.04       2092.03        41.60 o                         
   1  39   6       1229.02       1031.99        35.95 o                         
   2  39   6       2553.64       2703.90        57.76 o                         
   3  39   6        452.90        512.37        29.86 o                         
   4  39   6       1112.89       1331.15        47.06 o                         
  -5  40   6        681.85        773.68        62.54 o                         
  -4  40   6       2444.97       2178.59        77.61 o                         
  -3  40   6         45.83         46.49        25.53 o                         
  -2  40   6       1793.01       1431.62       137.34 o                         
  -1  40   6       1686.97       1839.96        45.40 o                         
   0  40   6        105.53        152.56        12.23 o                         
   1  40   6        819.18       1124.55        35.98 o                         
   2  40   6        220.87        146.02        17.82 o                         
   3  40   6       2111.62       1872.62        60.62 o                         
   4  40   6        940.37        866.19        39.81 o                         
  -5  41   6         57.14         18.94        21.70 o                         
  -4  41   6        603.95        574.02        62.97 o                         
  -3  41   6       1500.33       1387.21        70.52 o                         
  -2  41   6        325.72        411.88        24.01 o                         
  -1  41   6        790.61        870.35        23.98 o                         
   0  41   6        778.05        963.92        28.62 o                         
   1  41   6       1422.31       1210.53        47.45 o                         
   2  41   6         26.78         19.25        10.88 o                         
   3  41   6         46.57        116.03        21.15 o                         
   4  41   6          0.47         -5.35        13.18 o                         
  -5  42   6        576.46        634.71        52.82 o                         
  -4  42   6        556.29        678.71        55.74 o                         
  -3  42   6        375.52        290.26        42.15 o                         
  -2  42   6       1250.64       1282.60        41.39 o                         
  -1  42   6        584.57        442.71        17.24 o                         
   0  42   6          0.39         72.64         9.58 o                         
   1  42   6          4.72          2.29         8.97 o                         
   2  42   6       1674.09       1892.29        66.57 o                         
   3  42   6       1842.51       1796.72        57.38 o                         
   4  42   6        183.08         85.45        26.37 o                         
  -5  43   6        166.02        180.90        36.27 o                         
  -4  43   6       1011.17        858.68        50.77 o                         
  -3  43   6       3385.24       2510.85        84.49 o                         
  -2  43   6        237.42        373.11        24.28 o                         
  -1  43   6         96.35         64.66         9.07 o                         
   0  43   6        354.40        506.48        21.06 o                         
   1  43   6          8.13         30.44         9.45 o                         
   2  43   6         60.13         33.54        11.72 o                         
   3  43   6       1923.67       2324.83        67.27 o                         
   4  43   6        330.97        161.45        27.12 o                         
  -4  44   6         79.28         31.13        31.43 o                         
  -3  44   6         50.06        133.75        26.76 o                         
  -2  44   6       3911.65       4176.53       125.26 o                         
  -1  44   6        548.12        505.91        19.34 o                         
   0  44   6        227.43        200.18        15.23 o                         
   1  44   6       2456.90       2255.52        52.20 o                         
   2  44   6        182.22        270.03        21.60 o                         
   3  44   6        141.06        179.92        22.03 o                         
  -4  45   6        192.64        169.55        36.12 o                         
  -3  45   6       2721.94       2907.21       106.87 o                         
  -2  45   6        712.45        615.73        32.29 o                         
  -1  45   6       2548.40       2621.02        58.58 o                         
   0  45   6       4782.84       4134.08        73.70 o                         
   1  45   6        134.22        257.74        19.72 o                         
   2  45   6       2558.93       2525.25        60.32 o                         
   3  45   6        833.82       1170.56        45.65 o                         
  -4  46   6         46.09         18.99        21.66 o                         
  -3  46   6          1.56         -8.39        17.03 o                         
  -2  46   6       4052.23       3649.57        87.53 o                         
  -1  46   6        153.59        165.20        19.42 o                         
   0  46   6          0.70         -4.53        14.72 o                         
   1  46   6       3071.59       3014.27        90.18 o                         
   2  46   6         80.38        116.52        20.37 o                         
   3  46   6          2.86          7.05        14.37 o                         
  -4  47   6        615.00        354.73        55.05 o                         
  -3  47   6        214.91        151.48        50.27 o                         
  -2  47   6        919.46       1281.09        58.72 o                         
  -1  47   6       1557.54        787.04        50.11 o                         
   0  47   6         68.67         33.88        16.48 o                         
   1  47   6          0.14         44.00        10.00 o                         
   2  47   6       1647.17       1552.81        49.26 o                         
  -3  48   6        138.50         51.26        55.31 o                         
  -2  48   6        637.54        780.17        52.95 o                         
   0  48   6         24.56         27.98        19.90 o                         
   1  48   6        216.42        254.30        23.23 o                         
   2  48   6       3188.65       3197.57        74.05 o                         
  -3  49   6        590.37        332.58        63.38 o                         
  -2  49   6        562.96        722.84        52.11 o                         
   0  49   6       1337.90       1591.25        63.66 o                         
   1  49   6         24.00         24.45        21.44 o                         
   2  49   6       1505.54       1399.18        46.05 o                         
  -2  50   6         17.71         10.07        17.94 o                         
   0  50   6        731.05        594.77        33.81 o                         
   1  50   6       1913.38       2043.46        68.04 o                         
  -1  51   6        628.64        697.33        45.85 o                         
   0  51   6        192.17        296.55        41.27 o                         
  -8   1   7         83.87         53.40        21.07 o                         
  -7   1   7         10.14          9.99        13.03 o                         
  -6   1   7        804.98        863.87        36.19 o                         
  -5   1   7        292.43        460.68        26.31 o                         
  -4   1   7      10025.66       9866.94       142.19 o                         
  -3   1   7         24.02        145.42        12.31 o                         
  -2   1   7       1088.48        887.51        26.55 o                         
  -1   1   7      20880.47      22764.19       255.69 o                         
   0   1   7       3205.58       3022.73        51.03 o                         
   1   1   7        610.33        629.46        22.16 o                         
   2   1   7        326.31        223.31        16.99 o                         
   3   1   7        597.85        726.85        29.61 o                         
   4   1   7       4305.71       4171.97        79.88 o                         
   5   1   7       1211.22       1672.08        50.84 o                         
   6   1   7       1125.44       1169.71        58.83 o                         
   7   1   7       1665.97       1528.05        78.20 o                         
  -8   2   7        868.55        920.42        54.11 o                         
  -7   2   7         24.16         45.20        14.04 o                         
  -6   2   7       7223.75       6971.16       112.81 o                         
  -5   2   7       1875.69       1860.37        46.36 o                         
  -4   2   7          2.52         46.68         9.41 o                         
  -3   2   7      18821.65      19792.05       242.90 o                         
  -2   2   7       3873.49       3701.15        58.97 o                         
  -1   2   7        656.53        761.63        28.38 o                         
   0   2   7      20061.29      20094.93       229.20 o                         
   1   2   7       4575.29       4400.38        68.92 o                         
   2   2   7        189.95        284.50        18.94 o
[truncated: 280,342 more chars]
